# Supplementary material for: Crystal structure of a binuclear mixed-valence ytterbium complex containing a 2-anthracene-substituted phenoxide ligand
Source: Acta Crystallogr E Crystallogr Commun. 2019 Aug 23;75(Pt 9):1367–71. doi: 10.1107/S205698901901154X (PMC6727046; doi:10.1107/S205698901901154X)
Supplement: Supplementary file 1 [file e-75-01367-sup1.cif]

##############################################################################
#                                                                            #
# This CIF contains the data in a paper accepted for publication in          #
# Acta Crystallographica Section E. It conforms to the requirements of       #
# Notes for Authors for Acta Crystallographica Section E, and has been       #
# peer reviewed under the auspices of the IUCr Commission on Journals.       #
#                                                                            #
# Full details of the Crystallographic Information File format               #
# are given in the paper "The Crystallographic Information File (CIF):       #
# a New Standard Archive File for Crystallography" by S. R. Hall, F. H.      #
# Allen and I. D. Brown [Acta Cryst. (1991), A47, 655-685].                  #
#                                                                            #
# The current version of the core CIF dictionary is obtainable from          #
# ftp://ftp.iucr.org/pub/cif_core.dic.                                       #
#                                                                            #
# Software is freely available for graphical display of the structure(s)     #
# in this CIF. For information consult the CIF software page                 #
# http://www.iucr.org/resources/cif/software.                                #
#                                                                            #
# This file may be used for bona fide research purposes within the           #
# scientific community so long as proper attribution is given to the journal # 
# article from which it was obtained.                                        #
#                                                                            #
##############################################################################
data_Global
_audit_creation_method
;
Olex2 1.2
(compiled 2018.05.29 svn.r3508 for OlexSys, GUI svn.r5506)
;
_journal_date_recd_electronic     2019-08-14
_journal_date_accepted     2019-08-17
_journal_name_full     'Acta Crystallographica, Section E'
_journal_year     2019
_journal_volume     75
_journal_issue      9
_journal_page_first     1367
_journal_page_last     1371
_journal_paper_category     GM
_journal_paper_doi     10.1107/S205698901901154X
_journal_coeditor_code     SU5510
_publ_contact_author_name     'David J. Berg'
_publ_contact_author_address
;
Department of Chemistry
University of Victoria
PO Box 1700 Stn CSC
Victoria BC
V8W 2Y2
Canada
;
_publ_contact_author_email     'djberg@uvic.ca'
_publ_contact_author_fax     '12507217147'
_publ_contact_author_phone     '12507217161'
_publ_section_title
;
Crystal structure of a binuclear mixed-valence Ytterbium complex containing a
2-anthracene-substituted phenoxide ligand
;
_publ_section_title_footnote     .
loop_
    _publ_author_name
    _publ_author_footnote
    _publ_author_address
    'Berg, David J.' .
;
Department of Chemistry
University of Victoria
PO Box 1700 Stn CSC
Victoria
BC
V8W 2Y2
Canada
;
    'Twamley, Brendan' .
;
School of Chemistry
Trinity College Dublin
University of Dublin
Dublin 2
Ireland
;
_publ_section_synopsis
;
The crystal structure of a binuclear mixed-valence ytterbium complex containing
bridging and terminal 2-anthracene-substituted phenoxide ligands is described.
One of the bridging ligands shows a \p-interaction between an anthracene bond
and the ytterbium(II) centre.
;
data_I
_chemical_name_systematic
;\
{[2-(Anthracen-9-yl)phenolato-\k<i>O</i>]bis(tetrahydrofuran)ytterbium(III)}-\
tris[\m-2-(anthracen-9-yl)phenolato]-\k^2^<i>O</i>:<i>O</i>;\
\k^2^<i>O</i>:<i>O</i>;\
\k<i>O</i>:1,2-\h,\k<i>O</i>]-{[2-(anthracen-9-yl)phenolato-\
\k<i>O</i>]ytterbium(II)} toluene trisolvate
;
_chemical_name_common     'C129 H105 O7 Yb2'
_chemical_formula_moiety     'C108 H81 O7 Yb2, 3(C7 H8)'
_chemical_formula_sum     'C129 H105 O7 Yb2'
_chemical_formula_iupac     '[Yb2 (C20 H13 O)5 (C4 H8 O)2], 3C7 H7'
_chemical_formula_weight     2113.20
_chemical_melting_point     ?
_space_group_crystal_system     monoclinic
_space_group_name_H-M_alt     'P 21/c'
_space_group_name_Hall     '-P 2ybc'
loop_
    _space_group_symop_operation_xyz
    'x, y, z'
    '-x, y+1/2, -z+1/2'
    '-x, -y, -z'
    'x, -y-1/2, z-1/2'
_cell_length_a     14.4612(7)
_cell_length_b     20.8473(10)
_cell_length_c     32.0864(15)
_cell_angle_alpha     90
_cell_angle_beta     95.5080(10)
_cell_angle_gamma     90
_cell_volume     9628.6(8)
_cell_formula_units_Z     4
_cell_measurement_reflns_used     9535
_cell_measurement_theta_min     2.333
_cell_measurement_theta_max     29.714
_cell_measurement_temperature     83(2)
_exptl_crystal_description     'fragment'
_exptl_crystal_colour     orange
_exptl_crystal_size_max     0.4
_exptl_crystal_size_mid     0.37
_exptl_crystal_size_min     0.1
_exptl_crystal_density_diffrn     1.458
_exptl_crystal_density_meas     .
_exptl_crystal_density_method     'not measured'
_exptl_crystal_F_000     4300
_exptl_absorpt_coefficient_mu     1.993
_exptl_absorpt_correction_type     multi-scan
_exptl_absorpt_process_details
;
(SADABS; Bruker, 2002)
;
_exptl_absorpt_correction_T_min     0.728796
_exptl_absorpt_correction_T_max     0.8256
_exptl_special_details
;
The data collection nominally covered a full sphere of reciprocal space by a
 combination of 5 sets of \w scans each set at different \f and/or 2\q angles
 and each scan (5 s exposure) covering -0.3\% degrees in \w. The crystal to
 detector distance was 5.035 cm.
;
_diffrn_ambient_temperature     83(2)
_diffrn_source     ?
_diffrn_source_power     0.1
_diffrn_source_voltage     20.0
_diffrn_source_current     5.0
_diffrn_radiation_type     MoK\a
_diffrn_radiation_wavelength     0.71073
_diffrn_radiation_monochromator     'Parallel, graphite'
_diffrn_measurement_device_type     'Bruker SMART CCD area detector'
_diffrn_measurement_method     'phi and omega scans'
_diffrn_detector_area_resol_mean     8.3
_diffrn_reflns_number     109364
_diffrn_reflns_av_R_equivalents     0.0668
_diffrn_reflns_av_unetI/netI     0.0547
_diffrn_reflns_theta_min     1.415
_diffrn_reflns_theta_max     27.500
_diffrn_reflns_theta_full     25.242
_diffrn_measured_fraction_theta_max     1.000
_diffrn_measured_fraction_theta_full     1.000
_diffrn_reflns_limit_h_min     -18
_diffrn_reflns_limit_h_max     18
_diffrn_reflns_limit_k_min     -27
_diffrn_reflns_limit_k_max     27
_diffrn_reflns_limit_l_min     -41
_diffrn_reflns_limit_l_max     41
_refine_special_details
;
One bridging ligand O7-C1E-C20E/O7-C1F-C20F was disordered and
modelled in two positions with occupancies 53:47% using rigid groups and
restraints (SADI, SIMU). A metal coordinated THF is also disordered and
 modelled in two positions with occupancy 54:46% using restraints (SADI, SIMU).
Three toluene solvent molecules are also present and they are all disordered
 over two positions and modelled with rigid groups and restraints (SIMU). C29
 and C43 toluene molecules were modelled at 50% occupancy each and the C36
 toluene was modelled at 68:32%.
;
_reflns_number_total     22107
_reflns_number_gt     15925
_reflns_threshold_expression     'I > 2\s(I)'
_refine_ls_structure_factor_coef     Fsqd
_refine_ls_matrix_type     full
_refine_ls_R_factor_all     0.0756
_refine_ls_R_factor_gt     0.0481
_refine_ls_wR_factor_gt     0.1029
_refine_ls_wR_factor_ref     0.1151
_refine_ls_goodness_of_fit_ref     1.030
_refine_ls_restrained_S_all     1.009
_refine_ls_number_reflns     22107
_refine_ls_number_parameters     1480
_refine_ls_number_restraints     1509
_refine_ls_hydrogen_treatment     constr
_refine_ls_weighting_scheme     calc
_refine_ls_weighting_details
             'w=1/[\s^2^(Fo^2^)+(0.0460P)^2^+19.2482P] where P=(Fo^2^+2Fc^2^)/3'
_atom_sites_solution_hydrogens     geom
_atom_sites_solution_primary     direct
_atom_sites_solution_secondary     ?
_refine_ls_shift/su_max     0.002
_refine_ls_shift/su_mean     0.000
_refine_diff_density_max     2.199
_refine_diff_density_min     -0.927
_refine_ls_extinction_method     none
_refine_ls_extinction_coef     .
loop_
    _atom_type_symbol
    _atom_type_description
    _atom_type_scat_dispersion_real
    _atom_type_scat_dispersion_imag
    _atom_type_scat_source
    'C' 'C' 0.0033 0.0016
                         'International Tables Vol C Tables 4.2.6.8 and 6.1.1.4'
    'H' 'H' 0.0000 0.0000
                         'International Tables Vol C Tables 4.2.6.8 and 6.1.1.4'
    'O' 'O' 0.0106 0.0060
                         'International Tables Vol C Tables 4.2.6.8 and 6.1.1.4'
    'Yb' 'Yb' -0.3850 5.5486
                         'International Tables Vol C Tables 4.2.6.8 and 6.1.1.4'
_computing_data_collection
;
SMART (Bruker, 2002)
;
_computing_cell_refinement
;
SAINT (Bruker, 2002)
;
_computing_data_reduction
;
SAINT (Bruker, 2002)
;
_computing_structure_solution
;
SHELXS (Sheldrick, 2008)
;
_computing_structure_refinement
;
SHELXL (Sheldrick, 2015)
;
_computing_molecular_graphics
;
OLEX2 (Dolomanov <i>et al.</i>,  2009)
;
_computing_publication_material
;
OLEX2 (Dolomanov <i>et al.</i>,  2009)
;
loop_
    _atom_site_type_symbol
    _atom_site_label
    _atom_site_fract_x
    _atom_site_fract_y
    _atom_site_fract_z
    _atom_site_U_iso_or_equiv
    _atom_site_adp_type
    _atom_site_calc_flag
    _atom_site_occupancy
    _atom_site_disorder_assembly
    _atom_site_disorder_group
    Yb Yb1 0.18124(2) 0.71235(2) 0.43346(2) 0.02267(6) Uani d 1 . .
    Yb Yb2 0.29037(2) 0.79160(2) 0.36561(2) 0.03018(6) Uani d 1 . .
    O O1 0.1748(2) 0.70802(14) 0.36503(9) 0.0283(7) Uani d 1 . .
    O O2 0.3311(2) 0.73221(14) 0.42697(9) 0.0258(7) Uani d 1 . .
    O O3 0.2033(2) 0.61927(14) 0.45529(10) 0.0299(7) Uani d 1 . .
    O O4 0.3243(2) 0.87059(15) 0.32598(10) 0.0342(8) Uani d 1 . .
    O O5 0.0260(2) 0.68505(14) 0.42582(11) 0.0310(7) Uani d 1 . .
    O O7 0.1808(2) 0.81575(14) 0.41572(11) 0.0316(7) Uani d 1 . .
    C C1A 0.2202(3) 0.5562(2) 0.45664(14) 0.0230(9) Uani d 1 . .
    C C1B 0.4010(3) 0.6888(2) 0.43332(13) 0.0243(9) Uani d 1 . .
    C C1C 0.3547(3) 0.9243(2) 0.31022(15) 0.0312(11) Uani d 1 . .
    C C1D 0.1103(3) 0.7079(2) 0.33159(14) 0.0293(10) Uani d 1 . .
    C C2A 0.2194(3) 0.5200(2) 0.42007(14) 0.0281(10) Uani d 1 . .
    H H2A 0.205598 0.540354 0.393708 0.034 Uiso calc 1 . .
    C C2B 0.3910(3) 0.6280(2) 0.41576(13) 0.0262(10) Uani d 1 . .
    H H2B 0.336306 0.617916 0.398207 0.031 Uiso calc 1 . .
    C C2C 0.3508(4) 0.9822(2) 0.33235(16) 0.0382(12) Uani d 1 . .
    H H2C 0.325719 0.982494 0.358645 0.046 Uiso calc 1 . .
    C C2D 0.0412(3) 0.7548(2) 0.32733(16) 0.0337(11) Uani d 1 . .
    H H2D 0.037827 0.785929 0.348779 0.040 Uiso calc 1 . .
    C C3A 0.2383(3) 0.4554(2) 0.42154(15) 0.0292(10) Uani d 1 . .
    H H3A 0.240208 0.432251 0.396134 0.035 Uiso calc 1 . .
    C C3B 0.4589(4) 0.5823(2) 0.42333(15) 0.0344(11) Uani d 1 . .
    H H3B 0.450623 0.540827 0.411314 0.041 Uiso calc 1 . .
    C C3C 0.3830(4) 1.0389(3) 0.31651(19) 0.0454(14) Uani d 1 . .
    H H3C 0.379386 1.077455 0.332031 0.055 Uiso calc 1 . .
    C C3D -0.0224(3) 0.7567(3) 0.29232(17) 0.0404(13) Uani d 1 . .
    H H3D -0.068675 0.789189 0.289812 0.048 Uiso calc 1 . .
    C C4A 0.2543(3) 0.4237(2) 0.45887(16) 0.0297(10) Uani d 1 . .
    H H4A 0.265221 0.378799 0.459615 0.036 Uiso calc 1 . .
    C C4B 0.5393(4) 0.5966(2) 0.44839(17) 0.0398(13) Uani d 1 . .
    H H4B 0.585761 0.564845 0.454417 0.048 Uiso calc 1 . .
    C C4C 0.4201(4) 1.0401(3) 0.27849(18) 0.0483(15) Uani d 1 . .
    H H4C 0.441889 1.079102 0.267623 0.058 Uiso calc 1 . .
    C C4D -0.0191(4) 0.7118(3) 0.26110(17) 0.0447(14) Uani d 1 . .
    H H4D -0.063324 0.712957 0.237212 0.054 Uiso calc 1 . .
    C C5A 0.2542(3) 0.4586(2) 0.49543(15) 0.0265(10) Uani d 1 . .
    H H5A 0.264527 0.436775 0.521460 0.032 Uiso calc 1 . .
    C C5B 0.5512(4) 0.6578(2) 0.46455(16) 0.0365(12) Uani d 1 . .
    H H5B 0.606686 0.667661 0.481640 0.044 Uiso calc 1 . .
    C C5C 0.4250(4) 0.9832(3) 0.25653(17) 0.0381(12) Uani d 1 . .
    H H5C 0.451028 0.983682 0.230439 0.046 Uiso calc 1 . .
    C C5D 0.0488(4) 0.6650(3) 0.26468(15) 0.0390(13) Uani d 1 . .
    H H5D 0.051138 0.634067 0.243042 0.047 Uiso calc 1 . .
    C C6A 0.2396(3) 0.5247(2) 0.49552(13) 0.0224(9) Uani d 1 . .
    C C6B 0.4846(3) 0.7051(2) 0.45660(14) 0.0287(10) Uani d 1 . .
    C C6C 0.3934(3) 0.9256(2) 0.27131(15) 0.0296(10) Uani d 1 . .
    C C6D 0.1142(3) 0.6624(2) 0.29973(15) 0.0321(11) Uani d 1 . .
    C C7A 0.2433(3) 0.5583(2) 0.53633(14) 0.0262(10) Uani d 1 . .
    C C7B 0.5042(3) 0.7732(2) 0.46942(15) 0.0278(10) Uani d 1 . .
    C C7C 0.4006(3) 0.8661(2) 0.24624(14) 0.0296(10) Uani d 1 . .
    C C7D 0.1882(4) 0.6123(2) 0.30329(14) 0.0356(12) Uani d 1 . .
    C C8A 0.1610(3) 0.5697(2) 0.55534(14) 0.0254(10) Uani d 1 . .
    C C8B 0.5094(3) 0.7924(2) 0.51160(15) 0.0305(10) Uani d 1 . .
    C C8C 0.4885(3) 0.8407(3) 0.23907(15) 0.0357(12) Uani d 1 . .
    C C8D 0.1647(4) 0.5464(2) 0.30659(15) 0.0424(14) Uani d 1 . .
    C C9A 0.0715(3) 0.5564(2) 0.53416(15) 0.0282(10) Uani d 1 . .
    H H9A 0.067287 0.539731 0.506480 0.034 Uiso calc 1 . .
    C C9B 0.4927(4) 0.7499(2) 0.54503(16) 0.0360(12) Uani d 1 . .
    H H9B 0.479051 0.706123 0.538845 0.043 Uiso calc 1 . .
    C C9C 0.5740(4) 0.8687(3) 0.25642(18) 0.0495(15) Uani d 1 . .
    H H9C 0.573142 0.906888 0.272577 0.059 Uiso calc 1 . .
    C C9D 0.0715(5) 0.5249(3) 0.30686(17) 0.0554(17) Uani d 1 . .
    H H9D 0.022788 0.555632 0.305154 0.067 Uiso calc 1 . .
    C C10A -0.0073(3) 0.5668(2) 0.55266(17) 0.0370(12) Uani d 1 . .
    H H10A -0.065892 0.556658 0.538218 0.044 Uiso calc 1 . .
    C C10B 0.4959(4) 0.7701(3) 0.58521(17) 0.0411(13) Uani d 1 . .
    H H10B 0.483752 0.740700 0.606650 0.049 Uiso calc 1 . .
    C C10C 0.6576(4) 0.8405(4) 0.2497(2) 0.070(2) Uani d 1 . .
    H H10C 0.713898 0.859279 0.261676 0.084 Uiso calc 1 . .
    C C10D 0.0501(6) 0.4618(3) 0.3095(2) 0.074(2) Uani d 1 . .
    H H10D -0.012709 0.448702 0.309959 0.089 Uiso calc 1 . .
    C C11A -0.0025(4) 0.5928(3) 0.59322(18) 0.0494(15) Uani d 1 . .
    H H11A -0.058133 0.601387 0.605755 0.059 Uiso calc 1 . .
    C C11B 0.5171(4) 0.8350(3) 0.59548(18) 0.0467(14) Uani d 1 . .
    H H11B 0.519444 0.848887 0.623759 0.056 Uiso calc 1 . .
    C C11C 0.6610(5) 0.7844(4) 0.2256(3) 0.073(2) Uani d 1 . .
    H H11C 0.719516 0.766008 0.221414 0.088 Uiso calc 1 . .
    C C11D 0.1212(7) 0.4163(3) 0.3115(2) 0.079(3) Uani d 1 . .
    H H11D 0.105318 0.372135 0.312091 0.095 Uiso calc 1 . .
    C C12A 0.0811(4) 0.6056(3) 0.61464(17) 0.0460(14) Uani d 1 . .
    H H12A 0.082792 0.622412 0.642221 0.055 Uiso calc 1 . .
    C C12B 0.5342(4) 0.8771(2) 0.56509(17) 0.0408(13) Uani d 1 . .
    H H12B 0.548462 0.920313 0.572544 0.049 Uiso calc 1 . .
    C C12C 0.5837(5) 0.7568(3) 0.2085(2) 0.0595(18) Uani d 1 . .
    H H12C 0.587669 0.719133 0.192080 0.071 Uiso calc 1 . .
    C C12D 0.2109(7) 0.4327(3) 0.31252(18) 0.068(2) Uani d 1 . .
    H H12D 0.257641 0.400583 0.315014 0.082 Uiso calc 1 . .
    C C13A 0.1657(3) 0.5946(2) 0.59707(15) 0.0307(11) Uani d 1 . .
    C C13B 0.5313(3) 0.8585(2) 0.52198(16) 0.0324(11) Uani d 1 . .
    C C13C 0.4941(4) 0.7833(3) 0.21442(17) 0.0423(13) Uani d 1 . .
    C C13D 0.2362(5) 0.4995(3) 0.30984(15) 0.0501(16) Uani d 1 . .
    C C14A 0.2524(3) 0.6079(2) 0.61869(15) 0.0325(11) Uani d 1 . .
    H H14A 0.255160 0.624343 0.646389 0.039 Uiso calc 1 . .
    C C14B 0.5465(3) 0.9017(2) 0.49078(17) 0.0359(12) Uani d 1 . .
    H H14B 0.560763 0.944955 0.498053 0.043 Uiso calc 1 . .
    C C14C 0.4140(4) 0.7535(3) 0.19803(16) 0.0416(13) Uani d 1 . .
    H H14C 0.418457 0.715930 0.181564 0.050 Uiso calc 1 . .
    C C14D 0.3287(5) 0.5190(3) 0.31169(16) 0.0512(17) Uani d 1 . .
    H H14D 0.376095 0.487354 0.314696 0.061 Uiso calc 1 . .
    C C15A 0.3344(3) 0.5974(2) 0.60049(14) 0.0257(10) Uani d 1 . .
    C C15B 0.5416(3) 0.8834(2) 0.44901(16) 0.0322(11) Uani d 1 . .
    C C15C 0.3274(4) 0.7765(2) 0.20477(15) 0.0365(12) Uani d 1 . .
    C C15D 0.3543(4) 0.5837(2) 0.30929(15) 0.0392(13) Uani d 1 . .
    C C16A 0.4228(3) 0.6083(2) 0.62278(16) 0.0334(11) Uani d 1 . .
    H H16A 0.426471 0.622217 0.651074 0.040 Uiso calc 1 . .
    C C16B 0.5574(3) 0.9278(2) 0.41616(18) 0.0393(13) Uani d 1 . .
    H H16B 0.571359 0.971221 0.423074 0.047 Uiso calc 1 . .
    C C16C 0.2436(4) 0.7443(3) 0.18899(16) 0.0401(13) Uani d 1 . .
    H H16C 0.247275 0.707169 0.172046 0.048 Uiso calc 1 . .
    C C16D 0.4480(4) 0.6040(3) 0.31152(16) 0.0469(15) Uani d 1 . .
    H H16D 0.495979 0.572902 0.315808 0.056 Uiso calc 1 . .
    C C17A 0.5018(3) 0.5989(2) 0.60417(16) 0.0348(12) Uani d 1 . .
    H H17A 0.560283 0.605757 0.619681 0.042 Uiso calc 1 . .
    C C17B 0.5527(4) 0.9092(3) 0.37576(18) 0.0459(14) Uani d 1 . .
    H H17B 0.561908 0.939713 0.354555 0.055 Uiso calc 1 . .
    C C17C 0.1596(4) 0.7658(3) 0.19780(16) 0.0405(13) Uani d 1 . .
    H H17C 0.105025 0.743373 0.187391 0.049 Uiso calc 1 . .
    C C17D 0.4714(4) 0.6670(3) 0.30769(16) 0.0410(13) Uani d 1 . .
    H H17D 0.534743 0.679667 0.310128 0.049 Uiso calc 1 . .
    C C18A 0.4984(3) 0.5790(2) 0.56188(17) 0.0338(11) Uani d 1 . .
    H H18A 0.554386 0.574206 0.548931 0.041 Uiso calc 1 . .
    C C18B 0.5342(4) 0.8442(3) 0.36484(17) 0.0393(12) Uani d 1 . .
    H H18B 0.532422 0.831041 0.336419 0.047 Uiso calc 1 . .
    C C18C 0.1522(4) 0.8218(2) 0.22252(15) 0.0351(11) Uani d 1 . .
    H H18C 0.092713 0.836194 0.228779 0.042 Uiso calc 1 . .
    C C18D 0.3992(3) 0.7138(2) 0.29995(16) 0.0363(12) Uani d 1 . .
    H H18D 0.414763 0.757451 0.295968 0.044 Uiso calc 1 . .
    C C19A 0.4149(3) 0.5667(2) 0.53958(15) 0.0285(10) Uani d 1 . .
    H H19A 0.413542 0.553101 0.511270 0.034 Uiso calc 1 . .
    C C19B 0.5190(3) 0.8005(2) 0.39515(16) 0.0343(11) Uani d 1 . .
    H H19B 0.506915 0.757103 0.387344 0.041 Uiso calc 1 . .
    C C19C 0.2288(3) 0.8547(2) 0.23718(14) 0.0299(10) Uani d 1 . .
    H H19C 0.222355 0.892880 0.252793 0.036 Uiso calc 1 . .
    C C19D 0.3086(3) 0.6960(2) 0.29828(14) 0.0310(11) Uani d 1 . .
    H H19D 0.261545 0.727653 0.293317 0.037 Uiso calc 1 . .
    C C20A 0.3301(3) 0.5740(2) 0.55821(14) 0.0245(9) Uani d 1 . .
    C C20B 0.5207(3) 0.8180(2) 0.43816(16) 0.0295(10) Uani d 1 . .
    C C20C 0.3199(3) 0.8331(2) 0.22963(14) 0.0278(10) Uani d 1 . .
    C C20D 0.2824(4) 0.6306(2) 0.30381(13) 0.0314(11) Uani d 1 . .
    C C25 -0.0049(4) 0.6217(3) 0.41039(18) 0.0445(14) Uani d 1 . .
    H H25A 0.040546 0.588411 0.420601 0.053 Uiso calc 1 . .
    H H25B -0.011492 0.621062 0.379391 0.053 Uiso calc 1 . .
    C C26 -0.0948(4) 0.6101(3) 0.4266(2) 0.0602(19) Uani d 1 . .
    H H26A -0.089571 0.574751 0.447253 0.072 Uiso calc 1 . .
    H H26B -0.141968 0.598151 0.403439 0.072 Uiso calc 1 . .
    C C27 -0.1224(4) 0.6716(3) 0.44698(19) 0.0463(14) Uani d 1 . .
    H H27A -0.188132 0.682369 0.438375 0.056 Uiso calc 1 . .
    H H27B -0.113473 0.668121 0.477879 0.056 Uiso calc 1 . .
    C C28 -0.0584(3) 0.7209(2) 0.43141(17) 0.0355(11) Uani d 1 . .
    H H28A -0.085145 0.739666 0.404579 0.043 Uiso calc 1 . .
    H H28B -0.045856 0.755756 0.452139 0.043 Uiso calc 1 . .
    C C43A 0.2303(7) 0.2770(4) 0.3876(4) 0.078(3) Uani d 0.5 A 1
    H H43A 0.285362 0.280496 0.372109 0.117 Uiso calc 0.5 A 1
    H H43B 0.249717 0.274269 0.417637 0.117 Uiso calc 0.5 A 1
    H H43C 0.191037 0.314970 0.382003 0.117 Uiso calc 0.5 A 1
    C C44A 0.1795(5) 0.2212(3) 0.3745(3) 0.0789(16) Uani d 0.5 A 1
    C C45A 0.0830(5) 0.2218(4) 0.3733(4) 0.0774(18) Uani d 0.5 A 1
    H H45A 0.052084 0.258220 0.383074 0.093 Uiso calc 0.5 A 1
    C C46A 0.0321(4) 0.1689(5) 0.3579(4) 0.0772(18) Uani d 0.5 A 1
    H H46A -0.033788 0.169338 0.357046 0.093 Uiso calc 0.5 A 1
    C C47A 0.0773(6) 0.1155(4) 0.3437(3) 0.0790(19) Uani d 0.5 A 1
    H H47A 0.042443 0.079426 0.333198 0.095 Uiso calc 0.5 A 1
    C C48A 0.1736(6) 0.1150(4) 0.3450(4) 0.0818(19) Uani d 0.5 A 1
    H H48A 0.204598 0.078473 0.335265 0.098 Uiso calc 0.5 A 1
    C C49A 0.2247(4) 0.1678(4) 0.3604(3) 0.0811(19) Uani d 0.5 A 1
    H H49A 0.290571 0.167309 0.361316 0.097 Uiso calc 0.5 A 1
    O O6A 0.1671(12) 0.7551(5) 0.4989(2) 0.0326(14) Uani d 0.542(9) B 1
    C C1E 0.1884(4) 0.8757(2) 0.4304(2) 0.0298(13) Uani d 0.533(3) C 1
    C C2E 0.2801(3) 0.8939(2) 0.4410(2) 0.0311(13) Uani d 0.533(3) C 1
    H H2E 0.329155 0.864980 0.436773 0.037 Uiso calc 0.533(3) C 1
    C C3E 0.3001(3) 0.9543(2) 0.4578(2) 0.0342(13) Uani d 0.533(3) C 1
    H H3E 0.362761 0.966742 0.465054 0.041 Uiso calc 0.533(3) C 1
    C C4E 0.2283(4) 0.9966(2) 0.4640(2) 0.0366(13) Uani d 0.533(3) C 1
    H H4E 0.241967 1.037899 0.475464 0.044 Uiso calc 0.533(3) C 1
    C C5E 0.1366(3) 0.9784(3) 0.4534(2) 0.0352(13) Uani d 0.533(3) C 1
    H H5E 0.087566 1.007294 0.457594 0.042 Uiso calc 0.533(3) C 1
    C C6E 0.1166(3) 0.9180(3) 0.4366(2) 0.0305(11) Uani d 0.533(3) C 1
    C C7E 0.0168(2) 0.8982(2) 0.42281(11) 0.0331(11) Uani d 0.533(3) C 1
    C C16E -0.1504(3) 0.9075(3) 0.32721(11) 0.0493(14) Uani d 0.533(3) C 1
    H H16E -0.214191 0.899831 0.318711 0.059 Uiso calc 0.533(3) C 1
    C C8E -0.0443(2) 0.88209(19) 0.45364(10) 0.0342(11) Uani d 0.533(3) C 1
    C C9E -0.0098(3) 0.8764(3) 0.49673(10) 0.0377(13) Uani d 0.533(3) C 1
    H H9E 0.053294 0.886347 0.505337 0.045 Uiso calc 0.533(3) C 1
    C C10E -0.0681(3) 0.8563(3) 0.52590(10) 0.0424(14) Uani d 0.533(3) C 1
    H H10E -0.044746 0.852080 0.554468 0.051 Uiso calc 0.533(3) C 1
    C C11E -0.1621(3) 0.8421(3) 0.51339(12) 0.0440(15) Uani d 0.533(3) C 1
    H H11E -0.200939 0.827100 0.533557 0.053 Uiso calc 0.533(3) C 1
    C C12E -0.1984(3) 0.8497(3) 0.47227(13) 0.0414(13) Uani d 0.533(3) C 1
    H H12E -0.262315 0.841122 0.464524 0.050 Uiso calc 0.533(3) C 1
    C C13E -0.1401(2) 0.87029(18) 0.44143(11) 0.0384(11) Uani d 0.533(3) C 1
    C C14E -0.1751(2) 0.8800(2) 0.39995(11) 0.0414(13) Uani d 0.533(3) C 1
    H H14E -0.239550 0.874325 0.392097 0.050 Uiso calc 0.533(3) C 1
    C C15E -0.1172(2) 0.89793(19) 0.36992(10) 0.0422(12) Uani d 0.533(3) C 1
    C C17E -0.0947(4) 0.9269(3) 0.29839(10) 0.0534(14) Uani d 0.533(3) C 1
    H H17E -0.120476 0.935575 0.270603 0.064 Uiso calc 0.533(3) C 1
    C C18E 0.0017(4) 0.9347(3) 0.30903(11) 0.0522(14) Uani d 0.533(3) C 1
    H H18E 0.040879 0.945904 0.288056 0.063 Uiso calc 0.533(3) C 1
    C C19E 0.0380(3) 0.9261(3) 0.34878(12) 0.0460(12) Uani d 0.533(3) C 1
    H H19E 0.102745 0.932243 0.355857 0.055 Uiso calc 0.533(3) C 1
    C C20E -0.0206(2) 0.90768(18) 0.38094(10) 0.0386(12) Uani d 0.533(3) C 1
    C C21A 0.1062(17) 0.7393(8) 0.5294(8) 0.0336(16) Uani d 0.542(9) B 1
    H H21A 0.099630 0.692188 0.531742 0.040 Uiso calc 0.542(9) B 1
    H H21B 0.043947 0.758209 0.522054 0.040 Uiso calc 0.542(9) B 1
    C C22A 0.1519(10) 0.7681(8) 0.5713(6) 0.0350(16) Uani d 0.542(9) B 1
    H H22A 0.118518 0.807237 0.578808 0.042 Uiso calc 0.542(9) B 1
    H H22B 0.150809 0.736586 0.594297 0.042 Uiso calc 0.542(9) B 1
    C C23A 0.2433(11) 0.7827(5) 0.5640(5) 0.0378(15) Uani d 0.542(9) B 1
    H H23A 0.263164 0.823478 0.577952 0.045 Uiso calc 0.542(9) B 1
    H H23B 0.285993 0.748202 0.574952 0.045 Uiso calc 0.542(9) B 1
    C C24A 0.2441(7) 0.7882(5) 0.5211(3) 0.0358(14) Uani d 0.542(9) B 1
    H H24A 0.302918 0.770339 0.512721 0.043 Uiso calc 0.542(9) B 1
    H H24B 0.241458 0.834147 0.513299 0.043 Uiso calc 0.542(9) B 1
    C C29A 0.8741(6) 0.0546(5) 0.4107(2) 0.054(2) Uani d 0.5 D 1
    H H29A 0.919939 0.022367 0.404242 0.081 Uiso calc 0.5 D 1
    H H29B 0.844884 0.041392 0.435652 0.081 Uiso calc 0.5 D 1
    H H29C 0.905095 0.096032 0.415949 0.081 Uiso calc 0.5 D 1
    C C30A 0.8051(4) 0.0605(3) 0.37630(16) 0.0535(13) Uani d 0.5 D 1
    C C31A 0.8314(4) 0.0589(4) 0.33575(19) 0.0544(15) Uani d 0.5 D 1
    H H31A 0.895366 0.056982 0.331266 0.065 Uiso calc 0.5 D 1
    C C32A 0.7641(5) 0.0601(4) 0.30176(15) 0.0512(16) Uani d 0.5 D 1
    H H32A 0.781986 0.058994 0.274045 0.061 Uiso calc 0.5 D 1
    C C33A 0.6705(5) 0.0630(4) 0.30839(19) 0.0501(17) Uani d 0.5 D 1
    H H33A 0.624526 0.063737 0.285185 0.060 Uiso calc 0.5 D 1
    C C34A 0.6443(4) 0.0647(4) 0.3489(2) 0.0507(15) Uani d 0.5 D 1
    H H34A 0.580405 0.066672 0.353414 0.061 Uiso calc 0.5 D 1
    C C35A 0.7117(5) 0.0635(4) 0.38287(17) 0.0517(15) Uani d 0.5 D 1
    H H35A 0.693817 0.064664 0.410585 0.062 Uiso calc 0.5 D 1
    O O6B 0.1726(15) 0.7423(7) 0.5023(2) 0.0334(15) Uani d 0.458(9) B 2
    C C5F 0.1475(4) 0.9662(3) 0.4715(2) 0.0332(14) Uani d 0.467(3) C 2
    H H5F 0.098516 0.995934 0.473759 0.040 Uiso calc 0.467(3) C 2
    C C6F 0.1324(4) 0.9115(3) 0.4470(2) 0.0316(12) Uani d 0.467(3) C 2
    C C1F 0.2041(5) 0.8679(3) 0.4437(2) 0.0313(13) Uani d 0.467(3) C 2
    C C2F 0.2909(4) 0.8790(3) 0.4650(2) 0.0311(13) Uani d 0.467(3) C 2
    H H2F 0.339930 0.849229 0.462773 0.037 Uiso calc 0.467(3) C 2
    C C3F 0.3061(3) 0.9336(3) 0.4895(2) 0.0348(13) Uani d 0.467(3) C 2
    H H3F 0.365440 0.941209 0.504077 0.042 Uiso calc 0.467(3) C 2
    C C4F 0.2344(4) 0.9772(3) 0.4928(2) 0.0358(13) Uani d 0.467(3) C 2
    H H4F 0.244734 1.014562 0.509570 0.043 Uiso calc 0.467(3) C 2
    C C7F 0.0397(2) 0.9035(3) 0.42304(12) 0.0324(11) Uani d 0.467(3) C 2
    C C8F 0.0316(3) 0.9164(2) 0.37963(12) 0.0395(13) Uani d 0.467(3) C 2
    C C9F 0.1117(3) 0.9351(3) 0.35855(15) 0.0434(16) Uani d 0.467(3) C 2
    H H9F 0.170698 0.939064 0.374112 0.052 Uiso calc 0.467(3) C 2
    C C10F 0.1032(4) 0.9469(3) 0.31718(15) 0.0489(16) Uani d 0.467(3) C 2
    H H10F 0.156308 0.958297 0.303532 0.059 Uiso calc 0.467(3) C 2
    C C11F 0.0154(4) 0.9425(3) 0.29398(12) 0.0526(15) Uani d 0.467(3) C 2
    H H11F 0.009159 0.953431 0.265106 0.063 Uiso calc 0.467(3) C 2
    C C12F -0.0596(4) 0.9229(3) 0.31230(11) 0.0511(14) Uani d 0.467(3) C 2
    H H12F -0.116776 0.917494 0.295496 0.061 Uiso calc 0.467(3) C 2
    C C13F -0.0561(3) 0.9100(2) 0.35594(11) 0.0462(12) Uani d 0.467(3) C 2
    C C14F -0.1340(2) 0.8919(3) 0.37520(12) 0.0431(13) Uani d 0.467(3) C 2
    H H14F -0.192309 0.888457 0.358977 0.052 Uiso calc 0.467(3) C 2
    C C15F -0.1281(2) 0.8788(2) 0.41792(13) 0.0392(12) Uani d 0.467(3) C 2
    C C16F -0.2071(3) 0.8580(3) 0.43773(16) 0.0411(13) Uani d 0.467(3) C 2
    H H16F -0.264952 0.851699 0.421586 0.049 Uiso calc 0.467(3) C 2
    C C17F -0.1994(3) 0.8471(3) 0.48043(16) 0.0423(13) Uani d 0.467(3) C 2
    H H17F -0.251809 0.831962 0.493255 0.051 Uiso calc 0.467(3) C 2
    C C18F -0.1149(4) 0.8580(3) 0.50526(13) 0.0412(13) Uani d 0.467(3) C 2
    H H18F -0.111426 0.851555 0.534677 0.049 Uiso calc 0.467(3) C 2
    C C19F -0.0371(3) 0.8781(3) 0.48692(11) 0.0376(12) Uani d 0.467(3) C 2
    H H19F 0.019443 0.885828 0.503775 0.045 Uiso calc 0.467(3) C 2
    C C20F -0.0418(3) 0.8872(2) 0.44263(11) 0.0352(11) Uani d 0.467(3) C 2
    C C21B 0.101(2) 0.7283(10) 0.5294(9) 0.0332(16) Uani d 0.458(9) B 2
    H H21C 0.093124 0.681387 0.532219 0.040 Uiso calc 0.458(9) B 2
    H H21D 0.041345 0.747483 0.518307 0.040 Uiso calc 0.458(9) B 2
    C C22B 0.1356(12) 0.7576(10) 0.5704(7) 0.0347(16) Uani d 0.458(9) B 2
    H H22C 0.122000 0.729794 0.594090 0.042 Uiso calc 0.458(9) B 2
    H H22D 0.107506 0.800380 0.573892 0.042 Uiso calc 0.458(9) B 2
    C C23B 0.2472(13) 0.7632(7) 0.5672(5) 0.0372(15) Uani d 0.458(9) B 2
    H H23C 0.267779 0.808327 0.570983 0.045 Uiso calc 0.458(9) B 2
    H H23D 0.281624 0.736683 0.589046 0.045 Uiso calc 0.458(9) B 2
    C C24B 0.2628(8) 0.7424(6) 0.5292(3) 0.0356(14) Uani d 0.458(9) B 2
    H H24C 0.289072 0.698481 0.531100 0.043 Uiso calc 0.458(9) B 2
    H H24D 0.307895 0.770831 0.516952 0.043 Uiso calc 0.458(9) B 2
    C C29B 0.7034(7) 0.0753(5) 0.30219(18) 0.055(2) Uani d 0.5 E 2
    H H29D 0.721217 0.117645 0.292322 0.083 Uiso calc 0.5 E 2
    H H29E 0.635575 0.072810 0.301380 0.083 Uiso calc 0.5 E 2
    H H29F 0.725805 0.042055 0.284074 0.083 Uiso calc 0.5 E 2
    C C30B 0.7433(5) 0.0659(3) 0.34387(16) 0.0528(13) Uani d 0.5 E 2
    C C31B 0.8396(4) 0.0661(4) 0.3523(2) 0.0555(15) Uani d 0.5 E 2
    H H31B 0.877985 0.069540 0.329945 0.067 Uiso calc 0.5 E 2
    C C32B 0.8794(4) 0.0614(5) 0.3933(2) 0.0601(17) Uani d 0.5 E 2
    H H32B 0.945100 0.061571 0.399046 0.072 Uiso calc 0.5 E 2
    C C33B 0.8233(6) 0.0564(4) 0.42596(18) 0.0609(18) Uani d 0.5 E 2
    H H33B 0.850582 0.053133 0.454015 0.073 Uiso calc 0.5 E 2
    C C34B 0.7271(6) 0.0561(4) 0.41757(18) 0.0587(16) Uani d 0.5 E 2
    H H34B 0.688766 0.052728 0.439896 0.070 Uiso calc 0.5 E 2
    C C35B 0.6872(4) 0.0607(4) 0.3765(2) 0.0538(15) Uani d 0.5 E 2
    H H35B 0.621541 0.060394 0.370797 0.065 Uiso calc 0.5 E 2
    C C43B 0.1304(7) 0.0836(4) 0.3527(4) 0.081(3) Uani d 0.5 F 2
    H H43D 0.071015 0.068067 0.361083 0.121 Uiso calc 0.5 F 2
    H H43E 0.181073 0.057203 0.365898 0.121 Uiso calc 0.5 F 2
    H H43F 0.129904 0.080796 0.322143 0.121 Uiso calc 0.5 F 2
    C C44B 0.1438(5) 0.1484(3) 0.3654(3) 0.0777(16) Uani d 0.5 F 2
    C C45B 0.0688(4) 0.1905(4) 0.3615(3) 0.0757(18) Uani d 0.5 F 2
    H H45B 0.010378 0.176639 0.348477 0.091 Uiso calc 0.5 F 2
    C C46B 0.0794(6) 0.2528(4) 0.3765(4) 0.0775(18) Uani d 0.5 F 2
    H H46B 0.028184 0.281606 0.373789 0.093 Uiso calc 0.5 F 2
    C C47B 0.1648(7) 0.2731(3) 0.3955(3) 0.0792(19) Uani d 0.5 F 2
    H H47B 0.172037 0.315759 0.405742 0.095 Uiso calc 0.5 F 2
    C C48B 0.2397(5) 0.2311(4) 0.3994(3) 0.0825(19) Uani d 0.5 F 2
    H H48B 0.298118 0.244925 0.412463 0.099 Uiso calc 0.5 F 2
    C C49B 0.2292(4) 0.1687(4) 0.3843(3) 0.0801(19) Uani d 0.5 F 2
    H H49B 0.280413 0.140009 0.386974 0.096 Uiso calc 0.5 F 2
    C C36B 0.7321(12) 0.7340(7) 0.3380(6) 0.061(4) Uani d 0.318(9) G -2
    H H36A 0.690295 0.750905 0.314685 0.091 Uiso calc 0.318(9) G -2
    H H36B 0.793497 0.753729 0.337608 0.091 Uiso calc 0.318(9) G -2
    H H36C 0.706938 0.743938 0.364511 0.091 Uiso calc 0.318(9) G -2
    C C37B 0.7400(9) 0.6665(7) 0.3337(5) 0.0595(19) Uani d 0.318(9) G -2
    C C38B 0.6967(11) 0.6265(7) 0.3606(5) 0.0584(19) Uani d 0.318(9) G -2
    H H38B 0.665933 0.644285 0.382790 0.070 Uiso calc 0.318(9) G -2
    C C39B 0.6986(13) 0.5604(7) 0.3550(6) 0.058(2) Uani d 0.318(9) G -2
    H H39B 0.669008 0.533062 0.373378 0.070 Uiso calc 0.318(9) G -2
    C C40B 0.7437(13) 0.5343(7) 0.3226(6) 0.060(2) Uani d 0.318(9) G -2
    H H40B 0.744901 0.489150 0.318789 0.072 Uiso calc 0.318(9) G -2
    C C41B 0.7870(13) 0.5743(8) 0.2958(6) 0.061(2) Uani d 0.318(9) G -2
    H H41B 0.817800 0.556526 0.273635 0.073 Uiso calc 0.318(9) G -2
    C C42B 0.7852(11) 0.6404(8) 0.3014(5) 0.061(2) Uani d 0.318(9) G -2
    H H42B 0.815030 0.667762 0.283170 0.073 Uiso calc 0.318(9) G -2
    C C36A 0.8116(6) 0.5568(4) 0.2732(2) 0.071(3) Uani d 0.682(9) G -1
    H H36D 0.764253 0.549913 0.249635 0.106 Uiso calc 0.682(9) G -1
    H H36E 0.839255 0.515504 0.282132 0.106 Uiso calc 0.682(9) G -1
    H H36F 0.860064 0.585252 0.264408 0.106 Uiso calc 0.682(9) G -1
    C C37A 0.7700(4) 0.5852(3) 0.3070(2) 0.0593(18) Uani d 0.682(9) G -1
    C C38A 0.7716(5) 0.6516(3) 0.3114(2) 0.0612(18) Uani d 0.682(9) G -1
    H H38A 0.804067 0.677262 0.293139 0.073 Uiso calc 0.682(9) G -1
    C C39A 0.7257(6) 0.6804(3) 0.3426(3) 0.0604(18) Uani d 0.682(9) G -1
    H H39A 0.726664 0.725716 0.345658 0.072 Uiso calc 0.682(9) G -1
    C C40A 0.6782(5) 0.6428(4) 0.3694(2) 0.0575(18) Uani d 0.682(9) G -1
    H H40A 0.646722 0.662541 0.390686 0.069 Uiso calc 0.682(9) G -1
    C C41A 0.6767(6) 0.5765(4) 0.3649(2) 0.0573(19) Uani d 0.682(9) G -1
    H H41A 0.644326 0.550861 0.383226 0.069 Uiso calc 0.682(9) G -1
    C C42A 0.7228(5) 0.5477(3) 0.3337(2) 0.0580(18) Uani d 0.682(9) G -1
    H H42A 0.721925 0.502409 0.330759 0.070 Uiso calc 0.682(9) G -1
loop_
    _atom_site_aniso_label
    _atom_site_aniso_U_11
    _atom_site_aniso_U_22
    _atom_site_aniso_U_33
    _atom_site_aniso_U_12
    _atom_site_aniso_U_13
    _atom_site_aniso_U_23
    Yb1 0.02982(11) 0.01947(9) 0.01901(10) -0.00670(8) 0.00379(7) -0.00032(8)
    Yb2 0.03577(12) 0.02727(11) 0.02896(12) 0.00081(9) 0.01064(9) 0.00974(9)
    O1 0.0348(18) 0.0316(17) 0.0184(16) -0.0016(14) 0.0016(13) -0.0015(13)
    O2 0.0285(17) 0.0243(15) 0.0246(17) -0.0046(13) 0.0026(13) 0.0006(13)
    O3 0.0414(19) 0.0247(16) 0.0229(17) -0.0058(14) -0.0004(14) 0.0069(13)
    O4 0.047(2) 0.0305(17) 0.0273(18) -0.0004(15) 0.0120(15) 0.0082(14)
    O5 0.0337(18) 0.0226(15) 0.037(2) -0.0062(14) 0.0064(15) -0.0049(14)
    O7 0.0348(18) 0.0205(15) 0.041(2) -0.0051(13) 0.0140(15) -0.0025(14)
    C1A 0.021(2) 0.022(2) 0.026(2) -0.0062(17) 0.0017(18) 0.0034(18)
    C1B 0.032(2) 0.025(2) 0.016(2) -0.0029(18) 0.0038(18) 0.0027(17)
    C1C 0.036(3) 0.028(2) 0.029(3) -0.003(2) -0.002(2) 0.007(2)
    C1D 0.031(2) 0.036(3) 0.022(2) -0.010(2) 0.0046(19) 0.006(2)
    C2A 0.030(2) 0.032(2) 0.021(2) -0.009(2) -0.0021(19) -0.0002(19)
    C2B 0.031(2) 0.029(2) 0.017(2) -0.0043(19) -0.0030(18) 0.0011(18)
    C2C 0.045(3) 0.042(3) 0.027(3) 0.000(2) 0.001(2) 0.002(2)
    C2D 0.030(3) 0.040(3) 0.032(3) -0.005(2) 0.004(2) 0.006(2)
    C3A 0.020(2) 0.034(2) 0.034(3) -0.0101(19) 0.0027(19) -0.008(2)
    C3B 0.042(3) 0.029(2) 0.031(3) 0.000(2) -0.003(2) -0.007(2)
    C3C 0.053(4) 0.034(3) 0.048(4) -0.009(3) -0.005(3) -0.001(3)
    C3D 0.027(3) 0.054(3) 0.041(3) -0.002(2) 0.004(2) 0.010(3)
    C4A 0.019(2) 0.025(2) 0.045(3) 0.0007(18) 0.003(2) 0.001(2)
    C4B 0.036(3) 0.032(3) 0.049(3) 0.005(2) -0.011(2) -0.005(2)
    C4C 0.059(4) 0.039(3) 0.046(4) -0.024(3) 0.003(3) 0.011(3)
    C4D 0.029(3) 0.073(4) 0.031(3) -0.010(3) -0.002(2) 0.010(3)
    C5A 0.019(2) 0.030(2) 0.030(3) -0.0036(18) -0.0012(18) 0.013(2)
    C5B 0.034(3) 0.031(3) 0.041(3) -0.003(2) -0.011(2) -0.001(2)
    C5C 0.038(3) 0.045(3) 0.032(3) -0.013(2) 0.004(2) 0.009(2)
    C5D 0.042(3) 0.054(3) 0.021(3) -0.022(3) 0.006(2) -0.006(2)
    C6A 0.017(2) 0.033(2) 0.016(2) -0.0041(17) -0.0027(16) 0.0038(18)
    C6B 0.035(3) 0.027(2) 0.023(2) -0.006(2) -0.0019(19) -0.0021(19)
    C6C 0.030(3) 0.033(2) 0.026(2) -0.008(2) 0.001(2) 0.009(2)
    C6D 0.039(3) 0.035(3) 0.023(2) -0.010(2) 0.006(2) 0.002(2)
    C7A 0.026(2) 0.028(2) 0.024(2) -0.0073(18) -0.0021(19) 0.0026(19)
    C7B 0.026(2) 0.026(2) 0.030(3) -0.0026(18) -0.0028(19) 0.0011(19)
    C7C 0.033(3) 0.037(3) 0.019(2) -0.004(2) 0.0006(19) 0.010(2)
    C7D 0.059(3) 0.031(3) 0.017(2) -0.004(2) 0.006(2) -0.0015(19)
    C8A 0.030(2) 0.025(2) 0.021(2) -0.0072(18) -0.0007(18) 0.0013(18)
    C8B 0.028(2) 0.030(2) 0.032(3) -0.005(2) -0.004(2) -0.002(2)
    C8C 0.031(3) 0.052(3) 0.025(3) -0.004(2) 0.004(2) 0.018(2)
    C8D 0.076(4) 0.033(3) 0.018(2) -0.004(3) 0.003(2) -0.001(2)
    C9A 0.033(3) 0.025(2) 0.027(2) -0.0094(19) 0.000(2) -0.0039(19)
    C9B 0.041(3) 0.030(3) 0.035(3) -0.011(2) -0.005(2) -0.001(2)
    C9C 0.035(3) 0.068(4) 0.046(3) -0.004(3) 0.005(3) 0.024(3)
    C9D 0.093(5) 0.049(3) 0.024(3) -0.025(3) 0.000(3) -0.002(2)
    C10A 0.024(2) 0.044(3) 0.043(3) -0.009(2) 0.003(2) -0.016(2)
    C10B 0.053(3) 0.038(3) 0.031(3) -0.017(2) -0.003(2) -0.002(2)
    C10C 0.033(3) 0.102(6) 0.076(5) -0.005(4) 0.010(3) 0.028(5)
    C10D 0.130(7) 0.053(4) 0.039(4) -0.040(5) -0.001(4) 0.001(3)
    C11A 0.032(3) 0.071(4) 0.047(4) -0.012(3) 0.016(3) -0.025(3)
    C11B 0.060(4) 0.044(3) 0.034(3) -0.015(3) -0.001(3) -0.011(3)
    C11C 0.047(4) 0.085(5) 0.093(6) 0.019(4) 0.028(4) 0.026(5)
    C11D 0.159(9) 0.042(4) 0.032(4) -0.034(5) -0.010(4) -0.008(3)
    C12A 0.038(3) 0.067(4) 0.034(3) -0.017(3) 0.010(2) -0.022(3)
    C12B 0.048(3) 0.030(3) 0.043(3) -0.012(2) 0.000(3) -0.011(2)
    C12C 0.055(4) 0.062(4) 0.066(5) 0.015(3) 0.029(3) 0.015(3)
    C12D 0.144(8) 0.033(3) 0.025(3) -0.001(4) -0.002(4) -0.002(2)
    C13A 0.030(3) 0.034(3) 0.027(3) -0.011(2) 0.002(2) -0.008(2)
    C13B 0.031(3) 0.026(2) 0.038(3) -0.008(2) -0.004(2) -0.005(2)
    C13C 0.044(3) 0.054(3) 0.031(3) 0.008(3) 0.015(2) 0.019(3)
    C13D 0.100(5) 0.035(3) 0.014(2) 0.001(3) -0.001(3) -0.006(2)
    C14A 0.034(3) 0.037(3) 0.026(3) -0.008(2) -0.003(2) -0.006(2)
    C14B 0.030(3) 0.028(2) 0.049(3) -0.008(2) -0.004(2) -0.003(2)
    C14C 0.056(4) 0.045(3) 0.026(3) 0.006(3) 0.016(2) 0.006(2)
    C14D 0.100(5) 0.036(3) 0.018(3) 0.027(3) 0.002(3) -0.005(2)
    C15A 0.029(2) 0.022(2) 0.025(2) -0.0066(18) -0.0052(19) 0.0023(18)
    C15B 0.027(2) 0.030(2) 0.039(3) -0.0036(19) -0.001(2) 0.003(2)
    C15C 0.053(3) 0.036(3) 0.021(2) 0.000(2) 0.006(2) 0.010(2)
    C15D 0.061(4) 0.039(3) 0.016(2) 0.018(3) 0.000(2) -0.003(2)
    C16A 0.036(3) 0.029(2) 0.032(3) -0.008(2) -0.011(2) -0.002(2)
    C16B 0.036(3) 0.030(3) 0.051(3) -0.009(2) -0.001(2) 0.007(2)
    C16C 0.062(4) 0.036(3) 0.022(3) -0.012(3) 0.003(2) 0.002(2)
    C16D 0.060(4) 0.060(4) 0.021(3) 0.033(3) 0.002(2) -0.001(2)
    C17A 0.028(3) 0.030(2) 0.042(3) -0.007(2) -0.016(2) 0.002(2)
    C17B 0.048(3) 0.047(3) 0.041(3) -0.014(3) -0.004(3) 0.017(3)
    C17C 0.046(3) 0.044(3) 0.029(3) -0.019(3) -0.009(2) 0.010(2)
    C17D 0.036(3) 0.061(4) 0.027(3) 0.020(3) 0.005(2) 0.002(2)
    C18A 0.027(2) 0.028(2) 0.045(3) -0.0039(19) -0.004(2) 0.002(2)
    C18B 0.041(3) 0.044(3) 0.032(3) -0.010(2) -0.002(2) 0.006(2)
    C18C 0.034(3) 0.042(3) 0.028(3) -0.007(2) -0.002(2) 0.012(2)
    C18D 0.037(3) 0.040(3) 0.034(3) 0.007(2) 0.013(2) 0.010(2)
    C19A 0.026(2) 0.028(2) 0.030(3) -0.0038(19) -0.0020(19) 0.000(2)
    C19B 0.031(3) 0.034(3) 0.036(3) -0.006(2) -0.003(2) 0.002(2)
    C19C 0.035(3) 0.032(2) 0.022(2) -0.002(2) 0.000(2) 0.0094(19)
    C19D 0.037(3) 0.037(3) 0.020(2) 0.009(2) 0.005(2) 0.0039(19)
    C20A 0.025(2) 0.021(2) 0.027(2) -0.0032(17) -0.0031(18) 0.0075(18)
    C20B 0.025(2) 0.028(2) 0.035(3) -0.0022(19) -0.001(2) 0.000(2)
    C20C 0.034(3) 0.032(2) 0.017(2) -0.001(2) 0.0015(19) 0.0083(18)
    C20D 0.051(3) 0.030(2) 0.013(2) 0.008(2) 0.002(2) 0.0004(18)
    C25 0.052(3) 0.038(3) 0.044(3) -0.020(3) 0.009(3) -0.017(2)
    C26 0.032(3) 0.029(3) 0.119(6) -0.002(2) 0.005(3) 0.001(3)
    C27 0.039(3) 0.049(3) 0.053(4) -0.003(3) 0.011(3) 0.007(3)
    C28 0.033(3) 0.030(3) 0.042(3) 0.000(2) -0.002(2) 0.000(2)
    C43A 0.067(5) 0.070(6) 0.099(6) 0.003(5) 0.010(5) -0.003(5)
    C44A 0.062(3) 0.075(4) 0.101(4) 0.005(3) 0.010(3) -0.012(3)
    C45A 0.060(3) 0.075(4) 0.098(4) 0.006(3) 0.008(3) -0.008(4)
    C46A 0.062(3) 0.074(4) 0.096(4) 0.007(3) 0.012(3) -0.007(4)
    C47A 0.061(4) 0.076(4) 0.101(4) 0.005(3) 0.011(3) -0.009(4)
    C48A 0.062(4) 0.079(4) 0.106(4) 0.005(3) 0.012(4) -0.011(4)
    C49A 0.062(3) 0.077(4) 0.104(4) 0.006(3) 0.011(3) -0.013(4)
    O6A 0.041(2) 0.030(4) 0.028(2) -0.013(3) 0.007(2) -0.003(2)
    C1E 0.033(2) 0.021(2) 0.034(3) -0.002(2) -0.001(2) 0.004(2)
    C2E 0.034(2) 0.021(2) 0.037(3) -0.003(2) 0.000(2) 0.001(2)
    C3E 0.038(3) 0.023(2) 0.040(3) -0.005(2) -0.004(2) -0.003(2)
    C4E 0.041(3) 0.024(2) 0.042(3) 0.000(2) -0.005(3) -0.003(2)
    C5E 0.040(2) 0.024(2) 0.040(3) 0.005(2) -0.002(2) -0.001(2)
    C6E 0.034(2) 0.021(2) 0.036(2) 0.0045(19) -0.001(2) 0.001(2)
    C7E 0.037(2) 0.0260(19) 0.036(2) 0.0073(19) -0.002(2) -0.0042(19)
    C16E 0.053(3) 0.050(3) 0.042(3) 0.005(2) -0.012(2) -0.008(2)
    C8E 0.035(2) 0.027(2) 0.040(2) 0.0075(19) 0.000(2) -0.007(2)
    C9E 0.037(3) 0.032(2) 0.044(3) 0.011(2) 0.006(2) -0.003(2)
    C10E 0.040(3) 0.038(3) 0.049(3) 0.010(3) 0.009(3) -0.001(3)
    C11E 0.040(3) 0.041(3) 0.054(3) 0.009(3) 0.015(3) 0.001(3)
    C12E 0.036(2) 0.035(2) 0.055(3) 0.006(2) 0.011(2) -0.002(2)
    C13E 0.035(2) 0.032(2) 0.049(2) 0.0080(19) 0.004(2) -0.006(2)
    C14E 0.040(3) 0.037(2) 0.047(3) 0.007(2) -0.003(2) -0.007(2)
    C15E 0.042(2) 0.040(2) 0.042(2) 0.007(2) -0.007(2) -0.009(2)
    C17E 0.060(3) 0.056(3) 0.041(3) 0.007(3) -0.011(3) -0.004(3)
    C18E 0.061(3) 0.054(2) 0.040(3) 0.007(3) -0.006(3) -0.002(2)
    C19E 0.054(2) 0.046(2) 0.036(2) 0.007(2) -0.007(2) -0.003(2)
    C20E 0.043(2) 0.036(2) 0.035(2) 0.006(2) -0.006(2) -0.007(2)
    C21A 0.042(3) 0.032(4) 0.028(2) -0.011(3) 0.008(2) -0.002(3)
    C22A 0.046(3) 0.032(4) 0.028(2) -0.011(3) 0.007(3) -0.002(3)
    C23A 0.050(3) 0.033(4) 0.031(2) -0.012(3) 0.005(2) -0.001(3)
    C24A 0.045(3) 0.033(3) 0.030(2) -0.013(3) 0.004(2) -0.002(2)
    C29A 0.089(5) 0.042(4) 0.032(5) 0.003(4) 0.016(4) 0.004(4)
    C30A 0.083(3) 0.041(2) 0.036(3) -0.007(2) 0.006(2) 0.000(2)
    C31A 0.081(3) 0.044(3) 0.038(3) -0.001(3) 0.007(3) 0.000(3)
    C32A 0.079(4) 0.041(3) 0.034(3) -0.001(3) 0.009(3) 0.002(3)
    C33A 0.077(4) 0.037(3) 0.036(3) -0.009(3) 0.002(3) 0.004(3)
    C34A 0.077(4) 0.039(3) 0.036(3) -0.010(3) 0.008(3) 0.002(3)
    C35A 0.082(3) 0.040(3) 0.034(3) -0.016(3) 0.009(3) 0.000(3)
    O6B 0.041(2) 0.032(4) 0.028(2) -0.014(3) 0.007(2) -0.002(2)
    C5F 0.037(3) 0.022(2) 0.039(3) 0.006(2) -0.001(3) -0.001(2)
    C6F 0.035(2) 0.022(2) 0.037(2) 0.003(2) 0.001(2) 0.001(2)
    C1F 0.035(3) 0.021(2) 0.037(3) -0.001(2) 0.001(2) 0.003(2)
    C2F 0.034(3) 0.022(2) 0.036(3) -0.002(2) -0.002(3) 0.001(2)
    C3F 0.038(3) 0.025(2) 0.041(3) -0.003(2) -0.003(3) -0.002(2)
    C4F 0.040(3) 0.024(2) 0.042(3) -0.001(2) -0.003(3) -0.002(2)
    C7F 0.037(2) 0.024(2) 0.035(2) 0.005(2) -0.002(2) -0.0050(19)
    C8F 0.046(2) 0.036(2) 0.035(2) 0.009(2) -0.005(2) -0.006(2)
    C9F 0.052(3) 0.042(3) 0.035(3) 0.010(3) -0.004(3) -0.004(3)
    C10F 0.058(3) 0.050(3) 0.037(3) 0.008(3) -0.005(3) -0.002(3)
    C11F 0.062(3) 0.054(3) 0.040(3) 0.009(3) -0.010(3) -0.001(3)
    C12F 0.057(3) 0.053(3) 0.040(3) 0.009(3) -0.013(3) -0.004(2)
    C13F 0.052(2) 0.045(2) 0.039(2) 0.008(2) -0.009(2) -0.006(2)
    C14F 0.044(2) 0.040(2) 0.043(2) 0.006(2) -0.009(2) -0.008(2)
    C15F 0.038(2) 0.033(2) 0.046(2) 0.009(2) -0.001(2) -0.007(2)
    C16F 0.035(2) 0.035(2) 0.053(3) 0.006(2) 0.003(3) -0.006(2)
    C17F 0.036(3) 0.037(2) 0.055(3) 0.007(2) 0.011(2) -0.004(2)
    C18F 0.038(3) 0.035(2) 0.052(3) 0.006(2) 0.009(2) -0.004(2)
    C19F 0.035(2) 0.032(2) 0.046(3) 0.006(2) 0.006(2) -0.007(2)
    C20F 0.035(2) 0.027(2) 0.043(2) 0.0072(19) 0.001(2) -0.006(2)
    C21B 0.042(3) 0.030(4) 0.028(2) -0.012(3) 0.008(2) -0.002(3)
    C22B 0.045(3) 0.031(4) 0.029(2) -0.012(3) 0.007(3) -0.001(3)
    C23B 0.049(3) 0.032(4) 0.031(3) -0.011(3) 0.004(2) 0.000(3)
    C24B 0.045(3) 0.032(3) 0.030(2) -0.013(3) 0.006(2) -0.002(3)
    C29B 0.085(5) 0.045(4) 0.033(4) -0.003(4) -0.001(4) 0.006(4)
    C30B 0.081(3) 0.041(2) 0.036(2) -0.007(2) 0.007(2) 0.001(2)
    C31B 0.082(3) 0.045(3) 0.040(3) 0.000(3) 0.006(3) -0.002(3)
    C32B 0.089(4) 0.047(3) 0.044(3) -0.001(3) 0.008(3) -0.001(3)
    C33B 0.094(4) 0.047(3) 0.042(3) -0.005(3) 0.003(3) 0.000(3)
    C34B 0.090(4) 0.046(3) 0.040(3) -0.015(3) 0.008(3) -0.001(3)
    C35B 0.084(3) 0.042(3) 0.035(3) -0.014(3) 0.009(3) 0.000(3)
    C43B 0.054(5) 0.081(6) 0.107(6) 0.003(5) 0.009(5) -0.005(6)
    C44B 0.059(3) 0.075(4) 0.099(4) 0.005(3) 0.011(3) -0.012(3)
    C45B 0.059(3) 0.073(4) 0.095(4) 0.004(3) 0.010(3) -0.009(3)
    C46B 0.060(3) 0.074(4) 0.098(4) 0.005(3) 0.008(3) -0.009(4)
    C47B 0.061(3) 0.074(4) 0.102(4) 0.005(3) 0.007(3) -0.013(4)
    C48B 0.062(3) 0.079(4) 0.106(4) 0.006(3) 0.007(3) -0.014(4)
    C49B 0.060(3) 0.077(4) 0.103(4) 0.007(3) 0.009(3) -0.016(4)
    C36B 0.046(6) 0.069(7) 0.067(7) -0.018(6) 0.004(6) 0.012(7)
    C37B 0.042(3) 0.076(4) 0.061(4) -0.012(3) 0.005(3) 0.009(3)
    C38B 0.040(3) 0.077(4) 0.057(4) -0.010(3) 0.001(3) 0.010(3)
    C39B 0.039(4) 0.077(4) 0.056(4) -0.010(3) 0.000(3) 0.010(3)
    C40B 0.042(4) 0.078(4) 0.058(4) -0.012(3) 0.002(3) 0.008(3)
    C41B 0.044(3) 0.079(4) 0.060(4) -0.014(3) 0.006(3) 0.006(3)
    C42B 0.044(3) 0.077(4) 0.061(4) -0.013(3) 0.007(3) 0.009(3)
    C36A 0.050(4) 0.089(5) 0.073(5) -0.015(4) 0.002(4) -0.005(5)
    C37A 0.042(3) 0.077(4) 0.059(4) -0.014(3) 0.007(3) 0.005(3)
    C38A 0.045(3) 0.077(4) 0.062(4) -0.015(3) 0.008(3) 0.009(3)
    C39A 0.043(3) 0.075(4) 0.063(4) -0.011(3) 0.002(3) 0.011(3)
    C40A 0.038(3) 0.078(4) 0.056(4) -0.008(3) 0.002(3) 0.010(3)
    C41A 0.039(3) 0.078(4) 0.054(4) -0.009(3) 0.000(3) 0.009(3)
    C42A 0.041(3) 0.076(4) 0.056(4) -0.011(3) 0.001(3) 0.008(3)
_geom_special_details
;
 All esds (except the esd in the dihedral angle between two l.s. planes)
 are estimated using the full covariance matrix.  The cell esds are taken
 into account individually in the estimation of esds in distances, angles
 and torsion angles; correlations between esds in cell parameters are only
 used when they are defined by crystal symmetry.  An approximate (isotropic)
 treatment of cell esds is used for estimating esds involving l.s. planes.
;
loop_
    _geom_bond_atom_site_label_1
    _geom_bond_atom_site_label_2
    _geom_bond_site_symmetry_2
    _geom_bond_distance
    _geom_bond_publ_flag
    Yb1 Yb2 . 3.2587(7) y
    Yb1 O1 . 2.191(3) y
    Yb1 O2 . 2.236(3) y
    Yb1 O3 . 2.077(3) y
    Yb1 O5 . 2.306(3) y
    Yb1 O6A . 2.309(6) y
    Yb1 O7 . 2.229(3) y
    Yb1 O6B . 2.310(7) ?
    Yb2 O1 . 2.413(3) y
    Yb2 O2 . 2.352(3) y
    Yb2 O4 . 2.165(3) y
    Yb2 O7 . 2.416(3) y
    Yb2 C18D . 3.190(3) y
    Yb2 C19D . 2.970(3) y
    O1 C1D . 1.353(5) n
    O2 C1B . 1.357(5) n
    O3 C1A . 1.338(5) n
    O4 C1C . 1.320(5) ?
    O5 C25 . 1.464(5) ?
    O5 C28 . 1.457(6) ?
    O7 C1E . 1.336(5) ?
    O7 C1F . 1.431(5) ?
    C1A C2A . 1.394(6) ?
    C1A C6A . 1.414(6) ?
    C1B C2B . 1.388(6) ?
    C1B C6B . 1.401(6) ?
    C1C C2C . 1.405(7) ?
    C1C C6C . 1.417(7) ?
    C1D C2D . 1.396(7) ?
    C1D C6D . 1.399(7) ?
    C2A H2A . 0.9500 ?
    C2A C3A . 1.375(6) ?
    C2B H2B . 0.9500 ?
    C2B C3B . 1.373(6) ?
    C2C H2C . 0.9500 ?
    C2C C3C . 1.384(7) ?
    C2D H2D . 0.9500 ?
    C2D C3D . 1.382(7) ?
    C3A H3A . 0.9500 ?
    C3A C4A . 1.368(7) ?
    C3B H3B . 0.9500 ?
    C3B C4B . 1.381(7) ?
    C3C H3C . 0.9500 ?
    C3C C4C . 1.380(8) ?
    C3D H3D . 0.9500 ?
    C3D C4D . 1.375(8) ?
    C4A H4A . 0.9500 ?
    C4A C5A . 1.380(7) ?
    C4B H4B . 0.9500 ?
    C4B C5B . 1.381(7) ?
    C4C H4C . 0.9500 ?
    C4C C5C . 1.385(8) ?
    C4D H4D . 0.9500 ?
    C4D C5D . 1.382(8) ?
    C5A H5A . 0.9500 ?
    C5A C6A . 1.394(6) ?
    C5B H5B . 0.9500 ?
    C5B C6B . 1.385(7) ?
    C5C H5C . 0.9500 ?
    C5C C6C . 1.384(6) ?
    C5D H5D . 0.9500 ?
    C5D C6D . 1.399(7) ?
    C6A C7A . 1.481(6) ?
    C6B C7B . 1.496(6) ?
    C6C C7C . 1.489(7) ?
    C6D C7D . 1.493(7) ?
    C7A C8A . 1.409(6) ?
    C7A C20A . 1.416(6) ?
    C7B C8B . 1.407(7) ?
    C7B C20B . 1.408(7) ?
    C7C C8C . 1.416(7) ?
    C7C C20C . 1.415(6) ?
    C7D C8D . 1.420(7) ?
    C7D C20D . 1.414(7) ?
    C8A C9A . 1.430(6) ?
    C8A C13A . 1.432(6) ?
    C8B C9B . 1.430(7) ?
    C8B C13B . 1.446(6) ?
    C8C C9C . 1.431(7) ?
    C8C C13C . 1.441(8) ?
    C8D C9D . 1.421(9) ?
    C8D C13D . 1.420(8) ?
    C9A H9A . 0.9500 ?
    C9A C10A . 1.352(7) ?
    C9B H9B . 0.9500 ?
    C9B C10B . 1.353(7) ?
    C9C H9C . 0.9500 ?
    C9C C10C . 1.380(9) ?
    C9D H9D . 0.9500 ?
    C9D C10D . 1.356(8) ?
    C10A H10A . 0.9500 ?
    C10A C11A . 1.405(7) ?
    C10B H10B . 0.9500 ?
    C10B C11B . 1.420(7) ?
    C10C H10C . 0.9500 ?
    C10C C11C . 1.406(11) ?
    C10D H10D . 0.9500 ?
    C10D C11D . 1.395(11) ?
    C11A H11A . 0.9500 ?
    C11A C12A . 1.359(7) ?
    C11B H11B . 0.9500 ?
    C11B C12B . 1.352(8) ?
    C11C H11C . 0.9500 ?
    C11C C12C . 1.329(10) ?
    C11D H11D . 0.9500 ?
    C11D C12D . 1.339(11) ?
    C12A H12A . 0.9500 ?
    C12A C13A . 1.413(7) ?
    C12B H12B . 0.9500 ?
    C12B C13B . 1.433(7) ?
    C12C H12C . 0.9500 ?
    C12C C13C . 1.437(8) ?
    C12D H12D . 0.9500 ?
    C12D C13D . 1.443(8) ?
    C13A C14A . 1.401(6) ?
    C13B C14B . 1.379(7) ?
    C13C C14C . 1.374(8) ?
    C13D C14D . 1.394(9) ?
    C14A H14A . 0.9500 ?
    C14A C15A . 1.388(7) ?
    C14B H14B . 0.9500 ?
    C14B C15B . 1.388(7) ?
    C14C H14C . 0.9500 ?
    C14C C15C . 1.378(7) ?
    C14D H14D . 0.9500 ?
    C14D C15D . 1.403(8) ?
    C15A C16A . 1.422(6) ?
    C15A C20A . 1.438(6) ?
    C15B C16B . 1.436(7) ?
    C15B C20B . 1.432(6) ?
    C15C C16C . 1.434(7) ?
    C15C C20C . 1.434(7) ?
    C15D C16D . 1.414(8) ?
    C15D C20D . 1.426(7) ?
    C16A H16A . 0.9500 ?
    C16A C17A . 1.353(7) ?
    C16B H16B . 0.9500 ?
    C16B C17B . 1.349(8) ?
    C16C H16C . 0.9500 ?
    C16C C17C . 1.350(8) ?
    C16D H16D . 0.9500 ?
    C16D C17D . 1.364(8) ?
    C17A H17A . 0.9500 ?
    C17A C18A . 1.415(7) ?
    C17B H17B . 0.9500 ?
    C17B C18B . 1.419(7) ?
    C17C H17C . 0.9500 ?
    C17C C18C . 1.421(8) ?
    C17D H17D . 0.9500 ?
    C17D C18D . 1.433(7) ?
    C18A H18A . 0.9500 ?
    C18A C19A . 1.367(6) ?
    C18B H18B . 0.9500 ?
    C18B C19B . 1.366(7) ?
    C18C H18C . 0.9500 ?
    C18C C19C . 1.349(7) ?
    C18D H18D . 0.9500 ?
    C18D C19D . 1.358(7) ?
    C19A H19A . 0.9500 ?
    C19A C20A . 1.424(6) ?
    C19B H19B . 0.9500 ?
    C19B C20B . 1.425(7) ?
    C19C H19C . 0.9500 ?
    C19C C20C . 1.435(7) ?
    C19D H19D . 0.9500 ?
    C19D C20D . 1.430(7) ?
    C25 H25A . 0.9900 ?
    C25 H25B . 0.9900 ?
    C25 C26 . 1.466(8) ?
    C26 H26A . 0.9900 ?
    C26 H26B . 0.9900 ?
    C26 C27 . 1.511(8) ?
    C27 H27A . 0.9900 ?
    C27 H27B . 0.9900 ?
    C27 C28 . 1.501(7) ?
    C28 H28A . 0.9900 ?
    C28 H28B . 0.9900 ?
    C43A H43A . 0.9800 ?
    C43A H43B . 0.9800 ?
    C43A H43C . 0.9800 ?
    C43A C44A . 1.4193 ?
    C44A C45A . 1.3920 ?
    C44A C49A . 1.3888 ?
    C45A H45A . 0.9500 ?
    C45A C46A . 1.3894 ?
    C46A H46A . 0.9500 ?
    C46A C47A . 1.3904 ?
    C47A H47A . 0.9500 ?
    C47A C48A . 1.3896 ?
    C48A H48A . 0.9500 ?
    C48A C49A . 1.3901 ?
    C49A H49A . 0.9500 ?
    O6A C21A . 1.42(2) ?
    O6A C24A . 1.439(18) ?
    C1E C2E . 1.3900 ?
    C1E C6E . 1.3900 ?
    C2E H2E . 0.9500 ?
    C2E C3E . 1.3900 ?
    C3E H3E . 0.9500 ?
    C3E C4E . 1.3900 ?
    C4E H4E . 0.9500 ?
    C4E C5E . 1.3900 ?
    C5E H5E . 0.9500 ?
    C5E C6E . 1.3900 ?
    C6E C7E . 1.526(5) ?
    C7E C8E . 1.4280 ?
    C7E C20E . 1.4132 ?
    C16E H16E . 0.9500 ?
    C16E C15E . 1.4220 ?
    C16E C17E . 1.3461 ?
    C8E C9E . 1.4294 ?
    C8E C13E . 1.4241 ?
    C9E H9E . 0.9500 ?
    C9E C10E . 1.3833 ?
    C10E H10E . 0.9500 ?
    C10E C11E . 1.4114 ?
    C11E H11E . 0.9500 ?
    C11E C12E . 1.3817 ?
    C12E H12E . 0.9500 ?
    C12E C13E . 1.4270 ?
    C13E C14E . 1.3925 ?
    C14E H14E . 0.9500 ?
    C14E C15E . 1.3868 ?
    C15E C20E . 1.4215 ?
    C17E H17E . 0.9500 ?
    C17E C18E . 1.4117 ?
    C18E H18E . 0.9500 ?
    C18E C19E . 1.3440 ?
    C19E H19E . 0.9500 ?
    C19E C20E . 1.4494 ?
    C21A H21A . 0.9900 ?
    C21A H21B . 0.9900 ?
    C21A C22A . 1.56(2) ?
    C22A H22A . 0.9900 ?
    C22A H22B . 0.9900 ?
    C22A C23A . 1.40(2) ?
    C23A H23A . 0.9900 ?
    C23A H23B . 0.9900 ?
    C23A C24A . 1.381(17) ?
    C24A H24A . 0.9900 ?
    C24A H24B . 0.9900 ?
    C29A H29A . 0.9800 ?
    C29A H29B . 0.9800 ?
    C29A H29C . 0.9800 ?
    C29A C30A . 1.4201 ?
    C30A C31A . 1.3905 ?
    C30A C35A . 1.3887 ?
    C31A H31A . 0.9500 ?
    C31A C32A . 1.3909 ?
    C32A H32A . 0.9500 ?
    C32A C33A . 1.3908 ?
    C33A H33A . 0.9500 ?
    C33A C34A . 1.3893 ?
    C34A H34A . 0.9500 ?
    C34A C35A . 1.3906 ?
    C35A H35A . 0.9500 ?
    O6B C21B . 1.44(3) ?
    O6B C24B . 1.49(2) ?
    C5F H5F . 0.9500 ?
    C5F C6F . 1.3900 ?
    C5F C4F . 1.3900 ?
    C6F C1F . 1.3900 ?
    C6F C7F . 1.490(5) ?
    C1F C2F . 1.3900 ?
    C2F H2F . 0.9500 ?
    C2F C3F . 1.3900 ?
    C3F H3F . 0.9500 ?
    C3F C4F . 1.3900 ?
    C4F H4F . 0.9500 ?
    C7F C8F . 1.4125 ?
    C7F C20F . 1.4284 ?
    C8F C9F . 1.4501 ?
    C8F C13F . 1.4210 ?
    C9F H9F . 0.9500 ?
    C9F C10F . 1.3440 ?
    C10F H10F . 0.9500 ?
    C10F C11F . 1.4120 ?
    C11F H11F . 0.9500 ?
    C11F C12F . 1.3448 ?
    C12F H12F . 0.9500 ?
    C12F C13F . 1.4220 ?
    C13F C14F . 1.3877 ?
    C14F H14F . 0.9500 ?
    C14F C15F . 1.3922 ?
    C15F C16F . 1.4273 ?
    C15F C20F . 1.4232 ?
    C16F H16F . 0.9500 ?
    C16F C17F . 1.3829 ?
    C17F H17F . 0.9500 ?
    C17F C18F . 1.4120 ?
    C18F H18F . 0.9500 ?
    C18F C19F . 1.3834 ?
    C19F H19F . 0.9500 ?
    C19F C20F . 1.4290 ?
    C21B H21C . 0.9900 ?
    C21B H21D . 0.9900 ?
    C21B C22B . 1.49(3) ?
    C22B H22C . 0.9900 ?
    C22B H22D . 0.9900 ?
    C22B C23B . 1.63(2) ?
    C23B H23C . 0.9900 ?
    C23B H23D . 0.9900 ?
    C23B C24B . 1.33(2) ?
    C24B H24C . 0.9900 ?
    C24B H24D . 0.9900 ?
    C29B H29D . 0.9800 ?
    C29B H29E . 0.9800 ?
    C29B H29F . 0.9800 ?
    C29B C30B . 1.4186 ?
    C30B C31B . 1.3922 ?
    C30B C35B . 1.3897 ?
    C31B H31B . 0.9500 ?
    C31B C32B . 1.3893 ?
    C32B H32B . 0.9500 ?
    C32B C33B . 1.3898 ?
    C33B H33B . 0.9500 ?
    C33B C34B . 1.3904 ?
    C34B H34B . 0.9500 ?
    C34B C35B . 1.3896 ?
    C35B H35B . 0.9500 ?
    C43B H43D . 0.9800 ?
    C43B H43E . 0.9800 ?
    C43B H43F . 0.9800 ?
    C43B C44B . 1.4189 ?
    C44B C45B . 1.3923 ?
    C44B C49B . 1.3889 ?
    C45B H45B . 0.9500 ?
    C45B C46B . 1.3896 ?
    C46B H46B . 0.9500 ?
    C46B C47B . 1.3906 ?
    C47B H47B . 0.9500 ?
    C47B C48B . 1.3899 ?
    C48B H48B . 0.9500 ?
    C48B C49B . 1.3907 ?
    C49B H49B . 0.9500 ?
    C36B H36A . 0.9800 ?
    C36B H36B . 0.9800 ?
    C36B H36C . 0.9800 ?
    C36B C37B . 1.4191 ?
    C37B C38B . 1.3924 ?
    C37B C42B . 1.3880 ?
    C38B H38B . 0.9500 ?
    C38B C39B . 1.3890 ?
    C39B H39B . 0.9500 ?
    C39B C40B . 1.3911 ?
    C40B H40B . 0.9500 ?
    C40B C41B . 1.3898 ?
    C41B H41B . 0.9500 ?
    C41B C42B . 1.3902 ?
    C42B H42B . 0.9500 ?
    C36A H36D . 0.9800 ?
    C36A H36E . 0.9800 ?
    C36A H36F . 0.9800 ?
    C36A C37A . 1.4192 ?
    C37A C38A . 1.3922 ?
    C37A C42A . 1.3883 ?
    C38A H38A . 0.9500 ?
    C38A C39A . 1.3896 ?
    C39A H39A . 0.9500 ?
    C39A C40A . 1.3910 ?
    C40A H40A . 0.9500 ?
    C40A C41A . 1.3900 ?
    C41A H41A . 0.9500 ?
    C41A C42A . 1.3904 ?
    C42A H42A . 0.9500 ?
loop_
    _geom_angle_atom_site_label_1
    _geom_angle_atom_site_label_2
    _geom_angle_atom_site_label_3
    _geom_angle_site_symmetry_1
    _geom_angle_site_symmetry_3
    _geom_angle
    _geom_angle_publ_flag
    O1 Yb1 O2 . . 82.10(11) y
    O1 Yb1 O5 . . 86.34(12) y
    O1 Yb1 O7 . . 77.59(12) y
    O1 Yb1 O6A . . 158.2(3) y
    O1 Yb1 O6B . . 165.6(4) ?
    O2 Yb1 O5 . . 168.04(11) y
    O2 Yb1 O6A . . 100.6(5) y
    O2 Yb1 O6B . . 100.4(6) ?
    O3 Yb1 O1 . . 106.85(12) y
    O3 Yb1 O2 . . 94.92(12) y
    O3 Yb1 O5 . . 85.50(12) y
    O3 Yb1 O7 . . 170.39(12) y
    O3 Yb1 O6A . . 94.5(3) y
    O3 Yb1 O6B . . 87.2(4) ?
    O5 Yb1 O6A . . 91.2(5) y
    O5 Yb1 O6B . . 91.6(6) ?
    O7 Yb1 O2 . . 77.07(11) y
    O7 Yb1 O5 . . 103.45(11) y
    O7 Yb1 O6A . . 82.0(3) y
    O7 Yb1 O6B . . 89.1(4) ?
    O1 Yb2 O7 . . 69.99(10) y
    O2 Yb2 O1 . . 75.17(10) y
    O2 Yb2 O7 . . 71.36(11) y
    O4 Yb2 O1 . . 137.75(12) y
    O4 Yb2 O2 . . 147.05(12) y
    O4 Yb2 O7 . . 115.61(11) y
    Yb1 O1 Yb2 . . 89.98(11) y
    Yb1 O2 Yb2 . . 90.47(11) y
    Yb1 O7 Yb2 . . 88.99(11) y
    C1D O1 Yb1 . . 139.0(3) ?
    C1D O1 Yb2 . . 115.6(3) ?
    C1B O2 Yb1 . . 125.2(3) ?
    C1B O2 Yb2 . . 126.8(3) ?
    C1A O3 Yb1 . . 162.0(3) y
    C1C O4 Yb2 . . 166.3(3) y
    C25 O5 Yb1 . . 121.4(3) ?
    C28 O5 Yb1 . . 132.8(3) ?
    C28 O5 C25 . . 105.8(4) ?
    C1E O7 Yb1 . . 144.7(4) ?
    C1E O7 Yb2 . . 113.1(3) ?
    C1F O7 Yb1 . . 125.5(4) ?
    C1F O7 Yb2 . . 116.5(4) ?
    O3 C1A C2A . . 121.2(4) ?
    O3 C1A C6A . . 120.3(4) ?
    C2A C1A C6A . . 118.5(4) ?
    O2 C1B C2B . . 120.0(4) ?
    O2 C1B C6B . . 120.7(4) ?
    C2B C1B C6B . . 119.2(4) ?
    O4 C1C C2C . . 120.3(5) ?
    O4 C1C C6C . . 121.9(4) ?
    C2C C1C C6C . . 117.8(4) ?
    O1 C1D C2D . . 120.6(4) ?
    O1 C1D C6D . . 120.5(4) ?
    C2D C1D C6D . . 118.8(4) ?
    C1A C2A H2A . . 119.5 ?
    C3A C2A C1A . . 121.0(4) ?
    C3A C2A H2A . . 119.5 ?
    C1B C2B H2B . . 119.4 ?
    C3B C2B C1B . . 121.1(4) ?
    C3B C2B H2B . . 119.4 ?
    C1C C2C H2C . . 119.4 ?
    C3C C2C C1C . . 121.1(5) ?
    C3C C2C H2C . . 119.4 ?
    C1D C2D H2D . . 119.6 ?
    C3D C2D C1D . . 120.9(5) ?
    C3D C2D H2D . . 119.6 ?
    C2A C3A H3A . . 119.4 ?
    C4A C3A C2A . . 121.3(5) ?
    C4A C3A H3A . . 119.4 ?
    C2B C3B H3B . . 120.0 ?
    C2B C3B C4B . . 120.0(4) ?
    C4B C3B H3B . . 120.0 ?
    C2C C3C H3C . . 119.5 ?
    C4C C3C C2C . . 120.9(5) ?
    C4C C3C H3C . . 119.5 ?
    C2D C3D H3D . . 119.8 ?
    C4D C3D C2D . . 120.4(5) ?
    C4D C3D H3D . . 119.8 ?
    C3A C4A H4A . . 120.8 ?
    C3A C4A C5A . . 118.5(4) ?
    C5A C4A H4A . . 120.8 ?
    C3B C4B H4B . . 120.5 ?
    C3B C4B C5B . . 119.0(5) ?
    C5B C4B H4B . . 120.5 ?
    C3C C4C H4C . . 120.7 ?
    C3C C4C C5C . . 118.5(5) ?
    C5C C4C H4C . . 120.7 ?
    C3D C4D H4D . . 120.2 ?
    C3D C4D C5D . . 119.6(5) ?
    C5D C4D H4D . . 120.2 ?
    C4A C5A H5A . . 118.8 ?
    C4A C5A C6A . . 122.3(4) ?
    C6A C5A H5A . . 118.8 ?
    C4B C5B H5B . . 119.0 ?
    C4B C5B C6B . . 122.0(5) ?
    C6B C5B H5B . . 119.0 ?
    C4C C5C H5C . . 118.9 ?
    C6C C5C C4C . . 122.2(5) ?
    C6C C5C H5C . . 118.9 ?
    C4D C5D H5D . . 119.6 ?
    C4D C5D C6D . . 120.9(5) ?
    C6D C5D H5D . . 119.6 ?
    C1A C6A C7A . . 123.2(4) ?
    C5A C6A C1A . . 118.3(4) ?
    C5A C6A C7A . . 118.4(4) ?
    C1B C6B C7B . . 120.5(4) ?
    C5B C6B C1B . . 118.3(4) ?
    C5B C6B C7B . . 121.0(4) ?
    C1C C6C C7C . . 120.9(4) ?
    C5C C6C C1C . . 119.4(5) ?
    C5C C6C C7C . . 119.7(4) ?
    C1D C6D C7D . . 119.8(4) ?
    C5D C6D C1D . . 119.4(5) ?
    C5D C6D C7D . . 120.8(5) ?
    C8A C7A C6A . . 120.2(4) ?
    C8A C7A C20A . . 119.4(4) ?
    C20A C7A C6A . . 120.2(4) ?
    C8B C7B C6B . . 121.7(4) ?
    C8B C7B C20B . . 119.9(4) ?
    C20B C7B C6B . . 118.3(4) ?
    C8C C7C C6C . . 120.7(4) ?
    C20C C7C C6C . . 120.7(4) ?
    C20C C7C C8C . . 118.6(5) ?
    C8D C7D C6D . . 120.5(5) ?
    C20D C7D C6D . . 119.6(4) ?
    C20D C7D C8D . . 119.8(5) ?
    C7A C8A C9A . . 121.7(4) ?
    C7A C8A C13A . . 120.0(4) ?
    C9A C8A C13A . . 118.3(4) ?
    C7B C8B C9B . . 123.2(4) ?
    C7B C8B C13B . . 118.9(4) ?
    C9B C8B C13B . . 117.9(4) ?
    C7C C8C C9C . . 122.6(5) ?
    C7C C8C C13C . . 119.9(5) ?
    C9C C8C C13C . . 117.5(5) ?
    C7D C8D C9D . . 122.6(6) ?
    C13D C8D C7D . . 119.6(6) ?
    C13D C8D C9D . . 117.8(5) ?
    C8A C9A H9A . . 119.3 ?
    C10A C9A C8A . . 121.5(4) ?
    C10A C9A H9A . . 119.3 ?
    C8B C9B H9B . . 119.0 ?
    C10B C9B C8B . . 121.9(5) ?
    C10B C9B H9B . . 119.0 ?
    C8C C9C H9C . . 119.9 ?
    C10C C9C C8C . . 120.1(7) ?
    C10C C9C H9C . . 119.9 ?
    C8D C9D H9D . . 119.0 ?
    C10D C9D C8D . . 122.0(7) ?
    C10D C9D H9D . . 119.0 ?
    C9A C10A H10A . . 120.0 ?
    C9A C10A C11A . . 120.0(5) ?
    C11A C10A H10A . . 120.0 ?
    C9B C10B H10B . . 119.8 ?
    C9B C10B C11B . . 120.3(5) ?
    C11B C10B H10B . . 119.8 ?
    C9C C10C H10C . . 119.4 ?
    C9C C10C C11C . . 121.2(7) ?
    C11C C10C H10C . . 119.4 ?
    C9D C10D H10D . . 120.3 ?
    C9D C10D C11D . . 119.4(8) ?
    C11D C10D H10D . . 120.3 ?
    C10A C11A H11A . . 119.8 ?
    C12A C11A C10A . . 120.4(5) ?
    C12A C11A H11A . . 119.8 ?
    C10B C11B H11B . . 119.9 ?
    C12B C11B C10B . . 120.1(5) ?
    C12B C11B H11B . . 119.9 ?
    C10C C11C H11C . . 119.5 ?
    C12C C11C C10C . . 121.0(7) ?
    C12C C11C H11C . . 119.5 ?
    C10D C11D H11D . . 118.8 ?
    C12D C11D C10D . . 122.4(7) ?
    C12D C11D H11D . . 118.8 ?
    C11A C12A H12A . . 119.0 ?
    C11A C12A C13A . . 121.9(5) ?
    C13A C12A H12A . . 119.0 ?
    C11B C12B H12B . . 119.0 ?
    C11B C12B C13B . . 122.1(5) ?
    C13B C12B H12B . . 119.0 ?
    C11C C12C H12C . . 119.6 ?
    C11C C12C C13C . . 120.8(7) ?
    C13C C12C H12C . . 119.6 ?
    C11D C12D H12D . . 120.2 ?
    C11D C12D C13D . . 119.7(7) ?
    C13D C12D H12D . . 120.2 ?
    C12A C13A C8A . . 117.8(4) ?
    C14A C13A C8A . . 119.6(4) ?
    C14A C13A C12A . . 122.6(5) ?
    C12B C13B C8B . . 117.7(4) ?
    C14B C13B C8B . . 120.1(5) ?
    C14B C13B C12B . . 122.2(4) ?
    C12C C13C C8C . . 119.4(6) ?
    C14C C13C C8C . . 119.7(5) ?
    C14C C13C C12C . . 120.9(6) ?
    C8D C13D C12D . . 118.8(7) ?
    C14D C13D C8D . . 119.4(5) ?
    C14D C13D C12D . . 121.8(6) ?
    C13A C14A H14A . . 119.3 ?
    C15A C14A C13A . . 121.4(4) ?
    C15A C14A H14A . . 119.3 ?
    C13B C14B H14B . . 119.2 ?
    C13B C14B C15B . . 121.7(4) ?
    C15B C14B H14B . . 119.2 ?
    C13C C14C H14C . . 119.0 ?
    C13C C14C C15C . . 121.9(5) ?
    C15C C14C H14C . . 119.0 ?
    C13D C14D H14D . . 118.8 ?
    C13D C14D C15D . . 122.4(5) ?
    C15D C14D H14D . . 118.8 ?
    C14A C15A C16A . . 121.8(4) ?
    C14A C15A C20A . . 119.3(4) ?
    C16A C15A C20A . . 118.9(4) ?
    C14B C15B C16B . . 122.3(5) ?
    C14B C15B C20B . . 119.0(4) ?
    C20B C15B C16B . . 118.6(5) ?
    C14C C15C C16C . . 122.1(5) ?
    C14C C15C C20C . . 119.5(5) ?
    C20C C15C C16C . . 118.4(5) ?
    C14D C15D C16D . . 122.8(5) ?
    C14D C15D C20D . . 118.2(6) ?
    C16D C15D C20D . . 119.0(5) ?
    C15A C16A H16A . . 119.6 ?
    C17A C16A C15A . . 120.8(5) ?
    C17A C16A H16A . . 119.6 ?
    C15B C16B H16B . . 119.2 ?
    C17B C16B C15B . . 121.6(5) ?
    C17B C16B H16B . . 119.2 ?
    C15C C16C H16C . . 119.4 ?
    C17C C16C C15C . . 121.1(5) ?
    C17C C16C H16C . . 119.4 ?
    C15D C16D H16D . . 119.1 ?
    C17D C16D C15D . . 121.9(5) ?
    C17D C16D H16D . . 119.1 ?
    C16A C17A H17A . . 119.6 ?
    C16A C17A C18A . . 120.8(4) ?
    C18A C17A H17A . . 119.6 ?
    C16B C17B H17B . . 119.9 ?
    C16B C17B C18B . . 120.2(5) ?
    C18B C17B H17B . . 119.9 ?
    C16C C17C H17C . . 119.7 ?
    C16C C17C C18C . . 120.5(5) ?
    C18C C17C H17C . . 119.7 ?
    C16D C17D H17D . . 120.4 ?
    C16D C17D C18D . . 119.2(5) ?
    C18D C17D H17D . . 120.4 ?
    C17A C18A H18A . . 119.9 ?
    C19A C18A C17A . . 120.3(5) ?
    C19A C18A H18A . . 119.9 ?
    C17B C18B H18B . . 120.0 ?
    C19B C18B C17B . . 120.0(5) ?
    C19B C18B H18B . . 120.0 ?
    C17C C18C H18C . . 119.7 ?
    C19C C18C C17C . . 120.6(5) ?
    C19C C18C H18C . . 119.7 ?
    C17D C18D H18D . . 119.8 ?
    C19D C18D C17D . . 120.4(5) ?
    C19D C18D H18D . . 119.8 ?
    C18A C19A H19A . . 119.6 ?
    C18A C19A C20A . . 120.9(5) ?
    C20A C19A H19A . . 119.6 ?
    C18B C19B H19B . . 119.0 ?
    C18B C19B C20B . . 122.0(5) ?
    C20B C19B H19B . . 119.0 ?
    C18C C19C H19C . . 119.4 ?
    C18C C19C C20C . . 121.2(5) ?
    C20C C19C H19C . . 119.4 ?
    C18D C19D H19D . . 119.3 ?
    C18D C19D C20D . . 121.4(5) ?
    C20D C19D H19D . . 119.3 ?
    C7A C20A C15A . . 120.1(4) ?
    C7A C20A C19A . . 121.7(4) ?
    C19A C20A C15A . . 118.2(4) ?
    C7B C20B C15B . . 120.3(4) ?
    C7B C20B C19B . . 122.1(4) ?
    C19B C20B C15B . . 117.6(4) ?
    C7C C20C C15C . . 120.4(5) ?
    C7C C20C C19C . . 121.4(4) ?
    C15C C20C C19C . . 118.2(4) ?
    C7D C20D C15D . . 120.4(5) ?
    C7D C20D C19D . . 121.5(4) ?
    C15D C20D C19D . . 118.1(5) ?
    O5 C25 H25A . . 110.5 ?
    O5 C25 H25B . . 110.5 ?
    O5 C25 C26 . . 106.4(4) ?
    H25A C25 H25B . . 108.6 ?
    C26 C25 H25A . . 110.5 ?
    C26 C25 H25B . . 110.5 ?
    C25 C26 H26A . . 110.3 ?
    C25 C26 H26B . . 110.3 ?
    C25 C26 C27 . . 107.1(4) ?
    H26A C26 H26B . . 108.6 ?
    C27 C26 H26A . . 110.3 ?
    C27 C26 H26B . . 110.3 ?
    C26 C27 H27A . . 111.0 ?
    C26 C27 H27B . . 111.0 ?
    H27A C27 H27B . . 109.0 ?
    C28 C27 C26 . . 103.9(5) ?
    C28 C27 H27A . . 111.0 ?
    C28 C27 H27B . . 111.0 ?
    O5 C28 C27 . . 103.9(4) ?
    O5 C28 H28A . . 111.0 ?
    O5 C28 H28B . . 111.0 ?
    C27 C28 H28A . . 111.0 ?
    C27 C28 H28B . . 111.0 ?
    H28A C28 H28B . . 109.0 ?
    H43A C43A H43B . . 109.5 ?
    H43A C43A H43C . . 109.5 ?
    H43B C43A H43C . . 109.5 ?
    C44A C43A H43A . . 109.5 ?
    C44A C43A H43B . . 109.5 ?
    C44A C43A H43C . . 109.5 ?
    C45A C44A C43A . . 119.3 ?
    C49A C44A C43A . . 120.5 ?
    C49A C44A C45A . . 120.0 ?
    C44A C45A H45A . . 120.0 ?
    C46A C45A C44A . . 119.9 ?
    C46A C45A H45A . . 120.0 ?
    C45A C46A H46A . . 120.0 ?
    C45A C46A C47A . . 120.1 ?
    C47A C46A H46A . . 120.0 ?
    C46A C47A H47A . . 120.0 ?
    C48A C47A C46A . . 120.0 ?
    C48A C47A H47A . . 120.0 ?
    C47A C48A H48A . . 120.0 ?
    C47A C48A C49A . . 120.0 ?
    C49A C48A H48A . . 120.0 ?
    C44A C49A C48A . . 120.0 ?
    C44A C49A H49A . . 120.0 ?
    C48A C49A H49A . . 120.0 ?
    C21A O6A Yb1 . . 130.8(10) ?
    C21A O6A C24A . . 105.8(10) ?
    C24A O6A Yb1 . . 120.3(9) ?
    O7 C1E C2E . . 112.7(4) ?
    O7 C1E C6E . . 127.3(4) ?
    C2E C1E C6E . . 120.0 ?
    C1E C2E H2E . . 120.0 ?
    C3E C2E C1E . . 120.0 ?
    C3E C2E H2E . . 120.0 ?
    C2E C3E H3E . . 120.0 ?
    C2E C3E C4E . . 120.0 ?
    C4E C3E H3E . . 120.0 ?
    C3E C4E H4E . . 120.0 ?
    C5E C4E C3E . . 120.0 ?
    C5E C4E H4E . . 120.0 ?
    C4E C5E H5E . . 120.0 ?
    C4E C5E C6E . . 120.0 ?
    C6E C5E H5E . . 120.0 ?
    C1E C6E C7E . . 119.1(4) ?
    C5E C6E C1E . . 120.0 ?
    C5E C6E C7E . . 120.9(4) ?
    C8E C7E C6E . . 119.6(3) ?
    C20E C7E C6E . . 120.1(3) ?
    C20E C7E C8E . . 119.1 ?
    C15E C16E H16E . . 118.8 ?
    C17E C16E H16E . . 118.8 ?
    C17E C16E C15E . . 122.3 ?
    C7E C8E C9E . . 120.5 ?
    C13E C8E C7E . . 120.0 ?
    C13E C8E C9E . . 119.5 ?
    C8E C9E H9E . . 120.0 ?
    C10E C9E C8E . . 120.0 ?
    C10E C9E H9E . . 120.0 ?
    C9E C10E H10E . . 119.9 ?
    C9E C10E C11E . . 120.3 ?
    C11E C10E H10E . . 119.9 ?
    C10E C11E H11E . . 119.5 ?
    C12E C11E C10E . . 121.0 ?
    C12E C11E H11E . . 119.5 ?
    C11E C12E H12E . . 120.0 ?
    C11E C12E C13E . . 120.0 ?
    C13E C12E H12E . . 120.0 ?
    C8E C13E C12E . . 119.0 ?
    C14E C13E C8E . . 119.5 ?
    C14E C13E C12E . . 121.5 ?
    C13E C14E H14E . . 119.5 ?
    C15E C14E C13E . . 121.0 ?
    C15E C14E H14E . . 119.5 ?
    C14E C15E C16E . . 122.5 ?
    C14E C15E C20E . . 120.6 ?
    C20E C15E C16E . . 116.9 ?
    C16E C17E H17E . . 119.7 ?
    C16E C17E C18E . . 120.7 ?
    C18E C17E H17E . . 119.7 ?
    C17E C18E H18E . . 119.9 ?
    C19E C18E C17E . . 120.1 ?
    C19E C18E H18E . . 119.9 ?
    C18E C19E H19E . . 119.7 ?
    C18E C19E C20E . . 120.5 ?
    C20E C19E H19E . . 119.7 ?
    C7E C20E C15E . . 119.6 ?
    C7E C20E C19E . . 121.2 ?
    C15E C20E C19E . . 119.3 ?
    O6A C21A H21A . . 110.7 ?
    O6A C21A H21B . . 110.7 ?
    O6A C21A C22A . . 105.4(13) ?
    H21A C21A H21B . . 108.8 ?
    C22A C21A H21A . . 110.7 ?
    C22A C21A H21B . . 110.7 ?
    C21A C22A H22A . . 110.6 ?
    C21A C22A H22B . . 110.6 ?
    H22A C22A H22B . . 108.7 ?
    C23A C22A C21A . . 105.7(14) ?
    C23A C22A H22A . . 110.6 ?
    C23A C22A H22B . . 110.6 ?
    C22A C23A H23A . . 110.5 ?
    C22A C23A H23B . . 110.5 ?
    H23A C23A H23B . . 108.6 ?
    C24A C23A C22A . . 106.4(13) ?
    C24A C23A H23A . . 110.5 ?
    C24A C23A H23B . . 110.5 ?
    O6A C24A H24A . . 109.2 ?
    O6A C24A H24B . . 109.2 ?
    C23A C24A O6A . . 112.0(10) ?
    C23A C24A H24A . . 109.2 ?
    C23A C24A H24B . . 109.2 ?
    H24A C24A H24B . . 107.9 ?
    H29A C29A H29B . . 109.5 ?
    H29A C29A H29C . . 109.5 ?
    H29B C29A H29C . . 109.5 ?
    C30A C29A H29A . . 109.5 ?
    C30A C29A H29B . . 109.5 ?
    C30A C29A H29C . . 109.5 ?
    C31A C30A C29A . . 119.4 ?
    C35A C30A C29A . . 120.5 ?
    C35A C30A C31A . . 120.0 ?
    C30A C31A H31A . . 120.0 ?
    C30A C31A C32A . . 120.0 ?
    C32A C31A H31A . . 120.0 ?
    C31A C32A H32A . . 120.0 ?
    C33A C32A C31A . . 119.9 ?
    C33A C32A H32A . . 120.0 ?
    C32A C33A H33A . . 120.0 ?
    C34A C33A C32A . . 120.1 ?
    C34A C33A H33A . . 120.0 ?
    C33A C34A H34A . . 120.0 ?
    C33A C34A C35A . . 119.9 ?
    C35A C34A H34A . . 120.0 ?
    C30A C35A C34A . . 120.0 ?
    C30A C35A H35A . . 120.0 ?
    C34A C35A H35A . . 120.0 ?
    C21B O6B Yb1 . . 129.0(14) ?
    C21B O6B C24B . . 106.7(13) ?
    C24B O6B Yb1 . . 115.4(10) ?
    C6F C5F H5F . . 120.0 ?
    C6F C5F C4F . . 120.0 ?
    C4F C5F H5F . . 120.0 ?
    C5F C6F C7F . . 118.0(5) ?
    C1F C6F C5F . . 120.0 ?
    C1F C6F C7F . . 121.9(5) ?
    C6F C1F O7 . . 114.3(5) ?
    C2F C1F O7 . . 125.6(5) ?
    C2F C1F C6F . . 120.0 ?
    C1F C2F H2F . . 120.0 ?
    C1F C2F C3F . . 120.0 ?
    C3F C2F H2F . . 120.0 ?
    C2F C3F H3F . . 120.0 ?
    C2F C3F C4F . . 120.0 ?
    C4F C3F H3F . . 120.0 ?
    C5F C4F H4F . . 120.0 ?
    C3F C4F C5F . . 120.0 ?
    C3F C4F H4F . . 120.0 ?
    C8F C7F C6F . . 118.2(4) ?
    C8F C7F C20F . . 119.0 ?
    C20F C7F C6F . . 122.6(4) ?
    C7F C8F C9F . . 121.1 ?
    C7F C8F C13F . . 119.6 ?
    C13F C8F C9F . . 119.2 ?
    C8F C9F H9F . . 119.7 ?
    C10F C9F C8F . . 120.6 ?
    C10F C9F H9F . . 119.7 ?
    C9F C10F H10F . . 120.0 ?
    C9F C10F C11F . . 120.1 ?
    C11F C10F H10F . . 120.0 ?
    C10F C11F H11F . . 119.6 ?
    C12F C11F C10F . . 120.7 ?
    C12F C11F H11F . . 119.6 ?
    C11F C12F H12F . . 118.8 ?
    C11F C12F C13F . . 122.3 ?
    C13F C12F H12F . . 118.8 ?
    C8F C13F C12F . . 117.0 ?
    C14F C13F C8F . . 120.5 ?
    C14F C13F C12F . . 122.5 ?
    C13F C14F H14F . . 119.5 ?
    C13F C14F C15F . . 121.0 ?
    C15F C14F H14F . . 119.5 ?
    C14F C15F C16F . . 121.5 ?
    C14F C15F C20F . . 119.5 ?
    C20F C15F C16F . . 119.1 ?
    C15F C16F H16F . . 120.0 ?
    C17F C16F C15F . . 120.0 ?
    C17F C16F H16F . . 120.0 ?
    C16F C17F H17F . . 119.5 ?
    C16F C17F C18F . . 121.0 ?
    C18F C17F H17F . . 119.5 ?
    C17F C18F H18F . . 119.9 ?
    C19F C18F C17F . . 120.3 ?
    C19F C18F H18F . . 119.9 ?
    C18F C19F H19F . . 120.0 ?
    C18F C19F C20F . . 120.0 ?
    C20F C19F H19F . . 120.0 ?
    C7F C20F C19F . . 120.4 ?
    C15F C20F C7F . . 120.0 ?
    C15F C20F C19F . . 119.5 ?
    O6B C21B H21C . . 110.8 ?
    O6B C21B H21D . . 110.8 ?
    O6B C21B C22B . . 104.7(15) ?
    H21C C21B H21D . . 108.9 ?
    C22B C21B H21C . . 110.8 ?
    C22B C21B H21D . . 110.8 ?
    C21B C22B H22C . . 111.2 ?
    C21B C22B H22D . . 111.2 ?
    C21B C22B C23B . . 102.6(16) ?
    H22C C22B H22D . . 109.2 ?
    C23B C22B H22C . . 111.2 ?
    C23B C22B H22D . . 111.2 ?
    C22B C23B H23C . . 110.3 ?
    C22B C23B H23D . . 110.3 ?
    H23C C23B H23D . . 108.6 ?
    C24B C23B C22B . . 106.9(13) ?
    C24B C23B H23C . . 110.3 ?
    C24B C23B H23D . . 110.3 ?
    O6B C24B H24C . . 110.0 ?
    O6B C24B H24D . . 110.0 ?
    C23B C24B O6B . . 108.2(12) ?
    C23B C24B H24C . . 110.0 ?
    C23B C24B H24D . . 110.0 ?
    H24C C24B H24D . . 108.4 ?
    H29D C29B H29E . . 109.5 ?
    H29D C29B H29F . . 109.5 ?
    H29E C29B H29F . . 109.5 ?
    C30B C29B H29D . . 109.5 ?
    C30B C29B H29E . . 109.5 ?
    C30B C29B H29F . . 109.5 ?
    C31B C30B C29B . . 119.4 ?
    C35B C30B C29B . . 120.5 ?
    C35B C30B C31B . . 120.0 ?
    C30B C31B H31B . . 120.0 ?
    C32B C31B C30B . . 119.9 ?
    C32B C31B H31B . . 120.0 ?
    C31B C32B H32B . . 120.0 ?
    C31B C32B C33B . . 120.1 ?
    C33B C32B H32B . . 120.0 ?
    C32B C33B H33B . . 120.0 ?
    C32B C33B C34B . . 120.0 ?
    C34B C33B H33B . . 120.0 ?
    C33B C34B H34B . . 120.0 ?
    C35B C34B C33B . . 120.0 ?
    C35B C34B H34B . . 120.0 ?
    C30B C35B H35B . . 120.0 ?
    C34B C35B C30B . . 120.0 ?
    C34B C35B H35B . . 120.0 ?
    H43D C43B H43E . . 109.5 ?
    H43D C43B H43F . . 109.5 ?
    H43E C43B H43F . . 109.5 ?
    C44B C43B H43D . . 109.5 ?
    C44B C43B H43E . . 109.5 ?
    C44B C43B H43F . . 109.5 ?
    C45B C44B C43B . . 119.4 ?
    C49B C44B C43B . . 120.5 ?
    C49B C44B C45B . . 120.0 ?
    C44B C45B H45B . . 120.0 ?
    C46B C45B C44B . . 120.0 ?
    C46B C45B H45B . . 120.0 ?
    C45B C46B H46B . . 120.0 ?
    C45B C46B C47B . . 120.0 ?
    C47B C46B H46B . . 120.0 ?
    C46B C47B H47B . . 120.0 ?
    C48B C47B C46B . . 120.0 ?
    C48B C47B H47B . . 120.0 ?
    C47B C48B H48B . . 120.0 ?
    C47B C48B C49B . . 119.9 ?
    C49B C48B H48B . . 120.0 ?
    C44B C49B C48B . . 120.1 ?
    C44B C49B H49B . . 120.0 ?
    C48B C49B H49B . . 120.0 ?
    H36A C36B H36B . . 109.5 ?
    H36A C36B H36C . . 109.5 ?
    H36B C36B H36C . . 109.5 ?
    C37B C36B H36A . . 109.5 ?
    C37B C36B H36B . . 109.5 ?
    C37B C36B H36C . . 109.5 ?
    C38B C37B C36B . . 119.3 ?
    C42B C37B C36B . . 120.6 ?
    C42B C37B C38B . . 120.0 ?
    C37B C38B H38B . . 120.0 ?
    C39B C38B C37B . . 119.9 ?
    C39B C38B H38B . . 120.0 ?
    C38B C39B H39B . . 120.0 ?
    C38B C39B C40B . . 120.0 ?
    C40B C39B H39B . . 120.0 ?
    C39B C40B H40B . . 120.0 ?
    C41B C40B C39B . . 120.0 ?
    C41B C40B H40B . . 120.0 ?
    C40B C41B H41B . . 120.0 ?
    C40B C41B C42B . . 119.9 ?
    C42B C41B H41B . . 120.0 ?
    C37B C42B C41B . . 120.1 ?
    C37B C42B H42B . . 120.0 ?
    C41B C42B H42B . . 120.0 ?
    H36D C36A H36E . . 109.5 ?
    H36D C36A H36F . . 109.5 ?
    H36E C36A H36F . . 109.5 ?
    C37A C36A H36D . . 109.5 ?
    C37A C36A H36E . . 109.5 ?
    C37A C36A H36F . . 109.5 ?
    C38A C37A C36A . . 119.3 ?
    C42A C37A C36A . . 120.5 ?
    C42A C37A C38A . . 120.0 ?
    C37A C38A H38A . . 120.0 ?
    C39A C38A C37A . . 119.9 ?
    C39A C38A H38A . . 120.0 ?
    C38A C39A H39A . . 120.0 ?
    C38A C39A C40A . . 120.0 ?
    C40A C39A H39A . . 120.0 ?
    C39A C40A H40A . . 120.0 ?
    C41A C40A C39A . . 120.0 ?
    C41A C40A H40A . . 120.0 ?
    C40A C41A H41A . . 120.0 ?
    C40A C41A C42A . . 120.0 ?
    C42A C41A H41A . . 120.0 ?
    C37A C42A C41A . . 120.1 ?
    C37A C42A H42A . . 120.0 ?
    C41A C42A H42A . . 120.0 ?
loop_
    _geom_torsion_atom_site_label_1
    _geom_torsion_atom_site_label_2
    _geom_torsion_atom_site_label_3
    _geom_torsion_atom_site_label_4
    _geom_torsion_site_symmetry_1
    _geom_torsion_site_symmetry_2
    _geom_torsion_site_symmetry_3
    _geom_torsion_site_symmetry_4
    _geom_torsion
    _geom_torsion_publ_flag
    Yb1 O1 C1D C2D . . . . 51.1(6) ?
    Yb1 O1 C1D C6D . . . . -131.7(4) ?
    Yb1 O2 C1B C2B . . . . 46.8(5) ?
    Yb1 O2 C1B C6B . . . . -134.9(4) ?
    Yb1 O3 C1A C2A . . . . -10.8(12) ?
    Yb1 O3 C1A C6A . . . . 169.0(7) ?
    Yb1 O5 C25 C26 . . . . 155.3(4) ?
    Yb1 O5 C28 C27 . . . . -146.7(4) ?
    Yb1 O7 C1E C2E . . . . 80.0(7) ?
    Yb1 O7 C1E C6E . . . . -98.2(6) ?
    Yb1 O7 C1F C6F . . . . -118.8(4) ?
    Yb1 O7 C1F C2F . . . . 64.8(7) ?
    Yb1 O6A C21A C22A . . . . 161.4(11) ?
    Yb1 O6A C24A C23A . . . . -150.2(8) ?
    Yb1 O6B C21B C22B . . . . 177.6(12) ?
    Yb1 O6B C24B C23B . . . . 177.3(8) ?
    Yb2 O1 C1D C2D . . . . -72.2(5) ?
    Yb2 O1 C1D C6D . . . . 104.9(4) ?
    Yb2 O2 C1B C2B . . . . -76.0(5) ?
    Yb2 O2 C1B C6B . . . . 102.3(4) ?
    Yb2 O4 C1C C2C . . . . -40.5(16) ?
    Yb2 O4 C1C C6C . . . . 138.5(12) ?
    Yb2 O7 C1E C2E . . . . -44.8(5) ?
    Yb2 O7 C1E C6E . . . . 137.0(4) ?
    Yb2 O7 C1F C6F . . . . 131.8(3) ?
    Yb2 O7 C1F C2F . . . . -44.6(6) ?
    O1 C1D C2D C3D . . . . 177.1(4) ?
    O1 C1D C6D C5D . . . . -177.4(4) ?
    O1 C1D C6D C7D . . . . 2.1(7) ?
    O2 C1B C2B C3B . . . . -176.9(4) ?
    O2 C1B C6B C5B . . . . 175.7(4) ?
    O2 C1B C6B C7B . . . . -9.3(7) ?
    O3 C1A C2A C3A . . . . 178.9(4) ?
    O3 C1A C6A C5A . . . . 178.2(4) ?
    O3 C1A C6A C7A . . . . -0.5(6) ?
    O4 C1C C2C C3C . . . . 179.5(5) ?
    O4 C1C C6C C5C . . . . -179.3(5) ?
    O4 C1C C6C C7C . . . . 0.5(7) ?
    O5 C25 C26 C27 . . . . 7.5(7) ?
    O7 C1E C2E C3E . . . . -178.3(6) ?
    O7 C1E C6E C5E . . . . 178.1(7) ?
    O7 C1E C6E C7E . . . . -4.7(6) ?
    O7 C1F C2F C3F . . . . 176.3(7) ?
    C1A C2A C3A C4A . . . . 3.0(7) ?
    C1A C6A C7A C8A . . . . 83.9(6) ?
    C1A C6A C7A C20A . . . . -101.7(5) ?
    C1B C2B C3B C4B . . . . -0.7(8) ?
    C1B C6B C7B C8B . . . . 112.4(5) ?
    C1B C6B C7B C20B . . . . -69.7(6) ?
    C1C C2C C3C C4C . . . . -0.2(8) ?
    C1C C6C C7C C8C . . . . -114.8(5) ?
    C1C C6C C7C C20C . . . . 64.2(6) ?
    C1D C2D C3D C4D . . . . 0.5(8) ?
    C1D C6D C7D C8D . . . . 115.4(5) ?
    C1D C6D C7D C20D . . . . -63.9(6) ?
    C2A C1A C6A C5A . . . . -2.0(6) ?
    C2A C1A C6A C7A . . . . 179.3(4) ?
    C2A C3A C4A C5A . . . . -2.1(7) ?
    C2B C1B C6B C5B . . . . -6.0(7) ?
    C2B C1B C6B C7B . . . . 169.0(4) ?
    C2B C3B C4B C5B . . . . -1.9(8) ?
    C2C C1C C6C C5C . . . . -0.4(7) ?
    C2C C1C C6C C7C . . . . 179.4(4) ?
    C2C C3C C4C C5C . . . . -0.3(9) ?
    C2D C1D C6D C5D . . . . -0.3(7) ?
    C2D C1D C6D C7D . . . . 179.2(4) ?
    C2D C3D C4D C5D . . . . -0.6(8) ?
    C3A C4A C5A C6A . . . . -0.8(7) ?
    C3B C4B C5B C6B . . . . 0.4(9) ?
    C3C C4C C5C C6C . . . . 0.5(9) ?
    C3D C4D C5D C6D . . . . 0.2(8) ?
    C4A C5A C6A C1A . . . . 2.9(6) ?
    C4A C5A C6A C7A . . . . -178.4(4) ?
    C4B C5B C6B C1B . . . . 3.6(8) ?
    C4B C5B C6B C7B . . . . -171.5(5) ?
    C4C C5C C6C C1C . . . . -0.2(8) ?
    C4C C5C C6C C7C . . . . -180.0(5) ?
    C4D C5D C6D C1D . . . . 0.2(7) ?
    C4D C5D C6D C7D . . . . -179.3(5) ?
    C5A C6A C7A C8A . . . . -94.8(5) ?
    C5A C6A C7A C20A . . . . 79.6(5) ?
    C5B C6B C7B C8B . . . . -72.7(7) ?
    C5B C6B C7B C20B . . . . 105.2(5) ?
    C5C C6C C7C C8C . . . . 65.0(6) ?
    C5C C6C C7C C20C . . . . -116.0(5) ?
    C5D C6D C7D C8D . . . . -65.1(6) ?
    C5D C6D C7D C20D . . . . 115.6(5) ?
    C6A C1A C2A C3A . . . . -0.9(6) ?
    C6A C7A C8A C9A . . . . -7.3(7) ?
    C6A C7A C8A C13A . . . . 172.0(4) ?
    C6A C7A C20A C15A . . . . -170.4(4) ?
    C6A C7A C20A C19A . . . . 9.0(6) ?
    C6B C1B C2B C3B . . . . 4.8(7) ?
    C6B C7B C8B C9B . . . . -2.8(7) ?
    C6B C7B C8B C13B . . . . 178.2(4) ?
    C6B C7B C20B C15B . . . . -178.7(4) ?
    C6B C7B C20B C19B . . . . 0.1(7) ?
    C6C C1C C2C C3C . . . . 0.6(7) ?
    C6C C7C C8C C9C . . . . 2.4(7) ?
    C6C C7C C8C C13C . . . . -179.5(4) ?
    C6C C7C C20C C15C . . . . 178.7(4) ?
    C6C C7C C20C C19C . . . . -1.7(6) ?
    C6D C1D C2D C3D . . . . -0.1(7) ?
    C6D C7D C8D C9D . . . . -0.2(7) ?
    C6D C7D C8D C13D . . . . 179.8(4) ?
    C6D C7D C20D C15D . . . . 176.9(4) ?
    C6D C7D C20D C19D . . . . -4.1(7) ?
    C7A C8A C9A C10A . . . . 179.4(5) ?
    C7A C8A C13A C12A . . . . 179.7(5) ?
    C7A C8A C13A C14A . . . . 0.4(7) ?
    C7B C8B C9B C10B . . . . -178.3(5) ?
    C7B C8B C13B C12B . . . . 178.7(5) ?
    C7B C8B C13B C14B . . . . 0.1(7) ?
    C7C C8C C9C C10C . . . . 177.5(5) ?
    C7C C8C C13C C12C . . . . -178.1(5) ?
    C7C C8C C13C C14C . . . . 0.0(7) ?
    C7D C8D C9D C10D . . . . 179.1(5) ?
    C7D C8D C13D C12D . . . . -179.0(5) ?
    C7D C8D C13D C14D . . . . 3.0(7) ?
    C8A C7A C20A C15A . . . . 4.1(6) ?
    C8A C7A C20A C19A . . . . -176.5(4) ?
    C8A C9A C10A C11A . . . . 1.5(8) ?
    C8A C13A C14A C15A . . . . 0.1(7) ?
    C8B C7B C20B C15B . . . . -0.8(7) ?
    C8B C7B C20B C19B . . . . 178.1(4) ?
    C8B C9B C10B C11B . . . . -0.7(8) ?
    C8B C13B C14B C15B . . . . -0.1(7) ?
    C8C C7C C20C C15C . . . . -2.3(6) ?
    C8C C7C C20C C19C . . . . 177.4(4) ?
    C8C C9C C10C C11C . . . . 0.7(10) ?
    C8C C13C C14C C15C . . . . -0.7(8) ?
    C8D C7D C20D C15D . . . . -2.5(7) ?
    C8D C7D C20D C19D . . . . 176.5(4) ?
    C8D C9D C10D C11D . . . . -0.8(9) ?
    C8D C13D C14D C15D . . . . -1.8(8) ?
    C9A C8A C13A C12A . . . . -1.0(7) ?
    C9A C8A C13A C14A . . . . 179.7(4) ?
    C9A C10A C11A C12A . . . . -2.1(9) ?
    C9B C8B C13B C12B . . . . -0.4(7) ?
    C9B C8B C13B C14B . . . . -179.0(5) ?
    C9B C10B C11B C12B . . . . 0.2(9) ?
    C9C C8C C13C C12C . . . . 0.2(7) ?
    C9C C8C C13C C14C . . . . 178.2(5) ?
    C9C C10C C11C C12C . . . . -0.1(11) ?
    C9D C8D C13D C12D . . . . 1.0(7) ?
    C9D C8D C13D C14D . . . . -177.0(5) ?
    C9D C10D C11D C12D . . . . 2.6(10) ?
    C10A C11A C12A C13A . . . . 1.1(10) ?
    C10B C11B C12B C13B . . . . 0.2(9) ?
    C10C C11C C12C C13C . . . . -0.5(11) ?
    C10D C11D C12D C13D . . . . -2.6(10) ?
    C11A C12A C13A C8A . . . . 0.5(9) ?
    C11A C12A C13A C14A . . . . 179.7(6) ?
    C11B C12B C13B C8B . . . . -0.1(8) ?
    C11B C12B C13B C14B . . . . 178.5(5) ?
    C11C C12C C13C C8C . . . . 0.4(9) ?
    C11C C12C C13C C14C . . . . -177.6(6) ?
    C11D C12D C13D C8D . . . . 0.7(8) ?
    C11D C12D C13D C14D . . . . 178.6(6) ?
    C12A C13A C14A C15A . . . . -179.2(5) ?
    C12B C13B C14B C15B . . . . -178.6(5) ?
    C12C C13C C14C C15C . . . . 177.3(5) ?
    C12D C13D C14D C15D . . . . -179.8(5) ?
    C13A C8A C9A C10A . . . . 0.1(7) ?
    C13A C14A C15A C16A . . . . -177.4(4) ?
    C13A C14A C15A C20A . . . . 1.5(7) ?
    C13B C8B C9B C10B . . . . 0.8(8) ?
    C13B C14B C15B C16B . . . . -180.0(5) ?
    C13B C14B C15B C20B . . . . -0.4(7) ?
    C13C C8C C9C C10C . . . . -0.8(8) ?
    C13C C14C C15C C16C . . . . -177.7(5) ?
    C13C C14C C15C C20C . . . . -0.1(7) ?
    C13D C8D C9D C10D . . . . -1.0(8) ?
    C13D C14D C15D C16D . . . . 179.4(5) ?
    C13D C14D C15D C20D . . . . -1.4(7) ?
    C14A C15A C16A C17A . . . . -178.8(5) ?
    C14A C15A C20A C7A . . . . -3.6(6) ?
    C14A C15A C20A C19A . . . . 177.0(4) ?
    C14B C15B C16B C17B . . . . 179.7(5) ?
    C14B C15B C20B C7B . . . . 0.8(7) ?
    C14B C15B C20B C19B . . . . -178.1(4) ?
    C14C C15C C16C C17C . . . . 176.5(5) ?
    C14C C15C C20C C7C . . . . 1.6(7) ?
    C14C C15C C20C C19C . . . . -178.1(4) ?
    C14D C15D C16D C17D . . . . 177.7(5) ?
    C14D C15D C20D C7D . . . . 3.6(7) ?
    C14D C15D C20D C19D . . . . -175.5(4) ?
    C15A C16A C17A C18A . . . . 0.9(7) ?
    C15B C16B C17B C18B . . . . -1.6(8) ?
    C15C C16C C17C C18C . . . . 1.0(8) ?
    C15D C16D C17D C18D . . . . -1.9(8) ?
    C16A C15A C20A C7A . . . . 175.3(4) ?
    C16A C15A C20A C19A . . . . -4.1(6) ?
    C16A C17A C18A C19A . . . . -2.4(7) ?
    C16B C15B C20B C7B . . . . -179.6(4) ?
    C16B C15B C20B C19B . . . . 1.5(7) ?
    C16B C17B C18B C19B . . . . 1.4(8) ?
    C16C C15C C20C C7C . . . . 179.3(4) ?
    C16C C15C C20C C19C . . . . -0.4(6) ?
    C16C C17C C18C C19C . . . . 0.7(7) ?
    C16D C15D C20D C7D . . . . -177.2(4) ?
    C16D C15D C20D C19D . . . . 3.7(6) ?
    C16D C17D C18D C19D . . . . 2.9(8) ?
    C17A C18A C19A C20A . . . . 0.4(7) ?
    C17B C18B C19B C20B . . . . 0.2(8) ?
    C17C C18C C19C C20C . . . . -2.3(7) ?
    C17D C18D C19D C20D . . . . -0.5(7) ?
    C18A C19A C20A C7A . . . . -176.6(4) ?
    C18A C19A C20A C15A . . . . 2.8(6) ?
    C18B C19B C20B C7B . . . . 179.4(5) ?
    C18B C19B C20B C15B . . . . -1.7(7) ?
    C18C C19C C20C C7C . . . . -177.6(4) ?
    C18C C19C C20C C15C . . . . 2.1(6) ?
    C18D C19D C20D C7D . . . . 178.2(5) ?
    C18D C19D C20D C15D . . . . -2.8(7) ?
    C20A C7A C8A C9A . . . . 178.3(4) ?
    C20A C7A C8A C13A . . . . -2.5(6) ?
    C20A C15A C16A C17A . . . . 2.3(7) ?
    C20B C7B C8B C9B . . . . 179.4(5) ?
    C20B C7B C8B C13B . . . . 0.3(7) ?
    C20B C15B C16B C17B . . . . 0.1(8) ?
    C20C C7C C8C C9C . . . . -176.7(4) ?
    C20C C7C C8C C13C . . . . 1.5(7) ?
    C20C C15C C16C C17C . . . . -1.1(7) ?
    C20D C7D C8D C9D . . . . 179.1(5) ?
    C20D C7D C8D C13D . . . . -0.8(7) ?
    C20D C15D C16D C17D . . . . -1.4(7) ?
    C25 O5 C28 C27 . . . . 36.8(5) ?
    C25 C26 C27 C28 . . . . 14.6(7) ?
    C26 C27 C28 O5 . . . . -31.3(6) ?
    C28 O5 C25 C26 . . . . -27.7(6) ?
    C43A C44A C45A C46A . . . . 175.6 ?
    C43A C44A C49A C48A . . . . -175.5 ?
    C44A C45A C46A C47A . . . . 0.1 ?
    C45A C44A C49A C48A . . . . 0.2 ?
    C45A C46A C47A C48A . . . . 0.0 ?
    C46A C47A C48A C49A . . . . 0.0 ?
    C47A C48A C49A C44A . . . . -0.2 ?
    C49A C44A C45A C46A . . . . -0.2 ?
    O6A C21A C22A C23A . . . . -14.7(16) ?
    C1E C2E C3E C4E . . . . 0.0 ?
    C1E C6E C7E C8E . . . . 107.6(4) ?
    C1E C6E C7E C20E . . . . -84.8(4) ?
    C2E C1E C6E C5E . . . . 0.0 ?
    C2E C1E C6E C7E . . . . 177.2(6) ?
    C2E C3E C4E C5E . . . . 0.0 ?
    C3E C4E C5E C6E . . . . 0.0 ?
    C4E C5E C6E C1E . . . . 0.0 ?
    C4E C5E C6E C7E . . . . -177.1(6) ?
    C5E C6E C7E C8E . . . . -75.2(5) ?
    C5E C6E C7E C20E . . . . 92.3(5) ?
    C6E C1E C2E C3E . . . . 0.0 ?
    C6E C7E C8E C9E . . . . -8.1(4) ?
    C6E C7E C8E C13E . . . . 173.3(4) ?
    C6E C7E C20E C15E . . . . -170.8(4) ?
    C6E C7E C20E C19E . . . . 10.3(4) ?
    C7E C8E C9E C10E . . . . -175.4 ?
    C7E C8E C13E C12E . . . . 175.4 ?
    C7E C8E C13E C14E . . . . -5.6 ?
    C16E C15E C20E C7E . . . . -179.2 ?
    C16E C15E C20E C19E . . . . -0.3 ?
    C16E C17E C18E C19E . . . . -3.8 ?
    C8E C7E C20E C15E . . . . -3.2 ?
    C8E C7E C20E C19E . . . . 177.9 ?
    C8E C9E C10E C11E . . . . -0.7 ?
    C8E C13E C14E C15E . . . . 3.3 ?
    C9E C8E C13E C12E . . . . -3.3 ?
    C9E C8E C13E C14E . . . . 175.7 ?
    C9E C10E C11E C12E . . . . -1.9 ?
    C10E C11E C12E C13E . . . . 1.9 ?
    C11E C12E C13E C8E . . . . 0.7 ?
    C11E C12E C13E C14E . . . . -178.3 ?
    C12E C13E C14E C15E . . . . -177.7 ?
    C13E C8E C9E C10E . . . . 3.3 ?
    C13E C14E C15E C16E . . . . 179.2 ?
    C13E C14E C15E C20E . . . . -0.9 ?
    C14E C15E C20E C7E . . . . 0.9 ?
    C14E C15E C20E C19E . . . . 179.8 ?
    C15E C16E C17E C18E . . . . 4.3 ?
    C17E C16E C15E C14E . . . . 177.7 ?
    C17E C16E C15E C20E . . . . -2.2 ?
    C17E C18E C19E C20E . . . . 1.3 ?
    C18E C19E C20E C7E . . . . 179.6 ?
    C18E C19E C20E C15E . . . . 0.7 ?
    C20E C7E C8E C9E . . . . -175.8 ?
    C20E C7E C8E C13E . . . . 5.5 ?
    C21A O6A C24A C23A . . . . 11.8(14) ?
    C21A C22A C23A C24A . . . . 21.6(14) ?
    C22A C23A C24A O6A . . . . -21.8(14) ?
    C24A O6A C21A C22A . . . . 2.1(14) ?
    C29A C30A C31A C32A . . . . 175.6 ?
    C29A C30A C35A C34A . . . . -175.5 ?
    C30A C31A C32A C33A . . . . 0.1 ?
    C31A C30A C35A C34A . . . . 0.2 ?
    C31A C32A C33A C34A . . . . 0.1 ?
    C32A C33A C34A C35A . . . . -0.1 ?
    C33A C34A C35A C30A . . . . -0.1 ?
    C35A C30A C31A C32A . . . . -0.2 ?
    O6B C21B C22B C23B . . . . -21.5(17) ?
    C5F C6F C1F O7 . . . . -176.7(7) ?
    C5F C6F C1F C2F . . . . 0.0 ?
    C5F C6F C7F C8F . . . . 102.9(5) ?
    C5F C6F C7F C20F . . . . -73.1(6) ?
    C6F C5F C4F C3F . . . . 0.0 ?
    C6F C1F C2F C3F . . . . 0.0 ?
    C6F C7F C8F C9F . . . . 1.9(5) ?
    C6F C7F C8F C13F . . . . -179.2(5) ?
    C6F C7F C20F C15F . . . . -178.6(5) ?
    C6F C7F C20F C19F . . . . 0.2(5) ?
    C1F C6F C7F C8F . . . . -73.9(6) ?
    C1F C6F C7F C20F . . . . 110.1(5) ?
    C1F C2F C3F C4F . . . . 0.0 ?
    C2F C3F C4F C5F . . . . 0.0 ?
    C4F C5F C6F C1F . . . . 0.0 ?
    C4F C5F C6F C7F . . . . -176.9(7) ?
    C7F C6F C1F O7 . . . . 0.1(6) ?
    C7F C6F C1F C2F . . . . 176.7(7) ?
    C7F C8F C9F C10F . . . . 179.6 ?
    C7F C8F C13F C12F . . . . -179.2 ?
    C7F C8F C13F C14F . . . . 0.8 ?
    C8F C7F C20F C15F . . . . 5.4 ?
    C8F C7F C20F C19F . . . . -175.8 ?
    C8F C9F C10F C11F . . . . 1.3 ?
    C8F C13F C14F C15F . . . . -0.9 ?
    C9F C8F C13F C12F . . . . -0.3 ?
    C9F C8F C13F C14F . . . . 179.8 ?
    C9F C10F C11F C12F . . . . -3.8 ?
    C10F C11F C12F C13F . . . . 4.3 ?
    C11F C12F C13F C8F . . . . -2.2 ?
    C11F C12F C13F C14F . . . . 177.7 ?
    C12F C13F C14F C15F . . . . 179.2 ?
    C13F C8F C9F C10F . . . . 0.7 ?
    C13F C14F C15F C16F . . . . -177.7 ?
    C13F C14F C15F C20F . . . . 3.2 ?
    C14F C15F C16F C17F . . . . -178.3 ?
    C14F C15F C20F C7F . . . . -5.5 ?
    C14F C15F C20F C19F . . . . 175.7 ?
    C15F C16F C17F C18F . . . . 1.9 ?
    C16F C15F C20F C7F . . . . 175.4 ?
    C16F C15F C20F C19F . . . . -3.4 ?
    C16F C17F C18F C19F . . . . -2.0 ?
    C17F C18F C19F C20F . . . . -0.6 ?
    C18F C19F C20F C7F . . . . -175.5 ?
    C18F C19F C20F C15F . . . . 3.3 ?
    C20F C7F C8F C9F . . . . 178.0 ?
    C20F C7F C8F C13F . . . . -3.1 ?
    C20F C15F C16F C17F . . . . 0.8 ?
    C21B O6B C24B C23B . . . . -32.3(14) ?
    C21B C22B C23B C24B . . . . 2.5(16) ?
    C22B C23B C24B O6B . . . . 17.1(14) ?
    C24B O6B C21B C22B . . . . 32.6(16) ?
    C29B C30B C31B C32B . . . . 175.6 ?
    C29B C30B C35B C34B . . . . -175.4 ?
    C30B C31B C32B C33B . . . . 0.0 ?
    C31B C30B C35B C34B . . . . 0.3 ?
    C31B C32B C33B C34B . . . . 0.0 ?
    C32B C33B C34B C35B . . . . 0.1 ?
    C33B C34B C35B C30B . . . . -0.2 ?
    C35B C30B C31B C32B . . . . -0.2 ?
    C43B C44B C45B C46B . . . . 175.6 ?
    C43B C44B C49B C48B . . . . -175.4 ?
    C44B C45B C46B C47B . . . . 0.0 ?
    C45B C44B C49B C48B . . . . 0.2 ?
    C45B C46B C47B C48B . . . . 0.0 ?
    C46B C47B C48B C49B . . . . 0.1 ?
    C47B C48B C49B C44B . . . . -0.2 ?
    C49B C44B C45B C46B . . . . -0.1 ?
    C36B C37B C38B C39B . . . . 175.6 ?
    C36B C37B C42B C41B . . . . -175.5 ?
    C37B C38B C39B C40B . . . . 0.0 ?
    C38B C37B C42B C41B . . . . 0.3 ?
    C38B C39B C40B C41B . . . . 0.0 ?
    C39B C40B C41B C42B . . . . 0.0 ?
    C40B C41B C42B C37B . . . . -0.2 ?
    C42B C37B C38B C39B . . . . -0.2 ?
    C36A C37A C38A C39A . . . . 175.6 ?
    C36A C37A C42A C41A . . . . -175.5 ?
    C37A C38A C39A C40A . . . . 0.0 ?
    C38A C37A C42A C41A . . . . 0.2 ?
    C38A C39A C40A C41A . . . . 0.1 ?
    C39A C40A C41A C42A . . . . 0.0 ?
    C40A C41A C42A C37A . . . . -0.1 ?
    C42A C37A C38A C39A . . . . -0.2 ?
_shelx_space_group_comment
;
The symmetry employed for this shelxl refinement is uniquely defined
by the following loop, which should always be used as a source of
symmetry information in preference to the above space-group names.
They are only intended as comments.
;
_shelx_estimated_absorpt_T_min     0.503
_shelx_estimated_absorpt_T_max     0.826
_shelx_hkl_file
;
   1   0   0   -2.07    0.63
  -1   0   0   -0.50    0.72
   1   0   0    5.70    1.17
  -1   0   0    6.36    1.15
  -1   0   0    1.56    0.96
   2   0   0 2676.28  119.31
  -2   0   0 2738.99  124.62
  -2   0   0 2774.80  116.56
  -3   0   0 2587.47  119.09
  -3   0   0 2596.12  111.52
   3   0   0 2604.42  114.05
   4   0   0 2392.11  107.49
  -4   0   0 2461.15  105.44
  -4   0   0 2444.42  112.32
  -5   0   0   55.93    5.95
   5   0   0   57.91    5.71
  -5   0   0   47.63    6.34
  -6   0   0 1421.07   68.18
   6   0   0 1399.87   65.25
  -6   0   0 1455.63   64.76
   7   0   0  283.53   16.51
  -7   0   0  264.02   16.75
  -7   0   0  264.35   16.85
  -8   0   0  807.61   40.00
   8   0   0  843.68   39.59
  -8   0   0  719.55   40.33
   9   0   0  529.53   28.56
  -9   0   0  487.99   29.00
  -9   0   0  548.42   30.01
 -10   0   0  322.13   20.79
  10   0   0  297.83   20.06
 -10   0   0  323.96   21.96
 -11   0   0  136.92   15.48
  11   0   0  168.28   14.22
 -11   0   0  147.38   13.92
 -12   0   0   14.90    9.12
 -12   0   0    8.22    6.64
  12   0   0   23.18    8.31
 -13   0   0   43.20   11.42
  13   0   0   40.27    9.41
 -13   0   0   59.83   10.56
  14   0   0   52.70   10.81
 -14   0   0   65.95   14.77
 -14   0   0   48.44   10.27
  15   0   0   65.27   12.40
 -15   0   0   83.63   16.21
 -15   0   0   69.66   12.61
 -16   0   0   15.49   12.81
  16   0   0   -6.49    8.01
 -16   0   0    1.01    7.48
 -17   0   0  241.88   26.02
  17   0   0  225.17   21.37
 -17   0   0  233.78   21.95
  18   0   0   47.33   12.68
 -18   0   0   31.77   11.29
 -18   0   0   26.71   15.63
 -19   0   0  192.27   28.29
  19   0   0  199.14   20.90
  19   0   0  181.88   23.05
 -20   0   0    6.90   19.18
  20   0   0    9.71   10.80
   0   1   0   -7.23    0.21
   0  -1   0   -7.36    0.20
   0   1   0   -7.62    0.20
   0  -1   0   -7.34    0.29
   0   1   0   -7.14    0.22
   0  -1   0   -6.87    0.27
  -1  -1   0 9494.37  402.26
   1  -1   0 9999.54  429.28
  -1   1   0 9069.55  431.22
   2   1   0   13.14    2.14
   2   1   0   12.07    1.23
  -2   1   0   14.67    2.16
  -2   1   0   13.22    2.42
  -2  -1   0   13.26    1.84
  -2   1   0    9.85    1.35
   2  -1   0   14.54    2.08
  -2  -1   0   10.77    2.22
   2  -1   0    7.89    1.25
  -2  -1   0   10.32    1.34
   3   1   0 1812.17   81.62
   3  -1   0 1840.69   81.51
  -3   1   0 1887.36   80.19
  -3   1   0 1736.83   85.16
  -3  -1   0 1833.59   79.88
   3  -1   0 1835.55   83.54
  -3   1   0 1887.73   83.66
  -3  -1   0 1912.83   85.11
  -4  -1   0   -0.28    2.78
  -4   1   0   -1.73    2.28
  -4   1   0    1.23    3.05
   4   1   0   -0.98    2.63
  -4  -1   0   -0.16    2.23
  -4   1   0   -1.88    1.26
   4  -1   0    1.62    2.60
  -5  -1   0 1201.90   56.23
  -5   1   0 1153.25   53.47
  -5   1   0 1198.45   56.45
   5  -1   0 1171.55   53.82
  -5  -1   0 1148.52   53.24
   5   1   0 1183.13   54.03
  -6  -1   0   26.55    4.75
  -6   1   0   25.07    4.81
  -6   1   0   26.82    5.66
   6   1   0   22.25    4.76
   6  -1   0   19.91    4.61
  -6  -1   0   23.68    5.25
  -7   1   0  804.23   39.73
   7  -1   0  794.80   38.95
  -7  -1   0  803.80   40.72
   7   1   0  796.60   39.21
  -7  -1   0  803.98   39.45
  -7   1   0  823.23   41.10
   8  -1   0 1219.64   59.35
   8   1   0 1264.50   59.64
  -8  -1   0 1262.36   61.96
  -8   1   0 1274.42   60.01
  -8   1   0 1276.48   62.31
  -8  -1   0 1271.07   59.60
  -9   1   0 1231.94   57.65
  -9  -1   0 1141.84   58.58
   9  -1   0 1182.39   56.54
  -9  -1   0 1189.12   56.98
  -9   1   0 1172.84   59.01
   9   1   0 1123.84   56.25
  10  -1   0  580.94   30.18
 -10  -1   0  501.59   30.48
 -10   1   0  539.99   31.03
 -10   1   0  623.09   32.58
  10   1   0  508.97   29.48
 -10  -1   0  476.00   30.39
 -11  -1   0  128.00   14.39
  11  -1   0  118.01   12.24
 -11  -1   0  118.28   12.25
  11   1   0  123.34   12.81
 -11   1   0  120.97   14.61
 -11   1   0  119.99   12.66
  12   1   0  118.60   14.14
 -12  -1   0  146.22   16.09
  12  -1   0  134.73   13.83
 -12  -1   0  139.12   14.25
 -12   1   0  163.38   15.33
 -12   1   0  132.28   16.54
 -13   1   0   21.66    9.80
 -13  -1   0   19.69    7.59
 -13  -1   0   15.60    9.90
  13   1   0   23.54    8.25
 -13   1   0   18.96    7.88
  13  -1   0   21.08    8.31
 -14  -1   0  -10.87    5.28
  14  -1   0  -11.09    6.20
 -14  -1   0  -12.63    7.95
  14   1   0    4.04    6.88
 -14   1   0   -2.94    9.23
 -14   1   0  -10.28    5.44
 -15   1   0   27.85   12.06
 -15  -1   0   26.17    9.61
 -15  -1   0   37.15   12.42
 -15   1   0   16.94    8.51
  15   1   0   19.20    8.13
  15  -1   0   27.94    9.78
 -16  -1   0  215.45   23.46
 -16   1   0  201.96   19.85
 -16   1   0  182.17   22.46
  16  -1   0  208.53   20.11
 -16  -1   0  180.97   18.63
  16   1   0  219.35   19.77
 -17  -1   0   12.56    9.00
 -17  -1   0    0.61   12.60
  17  -1   0   -0.34    8.91
  17   1   0   10.25    9.94
 -17   1   0   24.19   14.61
 -17   1   0    8.05    8.84
 -18   1   0  150.68   18.74
  18   1   0  136.36   17.86
  18  -1   0  168.84   18.66
 -18  -1   0  116.96   22.72
 -18   1   0  116.32   23.15
 -18  -1   0  152.57   18.74
  19  -1   0  -11.41    8.93
 -19   1   0  -18.49   13.98
  19   1   0    1.93   10.33
  19  -1   0   18.60   10.88
 -19  -1   0   -0.93   15.39
  19   1   0   17.49   10.85
 -20  -1   0   58.93   21.75
  20  -1   0   88.95   16.46
  20   1   0   83.68   16.05
   0   2   0 4932.69  220.60
   0   2   0 4879.69  213.03
   0  -2   0 4887.19  207.46
  -1  -2   0   11.86    1.35
   1   2   0   13.93    1.39
   1   2   0   18.42    1.94
  -1   2   0    4.74    1.35
   1   2   0   13.04    2.18
  -1  -2   0   12.82    2.05
  -1   2   0   10.99    1.90
  -2   2   0  298.58   15.08
  -2  -2   0  303.35   14.62
   2   2   0  303.68   14.67
  -2  -2   0  293.75   14.38
   2   2   0  297.04   14.29
   3   2   0  790.93   36.10
   3   2   0  788.40   36.23
   3  -2   0  784.81   35.95
  -3  -2   0  806.46   37.27
  -3   2   0  776.11   37.70
  -3   2   0  795.34   36.45
  -3  -2   0  823.21   35.71
  -3   2   0  730.05   35.75
  -4   2   0  305.37   14.85
  -4   2   0  290.24   16.46
  -4  -2   0  309.94   15.94
  -4  -2   0  301.32   14.31
   4   2   0  286.74   14.19
   4  -2   0  297.47   15.59
  -4  -2   0  286.21   15.91
  -4   2   0  313.56   16.45
   4   2   0  309.35   16.15
  -5  -2   0  359.78   19.44
   5  -2   0  357.50   18.76
  -5   2   0  383.66   19.81
  -5   2   0  350.72   19.84
  -5  -2   0  353.64   19.11
  -5   2   0  364.62   17.63
   5   2   0  366.89   19.31
  -6   2   0 1619.82   74.21
  -6  -2   0 1655.08   77.81
   6   2   0 1628.24   74.98
  -6   2   0 1642.61   74.90
  -6  -2   0 1688.32   74.00
   6  -2   0 1619.60   74.60
  -6   2   0 1658.11   78.30
  -7  -2   0  199.27   13.21
  -7   2   0  169.92   12.71
  -7  -2   0  161.91   12.00
   7  -2   0  163.78   11.75
   7  -2   0  152.01    9.01
   7  -2   0  160.12    9.56
  -7   2   0  166.67   13.08
   7   2   0  169.32   12.29
  -8   2   0  677.87   36.28
   8   2   0  645.60   34.57
  -8  -2   0  697.13   35.27
  -8   2   0  708.27   36.08
  -8  -2   0  678.78   35.86
   8  -2   0  690.38   34.60
   9  -2   0 1381.15   66.54
  -9  -2   0 1400.39   69.39
  -9  -2   0 1415.65   66.94
  -9   2   0 1441.85   67.68
  -9   2   0 1384.78   69.96
   9   2   0 1458.40   67.38
  10   2   0  525.73   32.28
  10  -2   0  634.39   33.05
 -10  -2   0  601.08   33.98
 -10   2   0  642.61   35.00
 -10   2   0  618.29   34.47
 -10  -2   0  640.96   34.22
 -11  -2   0  209.92   16.64
  11   2   0  208.23   17.03
 -11   2   0  243.76   17.96
  11  -2   0  244.79   16.98
 -11   2   0  209.92   18.96
 -11  -2   0  215.81   18.26
 -12  -2   0   -1.74    7.00
  12  -2   0    8.00    6.81
 -12  -2   0    3.80    5.88
  12   2   0    2.69    7.03
 -12   2   0    3.21    6.20
 -12   2   0    2.50    8.34
 -13   2   0   82.75   15.25
 -13  -2   0  119.32   16.19
  13   2   0   92.30   13.52
  13  -2   0   93.84   12.45
 -13   2   0   75.78   12.12
 -13  -2   0   91.27   12.50
 -14  -2   0   32.54   11.50
 -14  -2   0   32.83    9.09
  14   2   0   24.12    9.22
 -14   2   0   15.69   10.97
 -14   2   0   22.98    8.05
  14  -2   0   28.37    9.27
  15  -2   0   25.99   10.36
 -15   2   0   67.60   12.26
 -15   2   0   51.17   14.65
 -15  -2   0   37.69   13.38
 -15  -2   0   58.91   11.60
  15   2   0   46.84   11.62
  16  -2   0    1.86    8.30
 -16   2   0    9.79   12.16
 -16  -2   0    6.33    8.20
  16   2   0    1.26    8.60
 -16   2   0    0.88    7.96
 -16  -2   0  -10.78   10.32
  17  -2   0  113.01   16.50
  17   2   0  122.25   16.31
 -17   2   0  112.69   21.61
 -17   2   0  115.65   16.31
 -17  -2   0   94.18   19.90
 -17  -2   0  121.89   15.74
 -18  -2   0    4.33   10.51
 -18   2   0    9.19    9.89
  18  -2   0   -7.98    9.83
 -18  -2   0   -0.67   13.41
  18   2   0   15.30   10.83
 -19  -2   0   77.70   20.92
  19  -2   0   65.19   16.45
  19   2   0   81.60   16.60
  19   2   0   99.62   17.63
  19  -2   0  132.63   16.72
  20  -2   0   23.57   12.09
 -20  -2   0   22.57   17.57
  20   2   0    9.92   11.34
   0   3   0   -3.37    1.60
   0  -3   0   -7.07    0.64
   0   3   0   -4.90    1.61
   0  -3   0   -6.21    0.70
   0  -3   0   -1.57    1.79
  -1   3   0 1691.34   77.30
   1   3   0 1684.83   74.75
   1   3   0 1679.51   77.95
  -1  -3   0 1682.22   72.86
  -1  -3   0 1677.56   78.09
   1   3   0 1747.50   77.21
   2   3   0  474.49   22.18
  -2  -3   0  452.39   21.59
   2   3   0  466.74   22.14
  -2   3   0  446.19   22.67
  -2   3   0  467.53   22.45
  -2  -3   0  486.06   22.06
  -3  -3   0  199.78   10.91
  -3  -3   0  196.22   10.46
  -3   3   0  189.11   11.15
   3   3   0  184.10    9.89
   3   3   0  183.17   10.87
   4   3   0  464.21   22.92
  -4   3   0  454.92   22.12
  -4   3   0  454.39   23.63
  -4  -3   0  448.45   22.82
  -4  -3   0  464.66   22.58
   4   3   0  446.20   21.54
   4  -3   0  443.56   22.29
  -5  -3   0   18.07    4.50
  -5  -3   0    7.91    3.33
   5   3   0   11.73    2.00
  -5   3   0   15.98    3.10
   5  -3   0   25.70    4.22
   5   3   0    6.90    3.49
  -5   3   0   28.32    5.45
  -5   3   0   18.02    4.29
   6   3   0  556.29   28.94
  -6   3   0  587.08   27.47
  -6   3   0  590.68   30.21
   6  -3   0  539.07   28.26
  -6  -3   0  585.32   28.91
  -6   3   0  566.64   29.43
  -6  -3   0  569.28   29.31
   7   3   0  489.10   25.69
  -7  -3   0  482.71   25.62
  -7  -3   0  459.65   25.38
   7  -3   0  477.39   24.85
  -7   3   0  467.37   26.27
  -7   3   0  471.02   26.19
  -7   3   0  464.83   23.09
   8  -3   0  369.66   19.72
  -8  -3   0  390.82   22.03
   8  -3   0  351.89   18.58
  -8  -3   0  388.24   22.37
   8  -3   0  380.23   21.21
   8   3   0  339.49   21.63
  -8   3   0  360.67   22.61
  -8   3   0  404.57   22.83
   9   3   0  211.59   15.18
  -9  -3   0  193.48   14.58
   9  -3   0  204.44   11.03
  -9   3   0  188.70   16.33
  -9  -3   0  204.52   16.08
  -9   3   0  194.34   15.53
   9  -3   0  198.76   14.41
 -10   3   0  326.81   22.74
  10   3   0  352.66   22.72
 -10  -3   0  369.36   22.65
  10  -3   0  402.39   22.54
 -10   3   0  339.99   23.97
 -10  -3   0  381.09   23.83
 -11   3   0   94.36   11.56
 -11  -3   0   91.29   10.51
  11  -3   0   96.20   11.08
  11   3   0   72.55   11.03
 -11   3   0   78.20   13.64
 -11  -3   0  107.34   12.99
  12  -3   0  143.01   13.83
  12   3   0  125.48   14.48
 -12  -3   0  161.10   15.41
 -12   3   0  117.25   14.09
 -12  -3   0  117.18   13.19
 -12   3   0  156.05   17.05
  13  -3   0    8.40    7.39
 -13   3   0    1.70    8.73
 -13  -3   0    6.31    8.95
 -13   3   0   -3.46    5.88
  13   3   0    9.30    7.78
 -13  -3   0    1.49    5.91
 -14   3   0   13.90    8.04
  14   3   0    1.84    8.03
  14  -3   0    6.78    7.84
 -14  -3   0   10.28    9.64
 -14  -3   0   -2.75    6.50
 -14   3   0    8.67   11.01
 -15   3   0   20.16   13.63
 -15   3   0   58.59   11.94
  15  -3   0   50.47   11.56
 -15  -3   0   52.91   13.93
  15   3   0   58.86   12.81
 -15  -3   0   82.09   12.89
 -16  -3   0   58.39   12.66
 -16   3   0   71.87   13.48
 -16  -3   0   72.76   16.96
  16   3   0   70.96   13.09
  16  -3   0   67.13   13.00
 -17  -3   0  -13.63   11.32
  17   3   0  -14.81    8.43
  17  -3   0   -7.84    9.17
 -17  -3   0    2.45    7.87
 -17   3   0   -7.79    8.14
  18  -3   0   65.14   13.23
 -18  -3   0   58.48   14.40
  18   3   0   77.56   14.71
 -18  -3   0   75.36   19.53
 -18   3   0   56.73   14.56
  19   3   0   -5.68    9.75
 -19  -3   0   10.20   14.93
  19  -3   0  -10.90    9.14
  19   3   0   -1.87   10.21
  19  -3   0   -4.59    9.40
  20   3   0   39.63   12.98
  20  -3   0   69.94   14.49
  20   3   0   11.42   11.99
   0  -4   0   22.73    2.14
   0   4   0   24.16    3.36
   0  -4   0   22.53    2.06
   0  -4   0   27.75    3.40
   0   4   0   23.43    3.19
  -1   4   0   40.45    3.42
  -1   4   0   32.41    4.26
   1   4   0   42.60    4.22
   1   4   0   43.42    4.02
  -1  -4   0   41.65    4.43
  -2  -4   0 2142.65   99.08
   2   4   0 2213.91   99.09
   2   4   0 2111.26   96.15
  -2   4   0 2220.79   99.89
  -2  -4   0 2150.47   93.85
  -2   4   0 2206.84   99.37
  -3  -4   0    2.74    1.77
  -3  -4   0    1.46    2.69
   3   4   0    1.25    2.80
   3   4   0   -1.98    1.72
  -3   4   0    3.58    2.34
  -3   4   0   -1.05    2.22
  -4   4   0   28.25    4.45
  -4  -4   0   23.45    3.37
   4   4   0   16.54    3.97
   4   4   0   17.95    2.78
  -4   4   0   18.79    3.41
  -4  -4   0   23.09    4.38
   5   4   0   -5.54    1.82
  -5   4   0   -0.11    2.37
   5   4   0   -1.68    2.85
  -5   4   0   -6.39    2.29
   5  -4   0   -0.74    2.59
  -5  -4   0    1.99    3.34
  -5  -4   0   -3.42    2.35
  -6  -4   0   46.59    7.04
  -6   4   0   50.27    5.39
   6   4   0   54.13    7.24
  -6  -4   0   49.56    6.18
  -6   4   0   49.87    6.79
   6   4   0   42.33    4.16
   6  -4   0   40.60    5.80
  -7   4   0    7.41    4.55
  -7  -4   0   10.76    4.85
   7   4   0   11.33    4.95
  -7  -4   0    8.45    2.37
  -7   4   0   13.36    3.50
   7  -4   0    9.86    4.19
  -7  -4   0    9.68    3.77
  -7  -4   0   10.16    2.32
  -8  -4   0   62.94    9.22
   8   4   0   63.07    8.62
  -8   4   0   66.42    8.93
  -8  -4   0   75.24    8.09
   8  -4   0   78.26    8.50
  -8   4   0   71.37    6.26
  -9  -4   0  595.40   32.40
   9  -4   0  611.40   31.55
   9  -4   0  585.67   30.76
  -9  -4   0  603.58   32.64
   9  -4   0  597.21   29.15
  -9   4   0  606.68   33.55
  -9   4   0  585.39   33.41
   9   4   0  589.39   32.67
  10  -4   0   75.47    9.85
 -10   4   0   62.18   11.70
 -10  -4   0   82.02   11.76
 -10   4   0   74.48   10.40
 -10  -4   0   74.70    9.96
  10  -4   0   57.52    6.08
  10   4   0   64.46   10.11
 -11  -4   0   28.45    6.74
  11   4   0   31.17    8.39
 -11   4   0   26.75    7.75
 -11  -4   0   34.87    8.95
  11  -4   0   23.18    7.43
 -11   4   0   41.61   10.67
 -12   4   0   63.26   10.94
 -12  -4   0   50.09    9.32
  12  -4   0   60.93   10.10
 -12  -4   0   63.65   12.29
  12   4   0   47.07   10.51
 -13   4   0   39.21    9.41
  13   4   0   32.76    9.76
 -13  -4   0   37.18    9.05
  13  -4   0   51.29   10.31
 -13  -4   0   27.30   10.19
  14   4   0    0.34    7.46
 -14  -4   0   -2.00    9.56
 -14   4   0   -4.60    6.41
  14  -4   0   -7.25    7.18
 -14  -4   0    4.56    6.81
  15   4   0   93.60   14.99
 -15  -4   0   80.52   15.91
  15  -4   0   97.46   14.22
 -15   4   0   82.25   14.13
 -15  -4   0   97.43   13.59
  16  -4   0   -0.12    9.15
 -16  -4   0   -6.65   10.34
  16   4   0    0.34    8.75
 -16   4   0   -4.52    7.49
 -16  -4   0    2.48    7.32
  17  -4   0   65.46   13.74
  17   4   0   55.80   12.96
 -17  -4   0   71.25   17.59
 -17  -4   0   71.41   13.73
 -17   4   0   73.49   14.74
  18   4   0   14.53   10.46
 -18   4   0    0.48    9.73
  18   4   0   -7.73    8.41
 -18  -4   0    1.89    9.33
  18  -4   0  -20.03    8.77
 -18  -4   0   -3.86   12.54
  19  -4   0   51.35   12.83
  19  -4   0   19.99   12.01
  19   4   0   33.65   13.47
  19   4   0   22.60   12.86
 -19  -4   0   26.84   17.01
  20  -4   0    5.07   11.28
  20   4   0    8.51   12.24
   0  -5   0    0.05    1.07
   0   5   0   -3.69    2.10
   0  -5   0   -1.79    1.04
   0  -5   0   -2.12    2.49
   0   5   0   -3.86    2.38
   1   5   0 3558.16  161.80
   1  -5   0 3564.85  152.45
   1   5   0 3473.36  156.39
  -1  -5   0 3614.73  152.50
  -1   5   0 3582.67  156.52
  -1   5   0 3530.91  161.92
  -1   5   0 3635.77  162.28
  -2  -5   0  277.24   13.57
  -2  -5   0  282.57   14.95
   2   5   0  279.36   14.87
  -2   5   0  270.10   15.16
   2   5   0  298.30   15.35
  -3  -5   0    4.35    1.73
  -3   5   0    1.21    2.49
  -3  -5   0   -0.56    2.85
  -3   5   0   -6.36    2.53
   3   5   0   -0.75    1.82
   3   5   0    0.93    2.86
   4   5   0  118.26    8.89
  -4   5   0   66.82    6.88
  -4  -5   0  122.52    8.57
  -4  -5   0  110.79    7.19
  -4   5   0  106.12    8.30
   4   5   0   98.79    7.06
  -5   5   0  215.60   15.02
  -5   5   0  229.96   14.24
  -5  -5   0  286.70   15.69
   5  -5   0  271.44   15.04
  -5  -5   0  240.68   14.27
   5   5   0  265.51   15.65
   5   5   0  252.58   13.49
   6  -5   0  131.45    9.80
  -6  -5   0  107.95    9.18
  -6   5   0  129.40   10.64
   6   5   0  127.75   10.72
  -6   5   0  137.60    9.04
   6   5   0  111.90    7.96
  -6  -5   0  122.76   10.53
   7   5   0  336.24   17.05
   7   5   0  351.55   20.45
  -7  -5   0  340.84   19.36
  -7   5   0  349.17   18.31
  -7   5   0  311.53   20.31
  -7  -5   0  326.40   20.05
   7  -5   0  353.11   19.32
  -8  -5   0   11.41    5.63
   8   5   0    1.68    5.44
   8  -5   0    3.54    4.42
  -8  -5   0   -5.95    2.54
  -8  -5   0    1.72    4.10
  -8  -5   0   -3.58    2.36
  -8   5   0    7.06    3.63
  -8   5   0   -2.59    4.54
  -9   5   0    2.57    3.34
  -9  -5   0    2.13    5.50
   9  -5   0    5.28    4.84
  -9  -5   0   -3.18    3.89
   9   5   0    2.15    5.83
  -9   5   0    6.02    4.78
  10  -5   0   50.53    6.82
 -10  -5   0   52.00    9.76
  10   5   0   44.19    8.65
 -10  -5   0   65.99    8.86
 -10   5   0   61.50    9.52
  10  -5   0   46.77    6.17
  10  -5   0   52.04    8.59
  11   5   0    5.04    5.78
 -11  -5   0    0.68    4.87
 -11   5   0    3.23    5.12
 -11  -5   0   -2.58    6.18
  11  -5   0    5.19    6.14
  12   5   0    4.20    7.57
 -12   5   0   15.18    7.65
 -12  -5   0   22.98    8.88
  12  -5   0   22.78    7.66
 -12  -5   0   20.76    6.50
 -13  -5   0    2.74    8.80
  13   5   0  -12.23    7.07
  13  -5   0   12.86    8.07
 -13  -5   0    8.81    6.44
 -13   5   0   10.88    8.23
 -14   5   0   -1.70    7.75
  14  -5   0   -0.75    7.40
 -14  -5   0   -2.18    9.52
 -14  -5   0    2.30    6.53
  14   5   0   -0.41    7.82
  15   5   0   -7.73    7.35
 -15   5   0  -13.27    6.53
 -15  -5   0    4.87   10.39
 -15  -5   0    9.74    7.56
  15  -5   0   -6.59    8.49
 -16  -5   0   49.81   14.90
  16  -5   0   42.29   11.67
  16   5   0   48.54   12.16
 -16  -5   0   31.53    9.98
 -16   5   0   27.18   10.64
 -17  -5   0   -3.86   11.81
  17  -5   0    9.82   10.05
  17   5   0   37.76   11.86
 -17  -5   0    3.17    8.84
 -17   5   0    3.91    8.69
 -18   5   0    4.49    9.79
  18  -5   0   29.23   11.25
 -18  -5   0   10.14   13.75
  18   5   0   11.15   10.33
  18   5   0    6.53   10.56
  19   5   0   16.99   11.41
  19  -5   0  -19.22    9.00
  19  -5   0   -3.05    9.65
 -19  -5   0    0.30   15.05
  19   5   0  -19.02    9.90
  20   5   0   -1.88   11.14
   0   6   0 5392.53  245.92
   0  -6   0 5514.47  246.82
   0   6   0 5387.74  237.44
   0  -6   0 5436.36  231.37
  -1   6   0   99.56    6.37
  -1   6   0  100.37    7.77
   1   6   0   88.30    7.30
   1   6   0   99.34    7.65
   1  -6   0  106.38    7.59
  -1   6   0   93.19    7.54
  -1  -6   0   90.68    7.45
  -2   6   0   65.40    6.19
   2   6   0   59.43    3.75
  -2  -6   0   60.28    3.65
  -2   6   0   36.64    4.57
   2   6   0   72.06    6.01
  -2  -6   0   67.67    5.98
   2   6   0   59.93    5.90
   3   6   0    1.41    2.83
  -3   6   0   -2.67    2.62
  -3  -6   0    1.70    3.24
  -3   6   0    0.63    2.58
   3   6   0   -1.69    2.22
  -3  -6   0   -0.36    1.53
  -4   6   0   26.95    4.76
  -4  -6   0    8.48    2.66
  -4  -6   0   16.55    4.55
  -4   6   0   25.66    4.52
   4   6   0    7.89    3.03
   4   6   0    9.68    4.26
  -5   6   0    5.61    4.27
   5   6   0    1.07    3.15
   5   6   0    3.82    4.37
  -5  -6   0    7.67    3.07
  -5   6   0    2.65    2.51
  -5  -6   0   11.47    4.42
  -6  -6   0   57.60    8.10
  -6   6   0   54.20    7.81
  -6   6   0   49.21    6.57
  -6  -6   0   42.95    6.32
   6   6   0   70.87    8.61
   6   6   0   56.31    5.96
   6  -6   0   75.29    7.66
  -7   6   0   60.43    8.47
   7   6   0   64.59    8.29
   7   6   0   47.52    5.68
   7  -6   0   53.31    7.36
  -7  -6   0   76.50    9.09
  -7  -6   0   60.97    7.19
  -7   6   0   66.78    7.08
   8  -6   0    4.67    4.59
  -8   6   0    4.54    3.84
  -8   6   0    2.14    4.57
  -8  -6   0   -0.03    2.91
  -8  -6   0    9.57    5.37
  -8  -6   0   -0.72    3.03
   8   6   0   -2.11    4.40
  -8  -6   0    4.31    4.01
  -9   6   0   12.92    4.18
   9  -6   0   11.35    5.56
  -9   6   0   12.03    6.24
   9   6   0   10.63    5.82
  -9  -6   0    8.02    4.85
  -9  -6   0   11.22    6.45
  -9  -6   0   11.28    3.15
 -10   6   0   12.69    6.40
  10  -6   0    2.99    4.14
  10  -6   0    5.83    5.52
 -10  -6   0    3.48    4.90
 -10  -6   0   11.27    6.94
  10   6   0    0.64    5.82
  10  -6   0   10.84    4.41
 -11  -6   0   23.25    6.59
 -11   6   0   27.05    8.23
  11  -6   0   27.54    7.50
 -11  -6   0   28.01    8.81
  11   6   0    8.58    7.15
  12  -6   0   94.91   12.06
  12   6   0   85.19   11.77
 -12  -6   0  108.31   13.33
 -12   6   0   80.34   12.81
 -12  -6   0  109.31   11.83
 -13  -6   0   10.66    7.11
  13  -6   0   31.81    9.09
 -13   6   0    1.23    8.18
  13   6   0    7.51    8.52
 -13  -6   0   28.69   10.83
  14   6   0    2.13    8.57
 -14  -6   0    9.08    7.18
  14  -6   0    4.04    8.32
 -14   6   0    6.97    8.47
 -14  -6   0   -4.14    8.97
 -15   6   0   29.94   11.59
 -15  -6   0   -6.56    7.10
 -15  -6   0    0.78   10.04
  15  -6   0   -4.78    8.65
  15   6   0    6.93    9.13
  16  -6   0   -5.00    8.62
 -16  -6   0    2.14   11.17
 -16  -6   0   -6.49    6.72
  16   6   0   -7.48    8.44
 -16   6   0   -9.36    9.09
  17   6   0   -8.00    8.62
  17  -6   0    4.47    9.07
 -17  -6   0   -7.66    7.85
 -17   6   0   -5.60    9.76
 -17  -6   0   -4.47   11.57
  18  -6   0   11.99   10.49
  18   6   0    4.02   10.02
 -18  -6   0   12.83   13.93
 -18   6   0   -7.26   10.81
  18   6   0    9.50   10.22
  19   6   0    5.37   11.29
  19  -6   0   -5.46    9.58
  19   6   0   19.08   10.68
 -19  -6   0   40.89   17.20
  19  -6   0   -2.84   10.29
   0  -7   0    1.69    3.05
   0   7   0   -4.01    2.74
   0   7   0    0.33    2.85
   0  -7   0   -1.48    1.27
  -1   7   0   42.50    5.68
   1  -7   0   40.52    5.52
   1   7   0   39.81    5.24
  -1  -7   0   46.16    5.73
  -1   7   0   36.43    4.12
   1   7   0   37.70    5.33
  -1   7   0   45.82    6.00
  -2  -7   0  235.15   13.19
  -2   7   0  204.43   12.23
   2   7   0  224.42   13.37
   2  -7   0  223.04   12.98
  -2   7   0  208.76   13.21
   2   7   0  212.75   12.88
  -3   7   0   44.70    5.47
   3   7   0   42.25    5.62
   3   7   0   48.50    6.64
  -3  -7   0   38.20    3.74
  -3   7   0   52.84    6.44
  -3  -7   0   49.69    6.60
   4   7   0   44.61    6.60
  -4   7   0   35.90    5.67
   4   7   0   41.37    5.58
  -4   7   0   41.19    5.88
  -4  -7   0   42.35    6.45
  -4  -7   0   35.06    4.21
  -5   7   0    5.46    4.44
  -5  -7   0    8.59    3.07
   5   7   0    8.86    4.65
   5   7   0   12.73    3.80
  -5  -7   0    9.05    4.77
  -5   7   0   -0.18    4.32
  -6  -7   0   39.40    5.63
  -6   7   0   38.88    6.96
   6   7   0   52.22    7.94
  -6  -7   0   52.77    7.82
   6   7   0   36.05    5.29
   7   7   0   52.93    8.55
   7  -7   0   59.16    7.83
  -7  -7   0   54.90    7.12
  -7   7   0   47.51    7.87
   7   7   0   46.26    5.75
  -7  -7   0   61.17    8.92
  -7   7   0   51.67    6.88
  -8  -7   0   31.26    7.77
  -8   7   0   13.92    4.66
   8   7   0    9.85    3.96
   8   7   0   19.21    6.93
  -8   7   0    7.58    5.74
   8  -7   0   14.29    5.36
  -8  -7   0   18.11    5.25
  -9   7   0   13.51    6.31
   9   7   0   15.94    6.03
  -9  -7   0   21.55    3.93
   9  -7   0   18.90    6.32
  -9   7   0   17.17    4.92
  -9  -7   0   18.02    7.16
  -9  -7   0   12.31    3.60
  -9  -7   0   11.63    4.87
 -10   7   0   -4.69    4.02
 -10  -7   0    2.70    4.58
 -10  -7   0   -2.85    6.02
 -10   7   0   -2.11    5.74
  10   7   0    7.97    6.37
  10  -7   0    0.61    5.59
  11  -7   0   46.23    9.11
 -11  -7   0   35.92    7.71
 -11   7   0   27.41    8.56
  11   7   0   49.30    9.91
 -11  -7   0   50.04   10.38
 -12  -7   0    9.69    8.37
  12  -7   0    7.34    6.88
  12   7   0   19.28    8.51
 -12   7   0   16.54    8.28
 -12  -7   0    0.55    5.40
 -13  -7   0   24.11   10.56
  13  -7   0   40.79   10.37
 -13   7   0   13.13    9.56
  13   7   0   12.77    9.46
 -13  -7   0   10.44    6.88
 -14  -7   0   22.51   11.33
  14  -7   0   35.24   10.49
 -14  -7   0   22.33    8.25
 -14   7   0   11.31    9.74
  14   7   0   16.07    8.93
  15   7   0    5.29    8.62
 -15  -7   0    3.66   10.50
 -15  -7   0   12.72    7.55
 -15   7   0    3.39    9.39
  15  -7   0    1.47    8.92
  16   7   0    6.85   10.08
  16  -7   0   -3.65    8.81
 -16   7   0   19.17   11.27
 -16  -7   0   -5.87   10.17
 -16  -7   0   10.07    8.85
  17   7   0   -6.28    8.97
 -17  -7   0    6.94   12.56
 -17  -7   0   -0.83    8.24
  17   7   0    9.33    9.16
 -17   7   0  -13.63    9.49
  17  -7   0  -13.92    8.16
  18   7   0   -4.57    9.89
 -18   7   0   14.86   13.34
 -18  -7   0  -19.13   11.95
  18  -7   0    0.84   10.38
  18  -7   0    4.55    9.78
  18   7   0    8.39   10.65
  19   7   0    3.39    9.77
 -19  -7   0   10.63   15.53
   0  -8   0  989.09   44.70
   0   8   0  941.54   46.88
   0   8   0  980.99   45.85
   0  -8   0  963.45   44.83
   1  -8   0    4.55    3.41
  -1  -8   0    6.04    3.74
  -1   8   0    8.23    3.75
   1   8   0    5.89    3.35
   1   8   0    2.91    3.08
   1  -8   0    4.13    1.89
  -1   8   0    4.93    3.62
  -2   8   0  334.15   18.34
   2   8   0  361.00   19.57
  -2  -8   0  363.01   18.99
   2   8   0  340.23   19.23
   2  -8   0  362.45   19.10
  -2   8   0  352.38   19.76
  -3   8   0   -2.38    3.21
  -3  -8   0    0.66    3.15
   3   8   0   -0.69    3.63
  -3  -8   0    0.12    1.35
   3   8   0    0.93    3.00
  -3   8   0    0.86    1.70
  -4  -8   0   32.31    3.95
   4   8   0   33.80    5.18
  -4  -8   0   38.89    6.61
  -4   8   0   26.34    5.77
  -4   8   0   37.82    5.87
   4   8   0   32.03    6.26
  -5   8   0   47.07    7.22
  -5  -8   0   42.96    5.54
   5   8   0   65.82    8.69
  -5  -8   0   68.65    8.38
   5   8   0   49.21    6.65
  -5   8   0   50.17    6.97
  -6   8   0  101.88    9.99
  -6  -8   0  116.57   11.03
  -6   8   0  114.56    9.88
   6   8   0  103.76    8.67
   6   8   0  113.49   11.08
  -6  -8   0   95.64    8.16
   7   8   0   74.66    9.95
   7  -8   0   79.39    9.24
  -7  -8   0   72.10    9.80
  -7   8   0   44.27    8.25
  -7  -8   0   47.86    7.15
   7   8   0   55.52    6.53
   8   8   0   30.09    7.55
  -8  -8   0   36.93    6.09
   8  -8   0   37.65    7.34
   8   8   0   39.90    5.36
  -8   8   0   35.64    8.10
  -8   8   0   36.40    6.31
  -8  -8   0   39.10    8.58
   9   8   0  132.74   13.38
  -9   8   0  122.97   13.18
  -9  -8   0  137.24   11.78
   9  -8   0  140.08   12.64
  -9  -8   0  124.16    9.67
  -9  -8   0  127.77   13.58
  -9   8   0  128.98   10.93
  -9  -8   0  152.69   10.58
  10  -8   0   97.43   11.43
 -10  -8   0   98.99   13.31
 -10   8   0   88.14    9.44
 -10   8   0   76.44   11.70
  10   8   0   93.66   12.25
 -10  -8   0  106.58   10.66
 -11  -8   0   61.23    9.39
  11  -8   0   49.06    9.37
  11   8   0   64.85   11.21
 -11   8   0   65.94   11.27
 -11  -8   0   64.36   12.21
 -12  -8   0   14.95    6.51
  12  -8   0   13.24    7.50
 -12  -8   0   24.83    9.30
 -12   8   0   13.71    8.23
  12   8   0   24.86    8.41
  13   8   0    4.55    8.08
  13  -8   0    7.67    7.78
 -13   8   0   -1.69    7.63
 -13  -8   0    6.58    8.43
 -13  -8   0    2.98    5.68
  14  -8   0    4.38    8.20
  14   8   0   10.69    9.36
 -14   8   0    6.37    8.87
 -14  -8   0  -10.74    8.73
 -14  -8   0   -1.49    6.51
  15   8   0   25.51   10.39
 -15  -8   0   20.95    8.55
  15  -8   0   27.07    9.28
 -15   8   0    4.10    9.90
 -15  -8   0   11.19   11.33
  16  -8   0   -3.45    9.71
 -16  -8   0    4.27    7.75
 -16   8   0   -0.81   10.28
 -16  -8   0   -3.19   10.97
  16   8   0   -4.23    7.84
 -17   8   0   63.79   16.04
  17  -8   0   40.49   12.27
  17   8   0   54.33   12.50
 -17  -8   0   27.25   14.16
  17   8   0   55.06   13.94
  18  -8   0   -4.34   10.48
  18  -8   0  -17.86    8.27
 -18  -8   0   -2.22   12.35
  18   8   0   11.88   10.68
 -19  -8   0   26.62   17.04
  19   8   0   23.02   12.42
   0   9   0   -3.95    2.89
   0  -9   0    3.42    3.66
   0  -9   0    0.01    1.37
   0   9   0    1.94    3.28
  -1  -9   0  950.32   44.80
  -1   9   0  932.91   47.23
   1   9   0  975.60   47.23
   1  -9   0 1005.67   45.03
   1  -9   0 1008.90   45.37
  -1   9   0  904.49   45.85
   1   9   0  964.73   46.14
   2  -9   0    6.53    4.01
  -2   9   0    3.32    4.03
  -2   9   0    0.83    2.57
   2   9   0    1.50    3.23
   2   9   0    5.10    3.94
  -2  -9   0   -1.78    3.07
   3   9   0   95.70    8.24
  -3   9   0   91.24    7.91
   3   9   0   87.27    9.05
  -3   9   0   90.10    9.19
  -3  -9   0   84.04    8.36
   4   9   0   -1.47    3.79
   4   9   0    1.36    3.94
  -4  -9   0    4.85    2.15
  -4   9   0   -6.13    3.79
  -4  -9   0   10.32    5.11
  -4   9   0    5.00    4.33
  -5  -9   0   40.64    7.26
   5   9   0   31.74    6.65
  -5   9   0   35.44    6.37
  -5   9   0   27.17    6.62
   5   9   0   29.93    5.73
  -5  -9   0   34.71    4.75
  -6   9   0   12.68    5.94
  -6   9   0   34.00    6.45
   6   9   0   13.33    5.07
  -6  -9   0   23.51    4.29
   6   9   0   20.54    6.75
  -6  -9   0   36.77    7.30
  -7  -9   0  320.87   18.02
  -7  -9   0  300.99   20.07
   7   9   0  322.20   20.68
  -7   9   0  311.81   20.23
   7   9   0  306.59   17.85
  -7   9   0  300.67   19.21
   8  -9   0  389.61   22.14
   8   9   0  390.06   23.65
  -8  -9   0  371.99   22.66
  -8   9   0  267.96   20.23
  -8   9   0  376.62   23.37
   8   9   0  348.59   20.07
  -8  -9   0  375.86   20.88
   9   9   0  186.33   16.06
  -9   9   0  197.46   16.70
   9  -9   0  230.93   16.28
  -9  -9   0  223.08   14.90
   9   9   0  209.61   13.51
  -9   9   0  206.66   15.04
  -9  -9   0  203.90   17.03
 -10  -9   0  171.43   16.39
  10  -9   0  135.86   13.70
 -10   9   0  160.92   13.10
 -10  -9   0  184.63   13.67
 -10   9   0  179.29   15.88
  10   9   0  154.73   14.73
  11  -9   0  134.63   13.66
 -11   9   0  159.26   15.74
 -11  -9   0  138.39   15.79
  11   9   0  139.98   15.37
 -11  -9   0  128.73   12.80
  12  -9   0   93.88   12.47
 -12   9   0  107.17   14.44
  12   9   0  124.15   14.47
 -12  -9   0  103.68   11.58
 -12  -9   0   95.89   15.21
  13  -9   0    2.02    7.21
  13   9   0   -6.93    7.42
 -13   9   0    0.43    8.10
 -13  -9   0    6.76    6.51
 -13  -9   0    0.62    8.90
 -14  -9   0   -4.65    9.04
  14   9   0   11.06    8.83
 -14   9   0   -3.60    8.99
 -14  -9   0   12.27    7.67
  14  -9   0   -0.79    7.68
  15   9   0  -16.62    6.33
 -15  -9   0  -10.22    6.27
 -15  -9   0   11.82   11.66
 -15   9   0  -11.61    8.47
  15  -9   0   11.75    9.22
  16   9   0   43.09   12.70
 -16   9   0   33.61   13.24
 -16  -9   0   51.31   15.06
  16  -9   0   24.96   12.11
  17  -9   0  -10.04    9.54
 -17  -9   0   -0.80   11.48
 -17   9   0   -4.35   11.27
  17   9   0   -0.22    9.89
  17  -9   0   -1.64    8.28
  18  -9   0   29.61   11.94
 -18  -9   0   54.92   17.11
  18   9   0   71.24   15.26
   0  10   0  912.07   44.31
   0  10   0  872.58   45.26
   0 -10   0  926.03   42.44
   0 -10   0  933.70   43.22
   1 -10   0   -3.73    3.63
  -1  10   0   -4.27    3.56
   1  10   0   -0.02    3.77
  -1  10   0    0.54    3.58
   1  10   0   -0.80    3.41
  -1 -10   0    2.48    3.87
   1 -10   0   -0.35    2.00
  -2  10   0  265.23   17.06
   2 -10   0  273.47   16.45
  -2 -10   0  296.01   16.87
   2  10   0  266.52   16.52
   2 -10   0  259.67   15.02
   2  10   0  258.69   16.72
  -3  10   0    2.81    3.73
  -3  10   0    3.34    4.36
   3 -10   0   15.02    4.95
   3  10   0   11.03    4.52
   3  10   0    6.91    4.74
  -3 -10   0   15.16    5.55
  -4 -10   0   87.70    9.58
   4  10   0   87.23    8.63
   4  10   0   88.96    9.81
  -4  10   0   68.92    8.85
   5  10   0   38.68    6.18
  -5  10   0   43.13    7.28
   5  10   0   36.54    7.73
  -5 -10   0   33.91    4.58
  -5 -10   0   42.47    7.64
  -5  10   0   27.83    6.38
  -6  10   0  308.27   19.18
   6  10   0  292.89   17.70
  -6  10   0  279.57   18.93
  -6 -10   0  300.47   16.29
  -6 -10   0  302.22   19.30
   6  10   0  291.11   19.29
  -7  10   0  168.85   14.55
  -7 -10   0  175.32   12.29
  -7  10   0  212.00   15.15
   7  10   0  175.95   12.99
  -7 -10   0  213.25   15.28
   7  10   0  208.59   16.14
  -8 -10   0  370.35   20.44
   8  10   0  371.49   20.41
  -8  10   0  270.00   20.58
   8  10   0  356.56   22.82
   8 -10   0  384.86   22.24
  -8 -10   0  388.52   23.45
  -8  10   0  326.13   22.52
  -9  10   0  228.98   19.22
  -9  10   0  252.73   17.89
   9  10   0  283.04   20.54
  -9 -10   0  285.71   17.70
   9 -10   0  278.36   18.63
   9  10   0  299.57   16.91
  -9 -10   0  268.86   20.12
  10  10   0  217.66   19.25
 -10 -10   0  275.26   18.19
  10 -10   0  287.57   19.51
 -10 -10   0  271.35   20.90
 -10  10   0  306.90   21.77
 -10  10   0  273.14   18.47
 -11  10   0  282.62   22.38
 -11 -10   0  281.75   22.21
  11 -10   0  301.28   21.07
 -11 -10   0  284.09   19.80
  11  10   0  317.33   22.81
 -12  10   0   33.37   10.68
  12  10   0   43.03   11.18
  12 -10   0   46.27   10.08
 -12 -10   0   69.37   13.15
 -12 -10   0   60.54    9.24
  13  10   0   19.42    9.03
  13 -10   0   36.82   10.13
 -13 -10   0   29.86    7.64
 -13  10   0   30.02   11.38
 -13 -10   0   21.44   10.51
  14 -10   0   -3.83    7.40
 -14  10   0    6.05    9.84
 -14 -10   0    5.64    6.31
 -14 -10   0    0.88    9.40
  14  10   0   -3.53    7.13
  15  10   0   48.05   12.42
  15 -10   0   41.00   11.15
 -15 -10   0   30.82   13.02
 -15  10   0   29.21   12.40
  16  10   0    0.46    9.44
  16 -10   0   -3.41    9.40
 -16  10   0   -0.17   10.79
 -16 -10   0   24.36   13.13
 -17 -10   0   70.32   17.07
  17  10   0   85.86   15.60
  17 -10   0   72.33   15.30
  18  10   0    4.91   10.63
  18 -10   0   -6.19   10.00
 -18 -10   0    1.34   13.08
   0  11   0    2.62    4.16
   0 -11   0   -1.82    1.71
   0  11   0    0.87    4.12
   0 -11   0    6.52    4.68
  -1 -11   0 2269.13   98.42
   1  11   0 2099.10  103.70
   1  11   0 2192.18  101.04
   1 -11   0 2227.66  101.74
  -1  11   0 2297.50  101.31
  -1  11   0 2173.95  104.07
   1 -11   0 2215.37   98.35
   2  11   0    5.72    4.48
   2  11   0   -0.41    4.36
   2 -11   0    2.16    2.61
  -2 -11   0   -1.88    4.52
   2 -11   0   -2.15    4.44
  -2  11   0    0.18    4.53
  -3 -11   0  967.89   47.83
  -3  11   0 1028.51   49.13
   3  11   0 1034.25   50.06
   3 -11   0 1015.67   48.18
  -3  11   0 1003.41   50.53
   3  11   0  980.85   49.27
   4  11   0   82.54    8.46
  -4 -11   0   75.36    8.89
  -4  11   0   84.99    9.49
  -4  11   0   53.58    7.28
   4  11   0   87.17    9.57
   5  11   0   -8.44    2.30
   5  11   0   -3.35    3.95
  -5 -11   0    8.07    5.38
  -5  11   0    0.99    4.34
  -5  11   0    0.34    4.76
   5  11   0   -2.84    4.99
  -6  11   0   43.47    7.71
   6  11   0   40.90    8.69
  -6 -11   0   43.31    5.56
   6  11   0   33.51    6.75
  -6  11   0   37.17    7.69
  -6 -11   0   48.89    8.44
  -7 -11   0  260.02   18.97
   7  11   0  264.09   17.05
  -7  11   0  280.28   18.96
   7  11   0  268.94   19.56
  -7 -11   0  277.69   15.90
  -7  11   0  298.28   19.39
  -8  11   0  251.18   18.11
   8  11   0  225.13   18.39
   8  11   0  243.17   15.56
  -8 -11   0  228.20   17.67
  -8  11   0  222.95   17.06
  -8 -11   0  248.62   15.09
   9  11   0  630.17   36.10
  -9  11   0  622.44   36.09
   9 -11   0  590.91   34.02
   9  11   0  656.61   32.91
  -9 -11   0  549.17   34.43
  -9 -11   0  680.37   33.28
 -10  11   0  297.85   23.19
  10 -11   0  329.80   22.56
  10  11   0  343.70   24.22
 -10 -11   0  354.15   24.28
 -10  11   0  327.04   21.59
 -10 -11   0  335.70   21.03
 -11  11   0  109.79   14.69
 -11 -11   0  120.13   15.64
  11  11   0  153.61   15.23
 -11 -11   0  156.21   13.55
  11 -11   0  132.85   13.87
  12  11   0  161.90   16.98
 -12  11   0  134.37   16.96
 -12 -11   0  190.29   18.58
 -12 -11   0  178.39   14.49
  12 -11   0  168.66   16.15
  13 -11   0   18.17    9.13
  13  11   0    7.09    8.82
 -13  11   0    9.33    9.53
 -13 -11   0   24.46   10.91
  14 -11   0  -15.58    7.39
 -14 -11   0   -5.88    9.35
 -14  11   0  -12.44    8.54
  14  11   0   -7.69    7.65
  15  11   0   10.05    9.55
 -15  11   0   -0.93   10.39
  15 -11   0   -0.56    8.87
 -15 -11   0    2.10   10.45
 -16  11   0   41.06   14.03
  16  11   0   31.32   11.76
 -16 -11   0   61.37   15.43
  16 -11   0   15.38   10.84
 -17 -11   0   20.44   13.96
  17 -11   0    1.23   10.04
  17  11   0   -0.54   10.22
  18 -11   0   64.52   15.90
  18  11   0  144.97   19.09
 -18 -11   0   95.65   20.77
   0  12   0 1769.50   83.33
   0 -12   0 1785.68   78.83
   0  12   0 1641.74   80.60
  -1  12   0   46.97    8.13
   1 -12   0   34.81    4.25
   1  12   0   41.89    7.75
  -1  12   0   46.68    8.10
   1  12   0   39.96    7.49
  -1 -12   0   39.64    7.52
   1 -12   0   34.98    7.30
  -2  12   0 1696.13   81.12
  -2 -12   0 1660.45   76.57
   2  12   0 1698.93   78.95
   2 -12   0 1677.40   78.60
   2 -12   0 1701.69   76.71
   2  12   0 1642.54   80.53
   3 -12   0   23.90    6.50
  -3  12   0   23.89    6.57
   3 -12   0   26.58    4.49
   3  12   0   18.68    5.88
   3  12   0   16.05    6.21
  -3 -12   0   28.67    6.91
   4  12   0   86.48    9.15
  -4  12   0   98.87    9.45
   4 -12   0  100.15   10.59
  -4  12   0   93.85   10.55
  -4 -12   0   93.96   10.60
   4  12   0   81.38   10.15
   5  12   0    5.90    5.28
  -5  12   0    7.28    4.47
  -5 -12   0   -1.80    4.72
  -5  12   0   -0.46    5.24
   5  12   0    0.56    4.15
  -6 -12   0  128.33   11.92
   6  12   0  129.10    9.25
  -6  12   0  140.97   12.39
  -6  12   0  114.39   12.62
   6  12   0  148.56   13.65
   6  12   0  127.39   11.17
   7  12   0  168.39   15.66
  -7  12   0  184.24   15.28
   7  12   0  162.69   12.77
  -7 -12   0  169.74   14.82
  -7  12   0  169.55   14.50
  -8  12   0  621.37   34.90
   8  12   0  550.86   34.41
  -8  12   0  582.55   33.96
   8  12   0  600.10   32.31
  -8 -12   0  648.23   34.73
  -8 -12   0  628.96   31.52
  -9  12   0  626.00   36.46
  -9  12   0  660.41   35.64
   9  12   0  602.41   35.95
  -9 -12   0  653.86   36.27
   9 -12   0  623.34   34.83
   9  12   0  584.03   33.08
  10  12   0  507.50   30.28
 -10 -12   0  470.82   29.98
 -10  12   0  445.36   29.78
  10 -12   0  436.48   27.85
 -11 -12   0  360.41   25.28
 -11  12   0  293.58   24.13
  11  12   0  298.11   23.60
  11 -12   0  363.19   23.51
  12 -12   0   39.60   10.06
 -12 -12   0   23.34   10.71
  12  12   0   24.58    8.84
 -12  12   0   19.31   10.18
 -13  12   0    8.80    9.61
  13  12   0   13.67    7.70
 -13 -12   0   14.91   10.59
  13 -12   0    8.84    8.02
 -14 -12   0    1.40    9.56
 -14  12   0   -2.18   10.24
  14 -12   0   -4.51    8.10
  14  12   0    3.03    8.47
 -15 -12   0   13.19   11.69
 -15  12   0   26.35   12.75
  15  12   0   15.42   10.15
  15 -12   0   11.17    9.18
  15 -12   0    3.48    9.27
  16 -12   0    1.15    8.62
 -16 -12   0    3.69   11.73
  16  12   0   19.90   11.24
  17 -12   0   99.63   18.71
  17  12   0  171.97   19.99
 -17 -12   0  114.76   20.94
   0 -13   0   -2.33    4.69
   0  13   0   -5.15    4.47
   0  13   0    2.54    4.74
   1 -13   0 1646.75   77.60
   1  13   0 1727.57   81.05
  -1 -13   0 1679.47   76.75
   1  13   0 1601.75   78.65
   1 -13   0 1648.81   76.60
  -1  13   0 1691.83   79.19
  -1  13   0 1707.93   81.20
   2  13   0   18.48    6.68
   2 -13   0   11.53    3.75
  -2  13   0    5.76    4.94
   2  13   0   11.66    5.63
  -2 -13   0   15.97    6.30
   2 -13   0   19.24    6.53
   3 -13   0  488.95   26.34
   3  13   0  448.68   26.80
  -3  13   0  433.70   26.91
  -3 -13   0  461.36   26.12
   3 -13   0  461.21   24.68
   3  13   0  468.60   26.54
  -4  13   0   48.58    8.56
   4  13   0   39.20    8.08
   4 -13   0   30.43    7.88
   4 -13   0   43.99    6.27
   4  13   0   35.89    7.27
  -4 -13   0   53.82    9.02
  -5 -13   0   37.20    7.80
   5  13   0   47.02    7.90
  -5  13   0   53.57    9.13
   5  13   0   48.74    8.97
  -5  13   0   13.85    5.00
   5 -13   0   58.75    9.75
   6  13   0   89.95    9.92
  -6  13   0   84.85   11.84
  -6  13   0  102.61   11.05
  -6 -13   0   90.13   11.21
   6  13   0  100.66   11.60
   7  13   0  263.07   19.39
   7  13   0  224.62   16.26
  -7  13   0  257.59   17.96
  -7  13   0  198.62   17.16
  -7 -13   0  259.29   18.72
   8  13   0  283.71   21.24
  -8  13   0  233.59   18.62
  -8 -13   0  263.88   19.81
   8  13   0  254.73   17.42
  -8  13   0  278.74   19.86
  -9 -13   0  553.31   32.01
   9  13   0  526.56   28.87
  -9  13   0  483.01   31.34
   9  13   0  518.73   32.20
  -9  13   0  510.39   30.56
   9 -13   0  476.63   29.88
 -10 -13   0  494.41   30.34
 -10  13   0  362.53   26.63
  10  13   0  468.47   30.20
  10 -13   0  452.14   27.88
 -10  13   0  479.02   30.23
  11 -13   0  150.37   15.87
 -11  13   0  164.39   17.93
 -11 -13   0  141.85   16.18
  11  13   0  168.82   17.04
  12  13   0   88.19   15.42
 -12  13   0   82.19   14.88
  12 -13   0  114.29   14.25
 -12 -13   0   97.37   15.40
  13 -13   0   -0.84    8.12
 -13 -13   0    0.57    9.57
  13  13   0   -3.10    7.63
 -13  13   0    3.59   10.27
 -14 -13   0    8.02   10.77
 -14  13   0  -11.86    9.65
  14  13   0    0.83    8.61
  14 -13   0   -6.68    8.53
  14 -13   0    7.37    8.20
  15 -13   0    3.64    8.69
  15  13   0   18.24   10.31
 -15 -13   0   -0.62   10.61
 -16 -13   0   76.11   17.43
  16 -13   0   44.13   13.32
  16  13   0   95.44   16.65
  17  13   0    5.44    9.71
 -17 -13   0    7.43   12.60
  17 -13   0    7.98   10.28
   0  14   0 1574.23   70.97
   0  14   0 1240.67   71.13
   0 -14   0 1572.65   68.86
   1 -14   0    0.88    2.81
   1  14   0   12.26    5.94
  -1  14   0    2.58    5.17
  -1 -14   0    7.51    5.76
  -1  14   0    5.76    5.51
   1  14   0    7.61    5.49
   1 -14   0    1.68    5.38
  -2  14   0 1117.25   53.67
   2 -14   0 1069.66   49.83
   2  14   0  960.88   51.47
   2  14   0 1044.56   52.81
  -2 -14   0  949.59   50.02
   2 -14   0 1060.46   50.69
   3 -14   0   34.82    7.78
  -3  14   0   24.58    7.16
  -3 -14   0   28.81    7.29
   3 -14   0   19.37    4.94
   3  14   0   14.65    7.01
   3  14   0   24.61    6.90
   4  14   0    9.10    5.88
  -4 -14   0   19.04    6.42
  -4  14   0    8.79    6.49
   4  14   0   13.48    6.55
   4 -14   0    3.22    6.00
   4 -14   0   10.72    4.47
   5 -14   0    4.52    4.60
   5 -14   0   -4.53    5.48
   5  14   0    1.34    4.83
  -5 -14   0   11.61    5.68
   5  14   0    6.20    5.97
  -5  14   0    5.74    6.31
   6 -14   0  281.88   19.59
  -6 -14   0  307.28   20.80
   6  14   0  293.30   19.62
   6 -14   0  300.14   20.31
   6  14   0  306.45   21.64
  -6  14   0  256.19   19.41
  -6  14   0  350.58   21.80
  -7  14   0   38.23    8.47
   7  14   0   35.08    7.65
  -7  14   0   48.90    9.58
   7  14   0   30.56    9.44
  -7 -14   0   31.85    8.84
   8  14   0  311.16   21.25
  -8  14   0  364.72   23.66
   8  14   0  370.38   24.91
  -8  14   0  358.53   23.66
  -8 -14   0  306.36   22.69
  -9 -14   0  220.17   19.06
  -9  14   0  215.11   19.24
   9  14   0  195.79   19.14
  -9  14   0  222.17   17.61
   9  14   0  241.67   16.64
 -10  14   0  265.60   21.43
  10  14   0  257.55   21.93
 -10  14   0  240.54   19.46
  10 -14   0  245.42   20.07
 -10 -14   0  256.83   21.35
  11 -14   0  198.65   18.06
 -11 -14   0  193.38   19.53
 -11  14   0  214.03   19.72
  11  14   0  178.05   19.20
 -12 -14   0   10.71    9.80
 -12  14   0   -8.53    8.95
  12 -14   0    4.22    8.27
  12  14   0   12.68    9.79
 -13 -14   0   12.20   10.37
  13 -14   0   13.87    7.90
  13  14   0    6.83    9.89
  13 -14   0   13.53    8.85
 -13  14   0   19.36   11.18
  14  14   0   10.91    9.20
 -14 -14   0   11.25   10.80
  14 -14   0    4.64    7.63
  15  14   0    5.63    9.41
  15 -14   0    0.07    8.49
 -15 -14   0   19.87   12.60
 -16 -14   0  -11.52   11.40
  16 -14   0    4.89    9.53
  16  14   0   11.07   11.35
  17 -14   0  101.97   18.86
 -17 -14   0  135.07   23.58
   0  15   0    3.88    5.59
   0  15   0   -2.80    5.36
   0 -15   0    9.26    5.82
   1  15   0  624.87   34.72
  -1  15   0  675.99   35.43
   1  15   0  620.13   34.62
   1 -15   0  557.12   32.81
  -1  15   0  611.73   34.62
  -1 -15   0  625.32   33.25
   1 -15   0  593.30   30.22
   2  15   0   -0.72    5.53
   2 -15   0    1.56    5.95
   2  15   0   -3.56    5.27
   2 -15   0   -2.91    3.33
  -2 -15   0    8.72    5.85
  -2  15   0   -2.34    5.53
  -3  15   0   88.12   11.62
   3  15   0  110.14   12.55
   3 -15   0  106.77    9.28
   3 -15   0  102.56   11.52
  -3 -15   0   84.50   10.94
   3  15   0  100.77   11.80
   4 -15   0   -2.17    3.73
   4 -15   0   -3.81    5.70
  -4  15   0   -7.71    5.34
   4  15   0    3.27    5.46
   4  15   0    7.91    6.29
  -4 -15   0    3.93    6.02
   5  15   0   64.61   10.16
  -5 -15   0   75.47   11.40
  -5  15   0   63.95   10.82
   5  15   0   47.10   10.00
   5 -15   0   56.43    8.29
   5 -15   0   55.66    9.90
   6  15   0   40.56    9.69
  -6  15   0   37.05    9.08
   6  15   0   33.90    8.44
   6 -15   0   35.16    7.24
  -6 -15   0   30.49    8.64
   6 -15   0   35.74    8.90
  -7 -15   0  146.73   14.18
   7  15   0  165.26   16.22
   7  15   0  144.87   13.56
  -7  15   0  159.55   15.58
   7 -15   0  129.74   13.09
  -8  15   0  110.67   12.91
   8 -15   0  110.67   12.70
  -8 -15   0   99.09   13.03
   8  15   0   88.19   13.91
   8  15   0  107.71   11.82
  -9 -15   0  126.72   14.50
   9 -15   0  127.92   14.11
   9  15   0  113.58   15.97
   9  15   0  110.67   11.98
  -9  15   0  106.54   13.08
  10  15   0  201.49   19.26
  10 -15   0  249.25   19.59
  10 -15   0  202.90   18.79
 -10 -15   0  218.94   19.83
 -10  15   0  204.53   18.35
 -11 -15   0   20.29    9.74
  11 -15   0   23.19    9.77
  11 -15   0    7.72    7.37
  11  15   0   31.61   11.09
  12 -15   0   76.94   13.66
  12  15   0   78.86   15.38
 -12 -15   0  103.71   16.68
  12 -15   0   95.33   14.10
  13 -15   0  -13.99    7.19
  13  15   0   -5.17   10.11
 -13 -15   0   13.66   10.82
  14  15   0    4.38   11.10
  14 -15   0   -8.49    7.55
 -14 -15   0   -5.02   10.60
 -15 -15   0   22.15   13.19
  15  15   0   21.29   10.61
  15 -15   0    2.44    8.92
  16 -15   0   65.32   15.28
  16  15   0   89.91   16.93
 -16 -15   0  118.11   20.43
  17 -15   0   -2.34    9.29
   0 -16   0  336.38   20.67
   0  16   0  302.75   21.24
   0  16   0  265.74   20.44
   1  16   0   -3.53    5.63
  -1 -16   0   10.00    6.20
  -1  16   0   -2.56    5.82
   1 -16   0    3.66    5.75
  -1  16   0   -0.70    6.07
   1  16   0    1.18    5.75
  -2  16   0  110.20   12.88
   2  16   0  103.31   12.02
  -2 -16   0  116.89   12.27
   2  16   0  120.47   13.13
   2 -16   0  108.14   12.00
   3 -16   0  112.44   10.61
  -3  16   0  112.08   13.42
  -3 -16   0  132.82   13.00
   3 -16   0  138.74   13.42
   3  16   0  125.83   13.77
   3  16   0  139.65   13.38
   4  16   0    4.00    6.57
  -4 -16   0    0.79    5.24
   4  16   0   -7.98    5.20
  -4  16   0   -6.67    6.37
   4 -16   0    8.25    6.56
   4 -16   0   -4.00    4.32
   5  16   0    9.41    6.41
   5 -16   0   22.85    7.57
  -5 -16   0    7.78    7.03
  -5  16   0   12.34    8.15
   5 -16   0   12.50    5.55
   5  16   0   12.62    7.55
  -6  16   0  144.77   15.05
   6 -16   0  110.70   11.67
   6  16   0  140.59   15.13
   6 -16   0  126.82   13.71
  -6 -16   0  107.43   13.30
   6  16   0  117.98   12.50
   7 -16   0    7.65    6.58
  -7 -16   0    7.51    6.91
  -7  16   0   -7.96    7.15
   7  16   0   13.47    8.58
   7 -16   0   10.09    6.08
   7  16   0    7.14    6.15
  -8 -16   0   97.72   12.51
   8 -16   0   83.20   11.92
   8  16   0   96.77   12.01
  -8  16   0  121.48   14.48
   8  16   0  130.34   15.25
   9  16   0  118.31   12.78
   9 -16   0   85.16   12.27
  -9 -16   0  103.53   13.60
  -9  16   0   96.77   13.94
   9  16   0  112.65   15.96
 -10  16   0    8.63    8.55
  10  16   0   -4.15    8.29
  10 -16   0   -3.40    8.12
 -10 -16   0   11.69    7.83
  10 -16   0   -3.20    5.77
  11 -16   0  131.06   15.68
 -11 -16   0   96.14   16.38
  11  16   0  109.89   17.01
  11 -16   0  111.49   14.86
  12 -16   0  -16.09    7.14
 -12 -16   0    3.69    9.39
  12  16   0   18.92   10.80
  13 -16   0   12.92    9.31
  13  16   0   15.34   11.34
 -13 -16   0    3.46   10.65
 -14 -16   0   16.33   12.36
  14  16   0   16.61   13.06
  14 -16   0   34.00   11.19
  15  16   0   13.10   12.35
  15 -16   0   12.40    9.45
 -15 -16   0   17.87   13.70
 -16 -16   0   25.77   15.16
  16  16   0   36.01   11.70
  16 -16   0    1.48    9.97
   0 -17   0    4.88    6.17
   0  17   0   -3.80    5.70
   0  17   0   -6.73    5.31
  -1  17   0   24.60    8.61
  -1 -17   0   32.05    8.46
   1  17   0   38.87    8.28
  -1  17   0   29.97    8.81
   1 -17   0   31.26    8.44
   1  17   0   28.00    8.77
  -2 -17   0  119.08   12.06
   2  17   0  113.10   12.74
  -2  17   0  108.86   13.24
   2  17   0   88.47   12.86
   2 -17   0  103.07   12.50
   3  17   0   52.72   10.40
  -3  17   0   45.37   10.66
   3  17   0   60.08   11.14
   3 -17   0   58.58   10.12
  -3 -17   0   45.00    9.69
  -4 -17   0   35.52    9.13
   4  17   0   28.88    8.21
   4  17   0   27.36    9.19
   4 -17   0   44.15    9.54
  -4  17   0   26.46    9.34
   5 -17   0   11.02    5.74
   5  17   0   18.63    7.82
   5  17   0   19.31    8.70
   5 -17   0   15.63    7.85
  -5 -17   0   14.77    7.66
  -5  17   0    7.21    7.66
   6  17   0   26.74    9.20
   6 -17   0   13.20    6.30
   6 -17   0   23.63    7.87
  -6 -17   0   11.12    7.82
   6  17   0    5.08    7.34
  -6  17   0   22.50    8.81
   7 -17   0   85.22   11.32
   7  17   0   98.84   14.75
   7 -17   0  110.32   13.58
  -7  17   0   93.32   13.10
  -7 -17   0   83.35   13.30
   7  17   0  103.52   12.75
   8 -17   0   46.96   10.51
   8  17   0   23.27    8.61
  -8 -17   0   23.22    9.15
   8  17   0   68.18   12.99
   8 -17   0   26.18    8.30
  -8  17   0   19.99    9.54
   9  17   0   25.27    8.88
  -9  17   0   30.25    9.76
   9 -17   0   41.13    9.51
   9  17   0   56.15   12.71
  -9 -17   0   34.45   10.45
 -10  17   0  102.95   14.47
  10  17   0   84.62   15.18
 -10 -17   0   92.83   14.58
  10 -17   0   80.96   13.71
  10 -17   0   66.43   11.89
  11 -17   0    4.42    8.69
  11 -17   0  -12.04    5.92
  11  17   0    5.35    9.77
 -11 -17   0   14.42    9.69
 -12 -17   0   37.97   13.00
  12  17   0   54.98   14.53
  12 -17   0   40.07   10.81
  13  17   0   22.92   12.31
 -13 -17   0    5.51   11.74
  13 -17   0    2.25    8.33
 -14 -17   0    6.82   11.98
  14  17   0    2.73   11.57
  14 -17   0    1.25    8.05
 -15 -17   0    4.99   12.83
  15  17   0  -10.53   10.14
  15 -17   0   19.41    9.37
  16 -17   0   -1.17    9.15
   0  18   0   98.31   13.85
   0 -18   0  109.52   12.64
   0  18   0  103.43   13.19
   1 -18   0   37.27    9.42
   1  18   0   44.07   10.01
   1  18   0   48.20   10.47
  -1  18   0   55.62   11.11
  -1 -18   0   33.87    8.98
  -1  18   0   38.22   10.05
   2  18   0   54.06   10.79
   2  18   0   77.96   12.38
  -2 -18   0   48.07   10.31
   2 -18   0   66.31   11.10
  -2  18   0   40.99   10.32
   3 -18   0   74.81   12.01
   3  18   0   63.75   11.89
   3  18   0   73.99   11.95
  -3 -18   0   85.78   10.94
  -3  18   0   48.37   11.42
  -4  18   0    2.33    8.38
  -4 -18   0    2.54    7.17
   4 -18   0   25.96    9.11
   4  18   0    9.23    7.67
   4  18   0   -1.31    7.23
  -5  18   0   18.94    8.92
   5 -18   0   16.86    7.69
   5  18   0    3.55    7.21
   5  18   0   21.57    8.72
  -5 -18   0   10.20    7.67
  -6  18   0   22.10    9.41
   6 -18   0   26.42    8.96
   6  18   0   11.18    7.74
  -6 -18   0   10.49    8.13
   6  18   0   27.21    9.95
   7 -18   0   -2.97    5.36
  -7  18   0   -2.80    7.25
   7  18   0   -8.00    6.65
   7 -18   0    5.67    7.36
  -7 -18   0   -2.36    7.18
   7  18   0    7.81    8.54
  -8 -18   0   30.06    9.79
   8 -18   0   28.24    8.13
   8  18   0   36.52   11.26
   8  18   0   23.59    8.86
  -8  18   0   15.30   10.08
   8 -18   0   31.54    9.67
   9 -18   0   19.13    7.78
   9 -18   0   17.14    8.86
  -9 -18   0   10.41    8.79
   9  18   0   21.96    9.81
   9  18   0   17.00    8.21
  -9  18   0    8.55    8.71
 -10 -18   0  -10.78    6.97
  10 -18   0   14.80    8.25
  10  18   0    6.57    8.50
 -10  18   0   -1.43    8.91
  10 -18   0    7.52    7.21
 -11 -18   0   48.71   12.38
  11 -18   0   52.14   11.22
  11  18   0   23.31   11.27
  12  18   0   17.24   11.42
 -12 -18   0   22.86   11.55
  12 -18   0   20.91    9.41
  13 -18   0    5.65    9.12
  13  18   0    3.12   11.47
 -13 -18   0    5.28   11.19
 -14 -18   0   16.11   13.75
  14  18   0   10.64   13.14
  14 -18   0    8.32   10.02
 -15 -18   0   12.66   14.29
  15  18   0   15.68   14.09
  15 -18   0    8.86    9.43
  16 -18   0   24.71   11.63
   0 -19   0   -1.93    6.70
   0  19   0    0.41    6.58
   0  19   0   -7.04    6.12
  -1 -19   0   37.65    9.77
   1  19   0   43.03   10.59
   1 -19   0   30.82    8.55
   1  19   0   23.08    8.82
  -1  19   0   22.64    8.76
   2  19   0    1.02    6.84
  -2  19   0  -13.34    6.97
   2  19   0   -1.18    7.09
  -2 -19   0   -5.38    6.19
   2 -19   0   -5.84    6.45
   3  19   0    6.73    8.07
  -3  19   0   -2.26    7.86
   3 -19   0   -1.22    7.11
   3  19   0    0.38    6.93
  -3 -19   0    6.50    7.06
  -4 -19   0   49.36   11.07
  -4  19   0   36.12   10.53
   4  19   0   57.03   11.56
   4  19   0   52.70   12.03
   4 -19   0   67.44   11.62
   5  19   0   16.47    9.24
  -5  19   0   26.32   10.08
   5  19   0   22.75    8.85
   5 -19   0   17.09    8.15
  -5 -19   0   17.40    8.71
  -6  19   0   12.60    9.36
   6  19   0    9.33    8.98
  -6 -19   0    9.28    7.08
   6  19   0    1.53    7.95
   6 -19   0   32.21    9.32
  -7 -19   0   -3.04    7.05
   7  19   0   -0.88    7.26
   7 -19   0    9.44    7.81
  -7  19   0    0.13    8.15
   7  19   0    0.57    8.54
  -8  19   0   15.83    9.29
   8  19   0  -11.93    7.59
  -8 -19   0   11.07    7.70
   8 -19   0   16.26    8.58
   8  19   0   10.89    8.52
  -9 -19   0   -4.85    7.93
   9 -19   0    0.80    8.21
   9  19   0   -6.21    8.63
  -9  19   0   -6.18    8.17
   9  19   0  -10.08    7.20
  10 -19   0    2.00    8.11
 -10  19   0   -6.60    8.92
  10  19   0    9.70   10.16
 -10 -19   0  -17.41    7.33
  11  19   0   19.26   10.80
  11 -19   0   25.90    9.90
  11 -19   0   21.03    8.94
 -11 -19   0   29.51   10.69
  12 -19   0    3.08    7.29
  12  19   0    5.60   11.09
 -12 -19   0   -6.74    9.15
 -13 -19   0   23.85   13.32
  13 -19   0   15.43    9.89
  13  19   0   14.43   12.51
  14  19   0   24.27   13.85
  14 -19   0  -13.38    7.88
 -14 -19   0   12.40   13.14
  15 -19   0   -3.27    9.28
   0  20   0    4.34    7.92
   0  20   0    7.13    8.31
   0 -20   0   -2.00    6.59
  -1  20   0   13.44    8.68
   1 -20   0   -9.05    6.38
   1  20   0   12.32    8.21
   1  20   0    6.79    8.65
  -1 -20   0   11.65    8.05
   2  20   0   32.37    9.96
   2  20   0   14.94    9.01
  -2 -20   0   33.76   10.11
   2 -20   0   32.67    9.45
  -2  20   0   10.96    8.80
   3  20   0    7.18    8.07
   3  20   0    7.94    8.53
  -3  20   0  -11.08    7.83
  -3 -20   0    1.01    7.05
   3 -20   0    7.10    7.59
   4  20   0   48.00   11.76
   4  20   0   54.85   11.43
  -4 -20   0   46.64   11.49
  -4  20   0   48.14   12.22
   4 -20   0   60.50   11.77
   5 -20   0   31.98    9.53
   5  20   0   26.17    9.59
  -5 -20   0   10.13    8.67
  -5  20   0   29.13   10.42
   5  20   0   22.73    9.20
  -6  20   0   13.92    9.20
   6 -20   0   17.20    8.50
   6  20   0    1.53    8.48
  -6 -20   0   31.49    9.55
   6  20   0   13.16    9.26
  -7 -20   0   19.41    9.13
   7  20   0   15.99    9.59
   7 -20   0   44.01   10.98
  -7  20   0   18.67   10.54
   7  20   0    9.16    8.94
  -8  20   0    9.28    9.48
   8  20   0   -3.66    8.02
  -8 -20   0    1.78    7.55
   8  20   0  -10.87    7.69
   8 -20   0   14.64    8.00
   9  20   0  -11.40    8.08
  -9 -20   0    8.04    9.12
   9 -20   0    8.58    8.12
  -9  20   0   16.64    9.97
 -10  20   0    8.77   11.26
  10  20   0   27.02   12.19
 -10 -20   0   20.61   10.65
  10 -20   0   34.06   10.43
 -11 -20   0   24.02   10.28
  11  20   0    8.08   11.17
  11 -20   0   24.15   10.71
  12 -20   0   20.23   11.29
 -12 -20   0   25.34   11.97
  12  20   0   32.76   14.67
  13  20   0   -4.16   11.84
 -13 -20   0   -8.61   10.32
   0  21   0   16.48    8.77
   0 -21   0  -13.10    6.67
   0  21   0    6.95    8.77
   1 -21   0  204.51   18.24
  -1 -21   0  185.26   17.94
   1  21   0  222.84   19.73
   1  21   0  188.76   19.63
  -1  21   0  205.12   19.50
  -2 -21   0   -9.40    6.84
   2 -21   0   11.54    8.72
   2  21   0   -1.93    7.84
   2  21   0    6.55    8.55
  -2  21   0    6.91    9.04
  -3 -21   0   79.58   13.80
   3  21   0  105.88   14.20
   3 -21   0  100.89   14.26
   3  21   0   93.96   15.76
  -3  21   0   88.46   15.11
   4  21   0   10.81    9.51
   4  21   0    2.78    8.94
  -4  21   0   12.75    9.36
   4 -21   0   -0.69    8.06
  -4 -21   0   16.49    9.05
  -5 -21   0   14.92    8.61
   5 -21   0   64.53   12.21
   5  21   0   25.03   10.79
   5  21   0   42.53   11.43
  -5  21   0   31.29   11.48
  -6  21   0   10.13    9.33
   6  21   0   10.36    9.04
   6  21   0   13.87    9.67
   6 -21   0   10.14    9.51
  -6 -21   0   28.31   10.42
   7  21   0   -5.44    8.64
  -7  21   0   -4.23    8.47
   7 -21   0    6.86    8.65
   7  21   0    8.40    8.78
  -7 -21   0   -1.02    8.05
  -8  21   0   40.91   12.47
  -8 -21   0   35.06   11.42
   8  21   0   26.80   10.87
   8  21   0   33.07   11.83
   8 -21   0   48.56   10.96
  -9 -21   0   46.92   11.99
  -9  21   0   29.81   12.65
   9  21   0   37.93   12.38
   9 -21   0   28.21   11.18
  10  21   0   21.37   12.46
  10 -21   0   17.54   10.23
 -10 -21   0   16.45    9.80
 -10  21   0   32.64   12.40
  11 -21   0   20.08   11.08
  11  21   0    6.43   11.30
 -11 -21   0   15.49   10.83
 -12 -21   0    5.65   11.34
  12  21   0   26.55   13.88
  13  21   0    8.80   12.61
 -13 -21   0   -9.70    9.68
   0  22   0  378.04   27.22
   0 -22   0  349.98   25.37
   0  22   0  336.05   27.39
   1 -22   0   13.29    8.43
  -1  22   0   10.69    8.93
  -1 -22   0    8.22    8.18
   1  22   0   11.84    9.93
   1  22   0    4.74    8.59
   2 -22   0  110.24   14.65
  -2 -22   0  148.66   16.14
  -2  22   0  144.13   16.96
   2  22   0  148.80   16.78
   2  22   0  103.31   16.77
  -3 -22   0    5.25    8.23
   3  22   0    4.42    8.50
   3 -22   0   -4.22    7.56
   3  22   0    7.35    9.85
  -3  22   0    1.61    8.51
  -4 -22   0   28.53   11.31
  -4  22   0   34.79   11.95
   4  22   0   24.88   10.40
   4  22   0   25.90   11.04
   4 -22   0   33.81   10.57
  -5  22   0   -0.63    9.02
   5  22   0   11.88    9.63
   5  22   0    3.21    8.83
   5 -22   0   24.13    9.96
  -5 -22   0   15.89    9.53
   6  22   0   -2.54    9.28
  -6 -22   0   16.00    9.85
   6  22   0   17.44   10.10
   6 -22   0    5.13    9.14
  -6  22   0    8.41    9.68
   7  22   0   25.00   11.35
   7 -22   0   15.35   10.42
  -7 -22   0   28.04   11.30
  -7  22   0   16.36   10.15
   7  22   0   19.42   10.12
  -8  22   0   63.42   15.00
   8 -22   0   77.41   14.31
  -8 -22   0  112.81   17.12
   8  22   0  117.79   16.30
   8  22   0   83.97   16.83
  -9  22   0   26.57   11.57
  -9 -22   0   40.01   12.21
   9 -22   0   46.37   12.01
   9  22   0   14.90   11.84
 -10  22   0   71.11   16.10
  10 -22   0   55.94   14.06
  10  22   0   84.68   17.76
 -10 -22   0   92.13   16.69
 -11 -22   0   55.62   14.40
  11  22   0   49.42   15.61
  11 -22   0   22.06   11.03
 -12 -22   0   29.60   12.25
  12  22   0   16.32   13.17
   0  23   0   14.80   10.00
   0 -23   0   -3.37    8.31
  -1  23   0  271.63   22.49
   1  23   0  198.73   21.85
  -1 -23   0  222.55   20.39
   1 -23   0  200.49   19.47
   1  23   0  235.25   21.79
  -2 -23   0   -4.10    7.97
  -2  23   0    2.97    9.16
   2 -23   0    9.25    8.54
   2  23   0   -7.39    8.27
   2  23   0   -1.72    8.53
   3  23   0   65.30   14.10
   3  23   0   73.17   15.15
  -3  23   0   62.16   14.62
   3 -23   0   83.79   13.95
  -3 -23   0   97.16   15.58
   4 -23   0  -10.05    7.85
  -4  23   0   -2.68    9.38
   4  23   0   -1.29    8.94
  -4 -23   0  -17.56    7.61
   4  23   0    1.32    9.73
   5  23   0    7.42   10.36
  -5  23   0   14.40   10.53
  -5 -23   0   16.84    9.60
   5  23   0    0.25    8.57
   5 -23   0   12.86    9.62
   6  23   0   31.70   12.20
   6  23   0   16.27   10.92
   6 -23   0   41.51   11.63
  -6 -23   0   21.03   10.34
  -6  23   0   37.92   12.79
  -7 -23   0   68.40   14.43
   7  23   0   84.78   14.75
   7 -23   0   65.97   13.97
   7  23   0   71.39   15.43
  -7  23   0   61.06   14.49
   8  23   0   35.35   12.62
  -8  23   0   47.66   14.55
   8 -23   0   54.79   13.26
   8  23   0   40.48   13.55
  -8 -23   0   48.80   13.38
  -9 -23   0   88.77   16.97
   9  23   0  123.30   20.26
   9 -23   0  119.09   17.15
  -9  23   0  131.61   19.85
 -10  23   0  110.77   18.70
 -10 -23   0  123.79   19.41
  10  23   0  137.75   21.70
  10 -23   0  140.88   17.91
 -11 -23   0   60.39   15.12
  11  23   0   49.93   16.36
   0 -24   0  341.29   26.72
   0  24   0  362.26   28.27
   1  24   0  -15.78    9.87
  -1 -24   0    4.44    9.14
   1 -24   0    3.10    9.18
  -1  24   0    9.54    9.97
   1  24   0    6.01    9.85
  -2 -24   0  130.14   16.97
  -2  24   0  167.03   20.29
   2 -24   0  165.89   17.80
   2  24   0  143.73   18.67
   2  24   0  157.25   19.40
   3 -24   0   19.89    9.90
   3  24   0    5.40    9.83
  -3  24   0    3.00    9.82
  -3 -24   0   -0.08    8.48
   3  24   0   13.74   11.52
  -4 -24   0    5.04    9.06
   4  24   0   25.06   12.33
  -4  24   0   11.71   10.99
   4 -24   0   22.60   10.99
   4  24   0   13.08    9.75
   5 -24   0   -0.39    9.86
  -5  24   0    4.38    9.91
   5  24   0    0.69    9.72
   5  24   0   10.29   11.24
  -5 -24   0    0.03    8.19
  -6 -24   0   21.65   10.56
   6 -24   0   39.93   11.98
   6  24   0   31.64   11.92
  -6  24   0   47.97   14.91
   6  24   0   35.33   13.31
  -7  24   0   42.97   14.19
   7 -24   0   39.85   12.25
  -7 -24   0   54.51   13.71
   7  24   0   42.13   13.05
   7  24   0   27.08   13.43
   8  24   0   51.35   15.35
  -8  24   0   56.88   16.26
  -8 -24   0   71.89   15.17
   8  24   0   95.56   15.94
   8 -24   0   65.55   15.26
  -9 -24   0  126.07   19.22
   9  24   0  144.01   21.93
  -9  24   0  129.93   20.18
   9 -24   0  108.07   18.28
 -10 -24   0   77.30   16.79
 -10  24   0   69.99   17.10
  10  24   0   59.99   16.73
   0 -25   0   14.33   10.29
   0  25   0   14.38   10.58
   1  25   0  299.67   26.74
   1  25   0  301.24   27.97
  -1 -25   0  351.91   26.54
  -1  25   0  290.95   25.92
   1 -25   0  292.45   24.92
  -2  25   0   32.93   13.03
   2  25   0   15.68   11.83
  -2 -25   0   30.16   11.97
   2 -25   0   16.70    9.85
   2  25   0   20.66   10.70
  -3  25   0   74.48   16.02
   3  25   0   46.55   14.84
  -3 -25   0   48.25   13.08
   3 -25   0   78.88   14.70
   3  25   0   61.78   14.61
   4  25   0   25.14   11.91
  -4 -25   0    6.58    9.83
   4  25   0    5.77   11.01
   4 -25   0   14.42   10.21
  -4  25   0    0.70   11.15
  -5  25   0   -1.73   10.55
   5  25   0   15.00   12.42
  -5 -25   0   11.50   10.03
   5 -25   0  -14.12    9.33
   5  25   0    7.30   10.24
   6 -25   0   16.62   10.92
  -6  25   0    8.14   11.36
  -6 -25   0   11.72   10.42
   6  25   0   -1.47    9.45
   6  25   0    0.12   11.73
   7 -25   0   63.55   14.79
   7  25   0  101.14   16.59
  -7  25   0   79.01   17.15
  -7 -25   0   72.62   16.33
   7  25   0   84.75   17.61
   8  25   0   53.71   14.50
   8  25   0   59.28   16.91
  -8 -25   0   79.63   16.03
  -8  25   0   25.35   14.53
   8 -25   0   56.66   14.65
  -9  25   0   69.33   17.49
   9  25   0   81.86   17.94
  -9 -25   0   95.86   17.78
 -10  25   0  160.71   23.70
   0 -26   0  317.92   26.55
   0  26   0  294.88   26.62
   1 -26   0   19.56   10.63
   1  26   0   28.04   12.70
  -1  26   0   40.66   12.92
  -1 -26   0    9.31   10.65
   2  26   0  163.51   20.61
   2 -26   0  163.84   19.33
  -2 -26   0  141.93   18.30
  -2  26   0  127.46   20.50
   2  26   0  126.26   21.82
  -3  26   0   10.84   12.79
   3  26   0   36.73   15.04
   3 -26   0   45.36   12.71
  -3 -26   0   11.75   11.37
   3  26   0   17.87   11.99
  -4  26   0    1.65   11.87
  -4 -26   0   11.61   10.79
   4  26   0    2.84   10.31
   4 -26   0    6.04   10.23
   4  26   0   23.86   12.94
   5  26   0    5.46   11.35
   5 -26   0    5.89   10.78
   5  26   0  -10.55   12.42
  -5 -26   0    0.33    9.91
  -5  26   0    4.74   12.25
   6 -26   0   48.86   14.00
   6  26   0   61.93   17.25
  -6  26   0   70.40   17.09
  -6 -26   0   41.35   13.52
   6  26   0   38.79   13.22
  -7 -26   0   22.29   12.50
   7 -26   0   20.46   12.14
   7  26   0   -6.52   11.18
  -7  26   0   27.48   15.06
   7  26   0   35.08   12.62
  -8  26   0   84.47   19.16
  -8 -26   0   56.89   15.98
   8  26   0  110.33   20.17
  -9  26   0   72.43   17.31
   0 -27   0   18.88   12.14
   0  27   0    2.67   10.48
  -1  27   0  233.59   23.90
   1 -27   0  219.86   22.36
   1  27   0  254.07   24.36
  -1 -27   0  256.17   23.54
  -2 -27   0   16.05   11.93
   2 -27   0   30.18   13.21
   2  27   0   42.13   15.77
  -2  27   0   43.06   15.40
   2  27   0   25.88   12.17
   3  27   0   42.20   13.47
   3 -27   0   43.53   13.79
  -3 -27   0   61.81   15.52
  -3  27   0   63.17   16.77
   3  27   0   36.42   15.66
  -4 -27   0   33.66   13.29
   4  27   0   48.35   13.68
   4 -27   0   20.04   12.08
   4  27   0   32.81   15.09
  -4  27   0   29.46   14.76
   5  27   0   -8.00   12.14
  -5 -27   0   -1.83   10.88
   5  27   0    8.08   11.06
  -5  27   0   -2.60   11.81
   5 -27   0   11.70   12.15
   6  27   0    3.94   12.83
   6  27   0   21.44   12.03
   6 -27   0   21.97   11.98
  -6  27   0    9.02   13.84
  -6 -27   0  -14.11    9.98
   7  27   0   60.66   14.98
   7  27   0   56.02   16.98
   0  28   0  109.82   18.85
   0 -28   0  135.89   20.22
  -1  28   0   16.58   12.52
   1 -28   0   -8.33   10.87
   1  28   0   21.85   12.53
  -1 -28   0    2.77   12.40
  -2 -28   0   95.90   16.96
   2  28   0   69.98   15.39
  -2  28   0   67.67   17.33
   2 -28   0   51.78   15.00
   3 -28   0   37.87   13.69
  -3 -28   0   42.48   14.83
   3  28   0   38.11   17.27
   3  28   0   42.10   13.63
  -4 -28   0    3.86   11.55
   4  28   0   -2.13   10.64
   4 -28   0   23.26   11.91
   4  28   0   18.38   14.43
   5  28   0   12.95   12.40
   5  28   0   24.88   15.63
   5 -28   0   20.37   12.55
   6  28   0   17.60   12.19
   0 -29   0   -7.44   11.95
   1 -29   0   27.00   13.94
  -1 -29   0   24.38   14.14
   2 -29   0   16.95   12.31
  -2 -29   0   20.42   13.85
   3  29   0   -8.60   14.85
   3 -29   0   -2.64   11.94
  20   0  -1    8.13   10.68
 -20   0   1   -4.59   17.24
  19   0  -1  -10.98    8.60
  19   0  -1    0.29   10.94
 -19   0   1  -22.97   14.67
  18   0  -1    7.46    9.88
  18   0  -1    8.96    9.92
 -18   0   1   21.10   14.99
 -18   0   1   -1.06    8.61
 -17   0   1   -1.59    8.14
  17   0  -1   10.66   10.14
 -17   0   1   13.87   14.13
 -16   0   1   15.99   12.91
  16   0  -1   -0.83    8.83
 -16   0   1   10.47    8.12
 -15   0   1    0.38    9.86
 -15   0   1    1.96    7.07
  15   0  -1   -5.50    7.42
 -14   0   1   -0.32    6.47
 -14   0   1   -2.94    9.07
  14   0  -1    3.69    6.94
 -13   0   1   -5.06    5.15
 -13   0   1    1.59    8.08
  13   0  -1   -8.98    5.88
 -12   0   1   -2.37    6.97
  12   0  -1   -0.61    6.10
 -12   0   1   -5.78    5.11
  11   0  -1   -3.81    4.92
 -11   0   1   -2.14    5.02
 -11   0   1   -2.18    6.30
  10   0  -1   -1.69    5.42
 -10   0   1   -9.09    4.04
 -10   0   1   -0.91    6.41
  -9   0   1   -3.65    5.53
  -9   0   1   -5.30    4.28
   9   0  -1   -4.34    4.73
  -8   0   1   -2.84    4.89
  -8   0   1   -7.19    3.69
   8   0  -1   -1.57    4.48
  -7   0   1   13.76    5.54
  -7   0   1   -3.42    3.55
   7   0  -1   -5.61    3.36
   6   0  -1    0.14    3.22
  -6   0   1   -4.64    2.82
  -6   0   1    1.30    3.60
  -5   0   1   -3.53    2.10
   5   0  -1   -2.99    2.62
  -5   0   1    2.56    3.07
  -4   0   1   -4.10    2.44
  -4   0   1   -2.01    2.91
   4   0  -1    1.86    2.33
   3   0  -1   -1.87    1.78
  -3   0   1    2.32    2.40
  -3   0   1   -1.66    1.89
  -2   0   1   -0.44    0.60
  -2   0   1    0.32    1.19
  -2   0   1    2.98    1.60
   2   0  -1   -0.29    1.14
   2   0  -1    1.30    0.83
   1   0  -1    0.26    0.43
  -1   0   1    0.73    0.55
  -1   0   1    0.08    0.57
  -1   0   1    0.09    0.49
   1   0  -1    0.13    0.38
  -1   0   1    0.73    0.47
   0   0  -1   -0.09    0.18
   0   0   1    0.06    0.16
   0   0   1   -0.08    0.15
   0   0  -1   -0.06    0.14
   1   0   1    0.68    0.57
   1   0   1    0.01    0.54
  -1   0  -1   -0.79    0.47
  -1   0  -1   -0.26    0.58
  -1   0  -1   -0.05    0.29
   1   0   1   -1.12    0.53
   2   0   1   -1.37    0.95
  -2   0  -1   -1.97    1.16
  -2   0  -1   -0.70    1.38
  -2   0  -1   -2.09    0.68
   2   0   1   -1.29    1.36
  -3   0  -1   -0.78    2.29
   3   0   1   -3.51    2.09
  -3   0  -1   -2.74    1.84
  -4   0  -1   -1.85    2.01
   4   0   1    1.28    2.75
   5   0   1    2.11    2.95
  -5   0  -1   -1.67    2.32
  -5   0  -1    4.40    3.50
  -6   0  -1    3.04    3.69
  -6   0  -1    4.00    3.48
   6   0   1   11.18    3.88
  -7   0  -1   -6.02    3.37
  -7   0  -1   -2.71    3.35
   7   0   1    1.55    3.82
  -8   0  -1   -5.07    3.89
   8   0   1   -8.79    4.04
  -8   0  -1   -0.52    5.07
  -9   0  -1   -2.35    5.74
  -9   0  -1   -1.33    4.85
   9   0   1   -5.29    4.77
  10   0   1   -7.14    5.22
 -10   0  -1    1.95    4.86
 -10   0  -1   -4.46    5.89
  11   0   1    9.06    6.99
 -11   0  -1   -9.23    5.18
 -11   0  -1    1.98    7.47
 -12   0  -1   -4.73    7.89
 -12   0  -1   -1.11    5.88
  12   0   1  -11.23    6.48
 -13   0  -1   -5.19    8.18
 -13   0  -1   -6.42    5.12
  13   0   1   -5.41    6.46
  14   0   1   23.05    8.17
 -14   0  -1   -5.65    6.19
 -14   0  -1   -7.35    9.02
  15   0   1   -5.31    7.06
 -15   0  -1   -0.80    6.58
 -15   0  -1    5.06    9.40
 -16   0  -1    8.84    7.97
  16   0   1    7.97    8.81
 -16   0  -1    1.63   11.58
  17   0   1  -16.62    8.52
 -17   0  -1  -11.94    6.53
 -17   0  -1    9.37   12.46
 -18   0  -1   12.77    9.54
 -18   0  -1    2.09   13.29
  18   0   1    1.93    9.90
 -19   0  -1   11.99   15.66
 -19   0  -1   12.14   11.21
  19   0   1   -8.44   10.20
 -20   0  -1  -11.69   16.48
  20   0   1    5.05   11.06
  20  -1  -1   10.89   10.91
 -20  -1   1   26.49   18.29
  20   1  -1   10.65   11.14
  19   1  -1   -0.38   10.45
 -19  -1   1   -0.17   14.86
  19   1  -1   -6.58    9.81
  19  -1  -1   10.97   10.32
  19  -1  -1   -5.46    9.07
 -19   1   1   -2.45   15.77
  18  -1  -1    2.53   10.32
 -18   1   1  -10.91   13.03
 -18  -1   1   -4.26   12.84
 -18   1   1    5.24    9.80
  18  -1  -1   13.20   11.05
  18   1  -1    8.64    9.83
  18   1  -1    3.64    9.45
  17   1  -1    8.49   10.21
  17  -1  -1    2.28    9.18
 -17  -1   1    0.24    8.70
 -17   1   1    7.78   14.41
 -17   1   1   13.21    9.06
 -17  -1   1    5.17   13.43
  16   1  -1    5.11    8.75
 -16  -1   1   11.97   11.46
 -16  -1   1    7.69    7.74
  16  -1  -1   22.37    9.70
 -16   1   1   17.71    8.84
 -16   1   1   -3.41   12.13
 -15  -1   1   25.83    9.07
 -15  -1   1   13.22   10.49
  15   1  -1   28.34    9.77
 -15   1   1   22.61   11.91
 -15   1   1   27.31    9.15
  15  -1  -1   17.87    8.97
  14   1  -1   -0.90    7.09
  14  -1  -1   11.43    7.65
 -14   1   1   13.64   10.15
 -14   1   1    2.93    6.67
 -14  -1   1   16.28   10.09
 -14  -1   1   12.86    7.42
  13   1  -1   -1.21    6.30
 -13  -1   1   -2.30    5.56
  13  -1  -1   -1.18    6.45
 -13   1   1   -0.45    7.46
 -13  -1   1   -2.00    8.20
 -13   1   1    0.20    6.17
 -12   1   1  112.73   13.53
 -12  -1   1  122.24   13.34
  12  -1  -1  121.49   13.05
  12   1  -1  130.23   13.79
 -12   1   1  139.70   16.16
 -12  -1   1  162.78   16.51
 -11   1   1   12.49    7.94
 -11  -1   1    6.29    7.13
 -11  -1   1    2.61    5.02
  11  -1  -1   19.40    6.49
  11   1  -1    0.87    5.71
 -11   1   1   -2.21    5.69
  10   1  -1   -5.61    5.56
 -10  -1   1  -10.26    4.32
 -10   1   1   -4.87    4.57
 -10  -1   1   15.42    6.58
 -10   1   1   -1.57    6.38
  10  -1  -1    1.80    5.66
   9   1  -1    6.88    5.84
  -9  -1   1   15.10    6.82
  -9  -1   1   -9.38    4.63
   9  -1  -1    2.81    5.26
  -9   1   1    4.82    6.63
  -9   1   1   -1.06    5.46
  -8  -1   1   63.45    8.27
   8   1  -1   45.76    7.71
   8  -1  -1   62.45    8.37
  -8   1   1   46.73    7.84
  -8   1   1   76.44   10.24
  -8  -1   1   50.19    8.76
  -7  -1   1  359.15   20.39
  -7  -1   1  343.71   20.24
   7  -1  -1  334.69   19.29
  -7   1   1  346.37   20.76
   7   1  -1  368.52   19.86
  -7   1   1  327.35   20.34
   6  -1  -1  124.39    9.21
   6   1  -1  114.15    9.27
  -6   1   1  106.00   10.04
  -6   1   1  118.81    9.51
  -6  -1   1  126.97   10.14
  -6  -1   1  119.21    9.25
  -5   1   1  204.65   10.65
   5   1  -1  212.22   12.46
  -5   1   1  208.15   13.16
   5  -1  -1  202.75   12.38
  -5   1   1  223.47   13.61
  -5  -1   1  225.51   13.08
  -5  -1   1  228.36   13.37
  -4   1   1  398.33   22.48
  -4   1   1  437.13   22.25
   4   1  -1  447.49   21.91
   4  -1  -1  455.48   21.64
  -4  -1   1  465.67   22.71
  -4  -1   1  441.08   21.92
  -4   1   1  454.79   20.85
  -3   1   1   14.23    2.95
  -3   1   1   15.12    2.31
  -3  -1   1   16.20    2.91
   3  -1  -1   16.40    2.83
  -3  -1   1   16.78    2.09
  -3  -1   1   21.64    3.50
  -3   1   1   24.50    3.96
   3   1  -1   18.72    3.24
  -3  -1   1   14.45    1.80
  -2  -1   1 1215.20   53.23
  -2   1   1 1074.57   53.29
  -2  -1   1 1109.06   52.46
  -2   1   1 1144.97   50.32
   2  -1  -1 1133.27   50.82
  -2  -1   1 1152.76   50.04
  -2   1   1 1165.87   52.45
   2   1  -1 1221.33   51.19
  -2  -1   1 1146.52   52.39
   1  -1  -1    5.03    0.90
  -1  -1   1    1.96    0.61
  -1   1   1    4.57    1.12
   1  -1  -1    3.48    0.76
   1   1  -1    4.20    0.89
   1   1  -1    4.21    1.07
  -1  -1   1    3.47    0.67
  -1  -1   1    4.55    0.84
  -1  -1   1    5.40    1.19
   0   1  -1   -0.37    0.32
   0  -1   1    0.28    0.21
   0   1   1   -0.52    0.30
   0   1   1   -0.46    0.20
   0  -1   1    0.51    0.39
   0   1  -1    0.23    0.40
   0  -1   1    0.58    0.39
   0  -1   1   -0.38    0.22
   0  -1  -1   -0.54    0.20
   1  -1   1    0.00    0.62
  -1   1  -1   -0.77    0.67
   1   1   1    0.37    0.72
  -1  -1  -1   -0.03    0.64
  -1   1  -1    0.06    0.32
   1  -1   1    1.22    0.82
  -1  -1  -1    0.40    0.58
  -1  -1  -1   -0.38    0.83
   1   1   1   -0.25    0.58
   2  -1   1   38.92    3.30
  -2  -1  -1   41.23    3.52
   2   1   1   34.59    3.45
  -2  -1  -1   38.64    3.27
  -2  -1  -1   38.58    2.46
   2   1   1   38.24    2.42
  -2   1  -1   35.72    3.22
   2  -1   1   38.39    2.69
  -2   1  -1   34.16    3.27
   2  -1   1   38.68    2.83
   3  -1   1    0.88    1.26
   3  -1   1    1.99    2.08
  -3   1  -1   -1.03    1.95
  -3  -1  -1    3.10    2.49
  -3  -1  -1    0.09    1.98
   3   1   1   -2.21    2.21
   3  -1   1    2.07    1.32
  -3   1  -1    0.89    2.35
  -3  -1  -1    0.90    1.04
  -4   1  -1    7.74    3.25
   4   1   1    0.38    2.53
  -4  -1  -1    0.66    2.31
  -4   1  -1   -2.09    2.25
   4  -1   1    1.45    1.42
   4  -1   1    0.02    1.28
   4  -1   1    3.80    2.55
  -4  -1  -1   -4.54    2.36
   5   1   1  444.88   22.68
   5  -1   1  438.98   21.06
  -5   1  -1  453.60   22.90
   5  -1   1  438.08   22.60
  -5  -1  -1  452.53   23.45
  -5  -1  -1  451.52   22.80
  -5   1  -1  460.03   23.70
   6  -1   1    8.26    3.70
   6   1   1    4.98    3.60
  -6   1  -1    9.16    3.82
  -6  -1  -1    7.35    3.99
  -6  -1  -1    7.51    3.33
  -6   1  -1    2.54    3.98
  -7   1  -1   29.30    6.37
   7   1   1   41.12    6.46
   7  -1   1   36.99    6.13
  -7  -1  -1   30.80    6.30
  -7   1  -1   32.18    6.07
  -7  -1  -1   38.58    6.08
  -8   1  -1   14.14    5.92
  -8  -1  -1   33.74    7.36
   8  -1   1   25.24    6.14
   8   1   1   25.55    6.42
  -8   1  -1   33.30    7.50
  -8  -1  -1   25.35    6.09
  -9   1  -1   40.45    8.96
  -9  -1  -1   36.23    7.42
   9  -1   1   22.92    7.09
  -9  -1  -1   37.20    8.55
   9   1   1   28.31    6.86
  -9   1  -1   21.54    6.94
 -10   1  -1    2.07    5.13
 -10  -1  -1   11.13    6.91
  10   1   1   -1.07    5.70
 -10   1  -1   -4.55    6.22
  10  -1   1    4.11    6.02
 -10  -1  -1   -3.59    4.61
 -11   1  -1   -2.69    5.23
 -11   1  -1   -8.60    7.08
  11   1   1    1.62    6.49
 -11  -1  -1    5.80    7.66
  11  -1   1    0.97    6.07
 -11  -1  -1   -4.82    4.72
  12  -1   1  234.27   18.90
 -12   1  -1  267.35   20.23
 -12   1  -1  286.42   22.31
  12   1   1  226.66   18.43
 -12  -1  -1  269.14   21.63
 -12  -1  -1  255.18   19.60
 -13   1  -1   -0.60    6.15
 -13   1  -1   -2.56    8.56
  13  -1   1   -7.58    6.16
  13   1   1   -9.55    6.36
 -13  -1  -1    1.12    5.77
 -13  -1  -1    2.96    8.33
 -14  -1  -1    8.18    7.07
 -14  -1  -1   25.52   11.23
 -14   1  -1   16.33    8.02
  14  -1   1   24.70    8.60
 -14   1  -1   41.39   12.03
  14   1   1   30.55    8.73
 -15   1  -1    5.78   10.75
  15  -1   1    3.53    8.50
 -15  -1  -1   -7.13   10.15
 -15   1  -1    7.21    7.70
 -15  -1  -1    4.04    7.16
  15   1   1   12.77    8.85
  16  -1   1   19.58    9.87
  16   1   1   28.54   10.92
 -16  -1  -1   12.27    8.75
 -16   1  -1   20.13    8.94
 -16   1  -1   23.05   12.88
 -16  -1  -1    6.69   11.76
 -17   1  -1   -2.23   13.11
  17  -1   1   18.00    9.94
 -17  -1  -1    7.23    8.22
 -17  -1  -1   -7.18   11.79
  17   1   1   26.27   10.97
 -17   1  -1   -1.43    8.02
 -18  -1  -1    2.33    9.24
  18   1   1    3.33    9.74
 -18   1  -1   12.26   14.95
 -18  -1  -1  -18.09   12.84
 -18   1  -1   20.90   11.72
  18  -1   1  -24.68    7.62
 -19  -1  -1   -0.38   15.71
 -19   1  -1   -3.70   15.55
  19   1   1    1.30    9.77
 -19  -1  -1   18.12   10.64
 -19   1  -1   17.76   11.90
  19  -1   1   16.13   11.37
  20   1   1   12.61   11.65
 -20  -1  -1   30.81   18.41
  20  -1   1   -9.35   10.20
  20  -2  -1   14.50   10.95
  20   2  -1   22.02   11.14
  20   2  -1  -15.01   10.29
 -20  -2   1   -7.05   17.04
  19  -2  -1  -11.80    9.11
  19   2  -1    4.99   10.97
 -19  -2   1   -8.93   14.06
  19  -2  -1    0.42   11.13
  19   2  -1   28.28   11.95
  18   2  -1    8.55    9.75
  18   2  -1    9.08   10.33
 -18  -2   1   -9.95   12.71
 -18   2   1    9.75    9.83
  18  -2  -1    0.01    9.45
  18  -2  -1   -1.89    9.36
 -17   2   1   -5.10    7.96
 -17  -2   1   22.56    9.36
 -17  -2   1   15.05   13.19
 -17   2   1   -4.60   12.62
  17   2  -1    3.68    9.23
  17  -2  -1    3.65    9.87
  16  -2  -1    6.70    8.94
 -16  -2   1   22.57   12.88
 -16   2   1   24.56   14.54
 -16   2   1   13.72    9.24
 -16  -2   1   13.03    8.63
  16   2  -1   12.58    9.59
 -15   2   1   17.16   12.20
 -15  -2   1    4.31    7.34
  15   2  -1    8.20    8.34
 -15   2   1    9.00    7.98
 -15  -2   1   13.65   11.12
  15  -2  -1   -1.44    7.39
 -14   2   1  144.22   18.21
 -14  -2   1  121.85   13.96
  14   2  -1  137.29   14.96
 -14  -2   1  119.38   17.82
  14  -2  -1   93.53   13.84
 -14   2   1  140.59   15.12
  13   2  -1   88.26   12.77
 -13   2   1   84.88   15.13
  13  -2  -1   86.02   11.75
 -13  -2   1   87.15   12.26
 -13   2   1   83.49   12.66
 -13  -2   1   96.53   15.09
 -12  -2   1    0.22    5.45
 -12   2   1   -2.24    5.71
  12   2  -1   -6.41    6.41
 -12  -2   1    8.41    8.18
  12  -2  -1    9.77    6.42
 -12   2   1   -0.53    8.26
 -11  -2   1    9.39    7.28
  11  -2  -1   12.63    6.15
  11   2  -1   -8.55    5.40
 -11   2   1   -7.32    6.99
 -11   2   1   -5.05    4.95
 -11  -2   1   -6.97    4.34
 -10  -2   1   88.38   12.11
  10   2  -1   62.59   10.07
 -10   2   1   69.55   10.36
  10  -2  -1   89.20   10.36
 -10  -2   1   74.15   10.36
 -10   2   1   53.55   10.85
  -9   2   1   -8.92    4.79
   9   2  -1    3.07    5.79
  -9  -2   1    4.83    5.66
  -9   2   1   -0.54    6.08
  -9  -2   1   -0.99    4.93
   9  -2  -1    6.14    4.79
   8   2  -1  149.57   12.31
   8  -2  -1  152.71   11.61
  -8  -2   1  158.81   12.91
  -8  -2   1  120.59   11.29
  -8   2   1  145.03   12.38
  -8   2   1  128.79   12.84
  -7   2   1  128.01   10.79
   7  -2  -1  126.37    9.94
  -7  -2   1  121.66   10.50
  -7   2   1  101.93    7.20
  -7  -2   1  130.32   11.10
   7   2  -1  143.41   10.40
  -7   2   1  108.73   10.53
  -6  -2   1  300.43   17.14
  -6   2   1  252.03   17.26
   6   2  -1  322.71   17.22
  -6  -2   1  306.01   17.15
  -6   2   1  284.61   14.74
  -6   2   1  301.47   17.85
   6  -2  -1  298.31   16.40
   5   2  -1  344.45   18.56
  -5   2   1  327.00   19.17
   5  -2  -1  355.72   18.23
  -5  -2   1  359.60   18.96
  -5   2   1  363.19   17.29
  -5  -2   1  364.53   19.08
  -5   2   1  356.83   19.49
   4   2  -1 2600.97  110.16
  -4   2   1 2449.18  108.08
  -4   2   1 2553.43  112.61
  -4  -2   1 2402.30  112.34
  -4  -2   1 2481.30  114.34
  -4   2   1 2484.04  114.90
   4  -2  -1 2460.37  109.54
  -4  -2   1 2453.79  107.62
  -3   2   1  309.83   15.74
  -3  -2   1  283.41   14.11
   3   2  -1  313.80   15.25
  -3  -2   1  300.62   15.13
  -3   2   1  303.18   14.54
  -3  -2   1  295.25   14.92
  -3  -2   1  260.87   14.71
   3  -2  -1  286.96   14.53
   2   2  -1   57.24    3.64
  -2   2   1   53.58    4.40
  -2  -2   1   65.08    4.06
   2   2  -1   57.65    4.46
  -2  -2   1   57.53    4.49
  -1  -2   1  752.29   32.86
   1   2  -1  741.15   34.75
   1   2  -1  782.99   34.76
   1   2  -1  746.19   33.81
  -1   2   1  738.00   34.79
   1   2  -1  748.83   34.67
   0   2   1  184.62    8.95
   0   2  -1  175.77    8.73
   0  -2   1  179.01    8.29
   0  -2   1  178.97    8.45
   0   2  -1  168.69    8.42
   0  -2  -1  176.41    8.51
   0   2  -1  181.86    8.92
   0   2   1  168.12    8.55
   0  -2  -1  173.36    8.60
  -1  -2  -1    6.48    1.60
  -1   2  -1    7.58    1.54
   1   2   1   10.18    1.40
   1   2   1    7.90    1.65
  -1   2  -1    4.09    1.13
  -1  -2  -1    8.28    1.10
   1   2   1    8.61    1.48
  -2  -2  -1  712.08   32.71
  -2   2  -1  677.08   33.06
  -2  -2  -1  706.95   31.22
   2   2   1  705.80   32.25
   2   2   1  693.97   31.89
  -3   2  -1 2402.64  106.32
   3   2   1 2477.96  111.58
  -3   2  -1 2538.71  111.79
  -3  -2  -1 2449.38  106.16
  -3   2  -1 2376.20  113.42
  -3  -2  -1 2531.41  113.12
   3  -2   1 2479.48  108.79
   3   2   1 2492.37  108.86
  -4   2  -1 2083.42   95.43
  -4   2  -1 2067.47   91.79
   4   2   1 2126.23   93.71
  -4  -2  -1 2168.91   97.34
   4  -2   1 2086.72   93.51
  -4  -2  -1 2092.46   91.57
  -4   2  -1 2098.07   97.67
   4   2   1 2105.83   95.19
  -5  -2  -1  147.77    9.76
   5  -2   1  144.48    9.65
   5  -2   1  140.12    8.41
  -5  -2  -1  143.67    9.59
  -5   2  -1  131.86    9.79
   5  -2   1  141.60    7.92
  -5   2  -1  139.94   10.24
   5   2   1  139.61    9.63
  -6   2  -1  261.97   15.91
   6  -2   1  235.25   13.53
  -6   2  -1  238.29   15.52
   6   2   1  232.65   14.76
  -6  -2  -1  276.88   15.65
   6  -2   1  217.12   12.69
  -6  -2  -1  285.13   15.47
   6  -2   1  270.21   15.06
  -7  -2  -1  964.35   44.22
   7  -2   1  884.33   43.73
   7  -2   1  872.82   42.12
  -7  -2  -1  906.09   45.45
  -7   2  -1  936.98   46.06
   7   2   1  912.77   44.03
  -7   2  -1  900.31   44.25
  -8   2  -1   50.59    8.06
  -8   2  -1   75.48   10.24
  -8  -2  -1   71.86    8.37
   8  -2   1   54.40    7.47
  -8  -2  -1   69.12    9.39
   8   2   1   61.35    8.76
   9  -2   1    8.28    5.75
   9   2   1    1.49    5.31
  -9  -2  -1   -1.25    5.26
  -9   2  -1   -2.41    5.76
  -9  -2  -1    4.81    6.17
  -9   2  -1    5.41    6.56
 -10  -2  -1    9.95    5.84
 -10   2  -1   12.67    7.64
 -10  -2  -1   13.52    7.17
  10   2   1   22.76    7.30
 -10   2  -1    9.01    5.79
  10  -2   1   25.50    7.42
 -11  -2  -1   66.37   10.28
  11   2   1   69.28   10.87
  11  -2   1   99.47   11.67
 -11  -2  -1   85.92   12.75
 -11   2  -1   82.67   13.11
 -11   2  -1   67.56   10.75
  12  -2   1  -10.04    5.62
 -12   2  -1   -4.64    5.68
  12   2   1   -9.22    6.00
 -12  -2  -1   -0.74    7.48
 -12  -2  -1   -8.83    4.74
 -12   2  -1    7.14    9.14
 -13   2  -1  101.57   16.30
  13  -2   1   97.46   12.62
 -13  -2  -1   93.53   14.92
  13   2   1   98.40   13.25
 -13   2  -1   92.16   12.75
 -13  -2  -1  106.49   12.64
 -14  -2  -1    4.48    6.10
 -14  -2  -1    7.18    9.65
  14  -2   1   11.08    8.15
 -14   2  -1   11.94   10.22
 -14   2  -1    8.02    7.19
  14   2   1   -2.58    7.56
 -15  -2  -1   44.78   10.94
  15  -2   1   38.14   10.46
 -15   2  -1   49.06   11.21
 -15   2  -1   45.05   14.17
 -15  -2  -1   54.65   13.77
  15   2   1   61.76   12.96
 -16  -2  -1    3.30    7.24
 -16   2  -1    7.31    8.47
  16  -2   1    6.76    8.98
 -16  -2  -1   -1.77   10.72
 -16   2  -1   -9.18   10.29
  16   2   1    4.50    8.68
 -17   2  -1   11.80   14.78
 -17  -2  -1    9.04    7.88
 -17  -2  -1    0.32   12.39
 -17   2  -1    2.80    8.47
  17  -2   1   -8.59    8.49
  17   2   1   -0.44    9.37
 -18   2  -1   -0.19    9.18
  18  -2   1   13.69   10.14
  18   2   1   -8.36    8.89
 -18  -2  -1    2.80    8.52
 -18  -2  -1  -12.79   13.05
 -19  -2  -1   -4.30   15.41
  19   2   1   14.23   11.14
 -19   2  -1   -4.24    9.72
 -19  -2  -1   -2.68    9.59
  19  -2   1  -11.15   10.11
 -20  -2  -1   37.59   19.04
  20  -2   1    1.45   10.81
  20   2   1   -1.19   11.22
  20  -3  -1   28.00   12.34
  20   3  -1   16.03   12.22
  20   3  -1   15.92   11.55
  19  -3  -1   -6.15    9.93
  19  -3  -1   -1.86    9.88
 -19  -3   1    0.46   13.70
  19   3  -1   -4.81   11.12
  19   3  -1  -13.73    9.84
  18  -3  -1  -19.60    8.92
  18  -3  -1    5.54   10.22
  18   3  -1    7.28   10.25
 -18   3   1   10.81   10.93
  18   3  -1    9.15   10.53
 -18  -3   1    0.94   12.94
 -17  -3   1   -5.04    7.82
 -17   3   1   10.18    9.32
  17   3  -1   25.43   11.27
 -17  -3   1   24.98   14.11
  17  -3  -1   -6.43    9.13
  16   3  -1   50.70   12.23
 -16  -3   1   50.91   14.95
 -16   3   1   33.77   11.29
  16  -3  -1   37.24   11.08
 -16  -3   1   58.25   11.92
 -15  -3   1   75.22   13.07
 -15   3   1   55.56   12.31
 -15  -3   1   71.56   15.40
 -15   3   1   93.94   17.82
  15  -3  -1   69.60   12.67
  15   3  -1   89.12   13.94
 -14   3   1   58.82   13.78
  14  -3  -1   30.79    9.57
 -14  -3   1   30.87    8.95
  14   3  -1   50.56   11.12
 -14  -3   1   12.89   10.16
 -14   3   1   30.85    9.47
 -13   3   1  227.59   21.46
  13   3  -1  226.54   18.89
 -13  -3   1  241.88   18.86
 -13   3   1  205.86   18.75
  13  -3  -1  212.87   18.21
 -13  -3   1  258.01   21.46
 -12  -3   1   16.19    8.79
 -12   3   1    2.37    8.50
  12  -3  -1   12.93    6.74
  12   3  -1   -5.74    6.83
 -12  -3   1   14.21    6.51
 -12   3   1   -0.89    6.32
 -11  -3   1  167.29   15.77
  11  -3  -1  166.74   14.05
 -11   3   1  137.28   16.32
 -11   3   1  125.71   13.23
  11   3  -1  151.26   14.50
 -11  -3   1  190.37   14.74
 -10   3   1    4.07    5.32
  10   3  -1   -3.96    5.50
 -10  -3   1    1.41    4.95
  10  -3  -1   15.52    5.92
 -10   3   1    2.29    7.09
 -10  -3   1   -5.30    5.57
   9  -3  -1    5.30    2.91
  -9   3   1    1.50    5.30
  -9  -3   1   20.90    6.64
   9  -3  -1    8.31    2.81
  -9  -3   1    1.08    4.52
   9   3  -1    1.92    5.99
   9  -3  -1    9.64    5.26
  -9   3   1    2.80    6.43
  -8  -3   1    6.14    4.83
  -8   3   1    5.15    2.76
  -8  -3   1    7.42    4.48
  -8   3   1    2.37    5.93
   8  -3  -1   14.34    4.97
  -8   3   1   13.26    5.64
   8   3  -1   10.72    5.47
  -7   3   1   45.58    5.02
  -7   3   1   47.10    8.26
  -7  -3   1   41.45    6.16
  -7   3   1   32.35    6.36
   7   3  -1   56.03    7.48
  -7  -3   1   48.07    7.45
   7  -3  -1   50.44    6.67
  -6  -3   1   -1.67    2.67
  -6  -3   1    7.09    3.72
   6   3  -1    6.38    3.71
   6  -3  -1    4.24    3.15
  -6   3   1   -2.29    2.25
  -6   3   1    1.49    4.24
  -6  -3   1    1.47    1.66
  -6   3   1   -3.86    3.26
  -5  -3   1 1437.84   70.74
  -5   3   1 1291.63   69.55
   5  -3  -1 1517.78   66.60
  -5  -3   1 1483.14   65.93
  -5  -3   1 1526.38   69.29
  -5  -3   1 1497.54   67.13
  -5   3   1 1488.76   67.72
   5   3  -1 1535.67   67.34
  -4  -3   1   50.46    4.94
   4   3  -1   44.19    3.77
   4   3  -1   45.17    5.91
  -4   3   1   47.27    4.43
  -4  -3   1   62.43    6.06
   4  -3  -1   45.95    5.12
  -4   3   1   37.09    5.02
   3   3  -1 1429.16   65.46
  -3  -3   1 1498.72   67.50
   3   3  -1 1477.87   66.67
  -3  -3   1 1427.28   64.00
  -3   3   1 1469.36   68.21
   2   3  -1    2.04    1.58
   2   3  -1    2.92    2.10
  -2  -3   1    3.75    2.08
  -2   3   1    0.94    1.69
  -2   3   1    1.40    1.84
  -2  -3   1    1.01    1.27
   1   3  -1 1151.72   54.01
   1  -3  -1 1212.27   53.92
  -1  -3   1 1195.64   50.75
  -1   3   1 1130.48   53.75
   1   3  -1 1115.19   52.08
   1   3  -1 1175.66   53.66
   1   3  -1 1197.91   53.99
   0  -3   1   79.45    4.76
   0   3   1   73.26    4.17
   0  -3  -1   75.02    4.24
   0  -3  -1   83.22    5.04
   0   3  -1   73.96    4.96
   0  -3   1   70.35    3.94
   0   3  -1   71.97    4.86
   0   3  -1   74.16    3.95
   0   3   1   74.93    5.01
   1   3   1   35.93    3.18
   1   3   1   31.46    3.31
  -1  -3  -1   30.50    2.31
   1   3   1   33.43    2.51
  -1   3  -1   33.86    3.35
  -1  -3  -1   39.74    3.65
  -2   3  -1    5.60    2.05
   2   3   1    8.09    2.39
  -2   3  -1    6.84    2.08
   2   3   1    5.81    1.87
  -2  -3  -1    4.40    1.41
  -2  -3  -1    7.00    2.52
  -3  -3  -1  327.95   15.96
  -3   3  -1  283.85   16.16
  -3  -3  -1  297.65   15.50
   3   3   1  329.58   16.30
   3   3   1  294.88   15.05
  -4  -3  -1 3685.59  158.46
  -4  -3  -1 3672.00  168.68
  -4   3  -1 3696.48  169.36
   4  -3   1 3729.43  162.30
  -4   3  -1 3689.96  166.88
   4   3   1 3585.54  162.29
   4   3   1 3777.49  166.52
  -5  -3  -1  302.06   16.08
   5  -3   1  295.76   16.05
   5   3   1  297.62   14.14
   5   3   1  275.39   16.03
  -5   3  -1  280.60   14.86
  -5   3  -1  281.62   16.56
  -5   3  -1  283.38   16.70
  -5  -3  -1  291.83   16.35
  -6   3  -1  619.07   30.13
  -6  -3  -1  626.83   31.29
  -6  -3  -1  651.14   32.18
   6  -3   1  635.30   31.32
   6   3   1  665.13   31.71
  -6   3  -1  615.22   32.76
   6   3   1  637.94   29.30
  -6   3  -1  606.11   31.75
   7  -3   1    4.85    2.59
  -7   3  -1   -3.05    4.16
   7   3   1    3.64    3.98
  -7  -3  -1    5.32    3.52
   7  -3   1    3.83    3.83
  -7  -3  -1    2.82    4.55
   7  -3   1   -2.33    2.32
  -7   3  -1   -1.28    3.62
   8  -3   1  146.29   10.04
   8   3   1  186.85   14.00
  -8   3  -1  172.41   13.86
  -8   3  -1  176.80   14.52
  -8  -3  -1  202.84   14.13
   8  -3   1  182.73   13.21
  -8  -3  -1  191.76   13.40
   9   3   1    2.26    5.69
  -9  -3  -1   13.32    5.68
   9  -3   1    9.23    5.42
  -9  -3  -1   22.52    7.23
  -9   3  -1   14.00    6.17
   9  -3   1   13.91    3.14
  -9   3  -1    3.68    6.46
 -10   3  -1    5.82    5.65
  10  -3   1    4.33    5.64
 -10  -3  -1    1.14    5.60
 -10   3  -1   -5.14    6.45
 -10  -3  -1   -3.46    4.81
  10   3   1    0.12    5.86
 -11   3  -1   23.83    9.17
 -11   3  -1   15.24    6.54
  11  -3   1   10.74    6.37
 -11  -3  -1   14.23    7.91
  11   3   1   13.42    6.73
 -11  -3  -1    8.74    5.55
 -12   3  -1  289.57   22.73
  12   3   1  218.98   18.44
  12  -3   1  250.05   19.15
 -12  -3  -1  256.24   19.00
 -12   3  -1  231.14   19.30
 -12  -3  -1  253.33   20.81
 -13  -3  -1   12.23    9.37
 -13  -3  -1    4.13    5.95
 -13   3  -1    2.29    9.25
 -13   3  -1    4.27    6.59
  13   3   1   -8.95    6.73
  13  -3   1    5.50    7.08
 -14  -3  -1  291.35   22.18
  14   3   1  295.31   22.42
 -14  -3  -1  256.83   23.72
  14  -3   1  271.60   21.34
 -14   3  -1  305.21   23.01
 -14   3  -1  296.70   25.79
 -15  -3  -1   41.62   13.00
  15  -3   1   36.07   10.17
 -15  -3  -1   35.10    9.48
 -15   3  -1   32.24   12.98
  15   3   1   49.89   11.88
 -15   3  -1   38.76    9.90
  16   3   1   53.04   12.99
 -16  -3  -1   56.78   12.11
 -16   3  -1   51.01   11.71
  16  -3   1   78.22   13.72
 -16  -3  -1   23.86   12.99
  17  -3   1    1.18    9.15
 -17  -3  -1    3.29    8.03
 -17   3  -1   21.72    9.96
 -17  -3  -1    5.24   13.40
  17   3   1    3.21    9.01
 -18  -3  -1    2.03   14.07
  18   3   1   -1.20    9.74
 -18  -3  -1   -9.32    8.21
  18  -3   1  -15.78    8.47
 -18   3  -1    2.97    9.93
  19   3   1   -7.43   10.18
 -19  -3  -1    6.51   10.98
 -19   3  -1   -0.76    9.85
  19  -3   1    5.95   10.41
 -19  -3  -1    6.70   15.04
  20  -3   1   18.91   12.00
  20   4  -1   -2.12   11.93
  19   4  -1    1.84   10.96
  19   4  -1    1.79   10.95
  19  -4  -1   10.65   11.01
  19  -4  -1    8.21   10.25
 -19  -4   1   18.77   15.38
  18  -4  -1    5.39    9.63
  18   4  -1   -0.13    8.87
  18  -4  -1    2.83    9.67
  18   4  -1    8.11   10.13
 -18  -4   1   -2.29   13.04
 -17  -4   1   33.94   10.85
  17  -4  -1   22.16   10.81
 -17  -4   1   56.74   16.44
  17   4  -1   46.02   13.12
 -17   4   1   33.28   12.14
 -16  -4   1   39.52   10.61
  16   4  -1   34.60   10.59
  16  -4  -1   30.01   10.52
 -16  -4   1   27.30   12.77
 -16   4   1   36.56   11.18
  15   4  -1   50.94   12.09
  15  -4  -1   68.25   12.11
 -15  -4   1   69.66   12.39
 -15   4   1   81.82   13.82
 -15  -4   1   48.07   14.00
 -14  -4   1  292.75   25.19
 -14  -4   1  317.50   22.97
  14   4  -1  333.98   23.92
 -14   4   1  321.18   24.06
  14  -4  -1  313.06   22.59
  13   4  -1  181.09   17.55
 -13  -4   1  197.05   19.61
 -13   4   1  198.76   18.27
 -13  -4   1  211.50   17.50
  13  -4  -1  230.04   18.25
 -12   4   1  316.23   23.33
  12   4  -1  357.84   23.44
 -12  -4   1  376.03   25.02
 -12  -4   1  325.26   22.54
  12  -4  -1  305.89   21.86
  11  -4  -1    0.96    5.97
 -11   4   1    9.39    6.54
 -11  -4   1    3.05    6.87
 -11  -4   1    9.38    5.25
  11   4  -1   -2.90    6.08
  10  -4  -1  224.53   15.87
  10   4  -1  211.41   16.74
  10  -4  -1  228.42   12.54
 -10  -4   1  201.86   15.91
 -10   4   1  231.61   17.46
 -10  -4   1  229.90   17.67
  10  -4  -1  208.81   13.11
  -9   4   1   64.66    9.50
  -9   4   1   57.17    5.99
  -9  -4   1   62.02    8.48
   9   4  -1   57.93    9.54
   9  -4  -1   61.82    8.44
  -9  -4   1   76.13   10.12
   8   4  -1    3.28    4.42
  -8   4   1    1.70    2.94
  -8   4   1    4.85    4.53
  -8  -4   1   -5.24    2.99
   8  -4  -1    0.51    3.87
  -8  -4   1    0.44    4.60
  -7   4   1   17.24    5.54
  -7  -4   1   25.37    3.45
   7  -4  -1   23.26    5.07
  -7  -4   1   31.07    6.48
  -7  -4   1   29.89    5.21
   7   4  -1   20.03    5.70
  -7   4   1   21.86    4.00
  -6   4   1  300.24   15.77
  -6  -4   1  294.94   17.19
  -6  -4   1  285.06   15.67
   6   4  -1  314.46   17.58
   6  -4  -1  295.36   16.39
  -6  -4   1  295.03   16.80
  -6   4   1  280.96   17.59
  -6  -4   1  284.98   14.82
   5   4  -1  130.05    9.88
  -5   4   1  122.39    8.35
   5  -4  -1  122.97    8.89
  -5  -4   1  127.60    8.78
  -5   4   1  137.90    9.88
   5   4  -1  130.99    7.66
  -5  -4   1  128.46    9.89
   4   4  -1  964.31   46.19
  -4   4   1  971.70   47.93
  -4  -4   1  962.14   45.24
   4   4  -1 1029.28   46.26
   4  -4  -1 1022.45   45.71
  -4  -4   1 1020.77   47.05
  -3   4   1  145.63    9.24
  -3  -4   1  148.23    9.46
  -3  -4   1  163.72    8.80
  -3   4   1  150.39    9.66
   3   4  -1  170.68    9.04
   3   4  -1  157.35    9.87
  -2  -4   1 4654.10  197.00
  -2   4   1 4588.41  209.14
  -2  -4   1 4713.40  210.14
   2   4  -1 4577.98  202.22
  -2   4   1 4519.66  210.57
   2   4  -1 4721.31  208.93
   0  -4  -1   25.74    3.35
   0  -4   1   26.55    2.16
   0   4   1   31.49    3.65
   0   4  -1   25.13    2.14
   0   4   1   32.49    2.60
   0  -4  -1   29.38    2.56
   0  -4   1   24.99    3.28
   0   4  -1   29.48    3.48
   0   4   1   26.01    3.18
   0   4  -1   27.50    3.77
   1   4   1  411.05   19.74
   1   4   1  413.90   19.34
  -1  -4  -1  392.67   18.94
   1   4   1  379.27   18.89
  -1   4  -1  404.83   19.20
   1  -4   1  402.55   18.74
  -1   4  -1  392.21   19.80
  -1  -4  -1  387.58   18.63
  -2  -4  -1   20.48    2.47
  -2   4  -1   18.75    2.93
  -2  -4  -1   23.95    3.99
  -2   4  -1   10.57    3.07
   2   4   1   12.85    3.16
   2   4   1   20.63    2.98
  -3  -4  -1  312.41   16.43
  -3   4  -1  303.85   16.46
   3   4   1  335.57   16.21
   3   4   1  341.33   16.91
  -3   4  -1  303.06   16.92
  -3  -4  -1  328.99   16.12
  -4   4  -1  337.83   18.35
  -4  -4  -1  334.05   17.65
   4   4   1  347.36   16.82
   4   4   1  346.05   18.10
  -4  -4  -1  344.59   17.50
  -4   4  -1  296.29   17.01
  -5   4  -1 1865.88   86.89
  -5  -4  -1 1897.50   83.74
   5  -4   1 1932.49   85.45
  -5   4  -1 1823.77   88.98
  -5  -4  -1 1917.02   88.14
   5   4   1 1925.08   85.76
   5   4   1 1885.46   86.24
   6   4   1  527.16   24.93
   6  -4   1  496.40   26.60
  -6   4  -1  530.18   28.11
  -6   4  -1  548.94   25.92
  -6  -4  -1  506.72   26.76
  -6  -4  -1  529.43   27.19
   6   4   1  520.40   27.29
  -7  -4  -1  687.77   34.90
  -7   4  -1  726.17   36.74
   7  -4   1  667.56   34.55
   7   4   1  677.79   32.38
  -7   4  -1  694.22   33.52
  -7  -4  -1  686.83   35.42
   7   4   1  724.87   35.55
   8   4   1   84.71   10.21
   8  -4   1   90.33    9.77
  -8  -4  -1   77.34    9.21
  -8   4  -1   98.02   10.25
  -8  -4  -1   91.22   10.52
   8  -4   1  102.18    7.32
   8  -4   1   80.17    7.48
   9  -4   1    3.17    3.44
   9  -4   1   16.33    5.89
  -9  -4  -1   11.44    5.43
   9  -4   1   13.08    4.15
   9   4   1   20.89    7.51
  -9  -4  -1   28.68    7.51
  -9   4  -1   16.31    6.69
  -9   4  -1   28.72    8.25
 -10  -4  -1    4.89    4.99
 -10  -4  -1   18.72    7.33
  10  -4   1   11.96    3.47
  10  -4   1   19.45    6.25
 -10   4  -1   17.42    8.03
 -10   4  -1   11.08    6.12
  10   4   1    9.64    6.39
 -11   4  -1    0.06    7.24
  11   4   1   -9.03    5.65
 -11  -4  -1   10.22    5.30
  11  -4   1    3.27    5.70
 -11  -4  -1    5.64    6.72
 -11   4  -1   -0.73    5.42
  12   4   1    0.06    6.34
 -12   4  -1   -3.33    5.90
 -12   4  -1   -4.60    8.27
  12  -4   1    6.89    6.47
 -12  -4  -1   -0.94    5.15
 -12  -4  -1   -4.57    6.95
 -13   4  -1  495.64   33.40
 -13  -4  -1  592.39   35.32
  13   4   1  526.26   33.10
 -13  -4  -1  553.53   33.32
  13  -4   1  576.47   33.02
 -14  -4  -1   34.96   11.74
 -14  -4  -1   33.05    8.80
  14   4   1   27.17   10.28
 -14   4  -1   36.18    9.28
  14  -4   1   20.43    9.36
 -15   4  -1  186.60   18.29
 -15  -4  -1  164.31   16.81
  15   4   1  182.08   17.74
  15  -4   1  129.95   16.31
 -15  -4  -1  157.94   19.86
  16  -4   1   65.89   13.13
 -16   4  -1   88.37   14.57
 -16  -4  -1   71.03   13.03
  16   4   1   68.70   13.81
 -16  -4  -1   86.83   17.43
 -17  -4  -1   60.66   12.69
 -17   4  -1   73.40   15.03
  17  -4   1   67.36   14.05
 -17  -4  -1   27.09   14.52
  17   4   1   55.02   13.18
 -18  -4  -1    4.74   14.05
 -18  -4  -1   -3.95    8.66
  18   4   1   15.51   10.50
  18  -4   1   -1.94    9.38
 -18   4  -1   14.39   10.61
 -19   4  -1  -15.23    9.06
  19  -4   1   11.95   10.55
  19   4   1   -4.64   10.74
  19   4   1   34.46   12.21
 -19  -4  -1   13.16   10.84
 -19  -4  -1    6.93   14.99
  20   4   1   -6.71   12.34
  20  -4   1    7.07   10.92
  20   5  -1   41.72   15.41
  19   5  -1   28.47   11.77
  19  -5  -1   35.90   12.16
  19   5  -1   19.48   11.97
 -19  -5   1    4.99   13.84
  19  -5  -1   -6.29   12.03
 -18  -5   1   21.95   14.02
  18  -5  -1    0.63    9.33
  18   5  -1   -2.65    8.92
  18   5  -1   -3.40    9.56
  18  -5  -1   -0.60    9.77
 -17   5   1   -9.10    7.83
  17  -5  -1   -9.72    8.13
 -17  -5   1   -3.86   11.81
  17   5  -1    0.26    9.22
  17   5  -1   -2.53    9.06
 -16   5   1   60.28   12.84
 -16  -5   1   32.21   11.01
  16  -5  -1   56.41   12.67
  16   5  -1   32.62   11.71
 -16  -5   1   38.46   13.49
 -15  -5   1  125.60   15.19
  15  -5  -1  122.09   15.52
 -15   5   1  144.46   16.58
  15   5  -1  114.34   16.56
 -15  -5   1  114.08   18.42
 -14  -5   1  179.33   20.15
  14  -5  -1  189.54   17.46
 -14   5   1  215.42   19.55
 -14  -5   1  224.65   18.05
  14   5  -1  185.34   17.55
 -13  -5   1  709.89   40.84
 -13  -5   1  668.28   38.87
  13  -5  -1  700.47   38.54
  13   5  -1  680.72   39.37
 -13   5   1  674.73   40.84
 -12   5   1   30.96    8.85
 -12  -5   1   32.16   10.28
 -12  -5   1   23.16    7.01
  12   5  -1   40.99   10.17
  12  -5  -1   14.78    7.97
 -11   5   1  325.47   22.81
 -11  -5   1  352.55   23.60
 -11  -5   1  319.40   21.29
  11  -5  -1  344.63   21.43
  11   5  -1  310.85   22.02
 -10   5   1   94.59   11.42
 -10  -5   1   82.54   10.02
  10   5  -1   70.47    9.80
  10  -5  -1   92.40   10.50
 -10  -5   1   69.48   11.28
  -9   5   1    1.52    3.31
  -9  -5   1    5.30    5.55
   9   5  -1    2.99    5.45
  -9   5   1    7.16    5.45
  -9  -5   1    4.18    4.62
   9  -5  -1    3.23    4.47
  -8  -5   1    0.03    4.10
   8  -5  -1    0.39    3.72
  -8   5   1   -3.32    3.32
   8   5  -1    0.58    4.64
  -8   5   1    9.28    5.26
  -8  -5   1    0.78    2.31
  -8  -5   1    2.74    3.70
  -7  -5   1   95.63    8.98
  -7  -5   1  121.03   10.67
  -7  -5   1  107.13    7.58
  -7   5   1  105.74   10.23
  -7  -5   1  110.23    7.28
   7   5  -1  104.55    9.84
  -7   5   1   90.05    8.15
   7  -5  -1  126.22    9.81
  -6   5   1  113.93    8.29
  -6  -5   1  113.87    9.56
   6   5  -1  105.37    9.47
  -6   5   1   95.27    9.48
   6  -5  -1  112.28    8.76
   6   5  -1  106.59    7.19
  -6  -5   1  110.71    8.56
   5   5  -1 2455.52  111.35
  -5  -5   1 2492.79  112.78
  -5   5   1 2462.12  114.12
  -5  -5   1 2435.31  107.17
   5   5  -1 2483.51  109.74
  -5   5   1 2218.00  111.80
   5  -5  -1 2555.76  109.01
  -4   5   1    5.94    3.00
  -4   5   1    5.79    3.34
  -4  -5   1   13.39    2.78
  -4  -5   1   11.72    4.04
   4   5  -1    8.63    2.87
   4   5  -1   18.01    4.24
  -3  -5   1 1468.38   65.17
   3   5  -1 1527.03   68.20
   3   5  -1 1482.58   66.94
  -3   5   1 1473.43   69.15
  -3   5   1 1404.13   68.45
  -3  -5   1 1490.83   67.91
  -2  -5   1  151.20    9.30
   2   5  -1  142.29    9.19
   2   5  -1  138.10    7.43
  -2   5   1  134.46    9.13
   2   5  -1  153.03    8.86
  -1  -5   1 1712.84   73.26
   1  -5  -1 1742.87   77.40
   1   5  -1 1701.56   75.33
   1  -5  -1 1679.18   73.47
  -1   5   1 1530.37   77.52
   1   5  -1 1734.81   77.63
   0  -5   1   65.29    5.63
   0   5  -1   70.29    4.19
   0  -5  -1   61.21    4.47
   0  -5  -1   83.50    6.43
   0  -5   1   68.34    4.09
   0   5  -1   61.76    5.52
   0   5   1   68.94    6.05
   0   5  -1   81.54    6.35
   0   5   1   70.86    5.98
   1   5   1  674.53   31.28
   1   5   1  628.34   30.00
   1   5   1  617.03   30.24
  -1   5  -1  661.38   31.40
  -1   5  -1  658.17   30.47
   1  -5   1  662.80   29.64
  -1  -5  -1  623.83   29.73
  -1  -5  -1  629.98   29.85
  -2  -5  -1  345.75   17.21
   2   5   1  332.43   17.38
   2   5   1  320.42   17.15
  -2   5  -1  345.13   17.63
  -2  -5  -1  328.56   16.03
  -3  -5  -1  279.82   15.18
  -3  -5  -1  282.74   14.31
  -3   5  -1  255.10   15.11
   3   5   1  294.19   15.70
   3   5   1  298.61   14.99
  -3   5  -1  285.62   15.52
  -4   5  -1 1794.96   85.27
  -4  -5  -1 1829.29   84.13
  -4  -5  -1 1802.18   80.32
   4   5   1 1815.29   83.50
   4   5   1 1857.50   82.31
  -5   5  -1  517.08   28.55
  -5   5  -1  534.31   27.39
  -5  -5  -1  543.56   27.56
  -5  -5  -1  566.84   27.83
   5   5   1  562.67   26.75
   5   5   1  576.91   28.29
  -6  -5  -1 1890.90   86.06
   6   5   1 1840.88   83.91
  -6   5  -1 1860.89   84.80
   6  -5   1 1789.26   83.28
   6   5   1 1814.87   83.86
  -6   5  -1 1792.62   87.17
  -6  -5  -1 1828.97   82.19
   7  -5   1   29.35    5.83
  -7  -5  -1   22.16    5.95
  -7   5  -1   33.05    6.61
  -7   5  -1   26.70    4.55
  -7  -5  -1   31.33    5.48
   7   5   1   28.82    4.05
   7   5   1   31.04    6.69
  -8   5  -1  891.55   46.74
   8   5   1  908.66   45.29
  -8  -5  -1  892.66   45.53
  -8  -5  -1  883.02   44.60
   8  -5   1  951.67   44.76
  -8   5  -1  903.11   43.44
   9  -5   1    8.54    5.10
   9   5   1   -0.94    4.79
   9  -5   1   13.84    3.76
   9  -5   1    4.06    3.53
  -9  -5  -1    8.42    4.52
  -9   5  -1    9.25    5.57
  -9  -5  -1    3.95    5.60
  10  -5   1   20.02    4.64
 -10  -5  -1   18.25    5.94
 -10   5  -1   28.26    7.09
  10  -5   1   18.54    4.22
  10   5   1   13.76    7.08
  10  -5   1   27.26    7.17
 -10  -5  -1   20.82    8.05
 -11  -5  -1   11.25    7.49
 -11   5  -1    4.53    5.92
  11   5   1   -1.47    6.11
 -11  -5  -1    1.92    4.27
  11  -5   1    0.63    6.06
 -12   5  -1   41.71    9.66
 -12  -5  -1   28.07    8.92
  12  -5   1   33.46    8.55
  12   5   1   27.10    8.52
 -12  -5  -1   32.38    7.64
 -13  -5  -1   80.86   11.17
  13   5   1   68.52   12.51
 -13   5  -1   61.15   12.06
  13  -5   1   68.52   11.96
 -13  -5  -1   82.85   14.61
  14  -5   1  543.51   33.22
 -14  -5  -1  577.99   35.90
  14   5   1  503.81   33.09
 -14  -5  -1  538.85   33.21
 -14   5  -1  519.53   34.55
 -15   5  -1   52.57   11.42
 -15  -5  -1   36.59   10.04
 -15  -5  -1   59.81   14.44
  15  -5   1   51.59   12.28
  15   5   1   41.75   11.38
 -16  -5  -1   94.37   13.44
 -16  -5  -1  118.61   19.35
  16   5   1  102.71   16.28
 -16   5  -1   94.11   15.04
  16  -5   1   76.47   13.94
 -17   5  -1   22.89   10.42
 -17  -5  -1   28.25   10.14
  17  -5   1   21.07   11.63
 -17  -5  -1    8.47   12.13
  17   5   1   26.31   10.75
 -18  -5  -1   -7.10    7.99
 -18   5  -1    0.41    9.83
 -18  -5  -1    1.72   13.13
  18  -5   1   -6.32    9.12
  18   5   1    9.36   10.43
  19  -5   1   11.81   10.92
 -19   5  -1   -5.88   10.95
  19   5   1   -3.49    9.77
 -19  -5  -1   -3.06   14.68
  19   5   1   18.07   11.38
  19   6  -1   28.98   13.24
 -19  -6   1   27.87   16.56
  19   6  -1   45.96   13.51
  19  -6  -1   41.82   14.15
  18  -6  -1   -4.94    8.73
  18   6  -1   10.65   10.24
 -18  -6   1   16.41   13.96
  18   6  -1    8.84    9.27
  18  -6  -1   -7.57    9.08
 -17   6   1   14.04   11.17
  17  -6  -1   10.00    9.52
 -17  -6   1    1.82   11.93
  17   6  -1   13.76    9.53
  17   6  -1   40.78   12.42
  16   6  -1   21.10   10.11
 -16  -6   1   15.89    8.95
 -16  -6   1   15.75   12.30
 -16   6   1   23.64   11.34
  16  -6  -1   18.30    9.70
  15   6  -1   90.57   14.52
 -15  -6   1   50.20   14.23
 -15  -6   1   60.16   11.48
 -15   6   1   45.55   12.67
  15  -6  -1   61.87   12.25
 -14   6   1  292.43   23.73
  14  -6  -1  245.87   20.61
 -14  -6   1  300.13   21.91
  14   6  -1  270.34   22.35
 -14  -6   1  285.60   24.33
 -13  -6   1  279.04   22.48
 -13   6   1  250.05   21.27
 -13  -6   1  264.06   19.56
  13   6  -1  231.34   20.08
  13  -6  -1  204.21   18.17
 -12  -6   1  514.76   32.93
 -12  -6   1  570.08   31.83
  12   6  -1  532.46   32.28
 -12   6   1  542.58   33.41
  12  -6  -1  511.72   30.56
 -11  -6   1   69.33    9.45
 -11   6   1   62.14   10.75
  11  -6  -1   57.62    9.55
  11   6  -1   72.18   11.48
 -11  -6   1   55.36   10.65
  10  -6  -1  174.68   13.74
 -10   6   1  177.80   15.20
  10   6  -1  161.35   14.18
 -10   6   1  175.84   11.89
 -10  -6   1  173.21   14.89
 -10  -6   1  166.06   13.70
  -9  -6   1   38.10    6.95
   9  -6  -1   31.23    6.58
  -9  -6   1   31.87    4.24
  -9   6   1   51.19    6.63
   9   6  -1   50.24    8.61
  -9   6   1   34.96    7.92
  -9  -6   1   45.44    8.52
   8   6  -1  167.07   14.08
  -8   6   1  189.70   14.40
  -8  -6   1  166.87   10.45
  -8  -6   1  161.23   12.50
  -8  -6   1  172.00   11.20
  -8   6   1  180.66   11.94
   8  -6  -1  182.97   12.74
  -8  -6   1  181.02   14.30
   7  -6  -1   21.41    5.23
  -7   6   1   12.87    5.32
  -7   6   1   30.46    5.08
  -7  -6   1   20.11    3.69
  -7  -6   1   18.14    4.56
  -7  -6   1   24.23    6.41
   7   6  -1   21.06    6.19
  -7  -6   1   21.41    3.76
   6   6  -1 1199.16   55.10
   6   6  -1 1143.21   53.85
   6  -6  -1 1165.35   53.82
  -6  -6   1 1182.87   55.13
  -6  -6   1 1135.96   53.67
  -6   6   1 1120.15   54.71
  -6   6   1 1105.61   56.54
  -5  -6   1   97.08    9.09
   5   6  -1   96.67    7.35
  -5  -6   1  103.47    7.49
   5   6  -1   99.77    9.21
  -5   6   1  102.69    9.40
   4   6  -1 2902.36  132.50
  -4  -6   1 2961.02  136.16
  -4   6   1 3054.27  137.79
  -4  -6   1 2958.57  129.31
  -4   6   1 3010.25  136.40
   4   6  -1 2978.57  135.78
  -3  -6   1  226.30   11.58
  -3   6   1  211.61   13.08
   3   6  -1  228.81   13.68
  -3  -6   1  241.48   13.38
  -3   6   1  229.24   13.39
   3   6  -1  215.65   12.77
   2   6  -1  436.73   22.40
   2   6  -1  440.06   22.36
  -2  -6   1  462.88   22.05
  -2   6   1  426.39   22.73
  -1   6   1    6.74    2.93
  -1  -6   1    9.89    3.42
   1   6  -1    7.24    3.23
   1   6  -1    7.30    2.81
   1  -6  -1    6.59    3.36
  -1   6   1   14.47    3.31
   1  -6  -1    5.49    1.93
   0  -6   1  181.98   10.57
   0   6   1  184.87   11.03
   0   6  -1  177.83    9.06
   0   6   1  166.44   10.57
   0   6  -1  190.50   11.18
   0  -6  -1  181.42    9.39
   0  -6  -1  174.97   10.63
   0   6  -1  173.92   11.06
  -1   6  -1  421.73   21.56
   1   6   1  417.80   21.68
  -1   6  -1  427.21   21.90
   1   6   1  399.70   21.15
  -1   6  -1  415.85   20.57
  -1  -6  -1  419.03   20.89
   1  -6   1  456.33   20.88
  -2  -6  -1  361.59   18.91
   2   6   1  390.01   19.49
   2   6   1  373.92   19.38
  -2   6  -1  373.05   19.68
  -2  -6  -1  365.54   17.66
  -3   6  -1 1295.30   60.45
  -3  -6  -1 1302.63   59.23
  -3   6  -1 1254.37   60.49
   3   6   1 1335.28   60.13
   3   6   1 1263.67   58.80
  -3  -6  -1 1241.56   57.47
  -4   6  -1  393.08   21.56
   4   6   1  394.61   21.31
  -4  -6  -1  399.23   21.02
  -4  -6  -1  405.92   20.17
  -4   6  -1  419.27   21.42
   4   6   1  399.12   20.63
  -5  -6  -1 2656.13  116.16
  -5   6  -1 2618.66  123.44
  -5  -6  -1 2674.38  121.99
   5   6   1 2662.80  120.95
   5   6   1 2627.81  118.80
  -6   6  -1  626.10   31.17
   6  -6   1  647.68   31.75
   6   6   1  600.77   30.09
  -6   6  -1  646.42   32.97
  -6  -6  -1  603.67   31.38
   6   6   1  621.23   32.02
  -6  -6  -1  586.03   31.07
  -7  -6  -1 1061.49   50.73
   7  -6   1 1018.84   49.71
  -7   6  -1 1063.03   49.88
   7   6   1 1026.90   48.63
  -7  -6  -1 1049.00   49.84
  -7   6  -1 1035.22   52.13
   7   6   1  993.74   50.35
  -8   6  -1   58.01    8.64
  -8  -6  -1   61.56    9.45
  -8   6  -1   55.61    6.78
  -8  -6  -1   45.51    6.92
   8   6   1   60.27    8.98
   8  -6   1   53.95    8.12
   8   6   1   55.64    5.47
  -9   6  -1  199.24   15.58
   9   6   1  171.08   14.21
   9  -6   1  181.76   13.18
  -9  -6  -1  168.52   11.24
   9  -6   1  205.08   12.59
  -9  -6  -1  205.23   15.69
  -9  -6  -1  169.33   10.54
   9  -6   1  184.78   14.45
  -9  -6  -1  184.24   13.80
  10  -6   1   -0.36    3.71
  10  -6   1   12.18    6.02
 -10  -6  -1   -2.70    6.04
 -10  -6  -1   -4.42    4.40
  10  -6   1    0.39    3.96
  10   6   1    2.50    5.78
 -10   6  -1    0.13    5.30
 -11  -6  -1   80.25   12.42
  11   6   1   59.85   10.91
 -11  -6  -1   56.48    8.75
  11  -6   1   70.10   10.76
 -11   6  -1   60.78   10.79
 -12   6  -1   35.12    9.24
  12   6   1   18.45    8.28
  12  -6   1   24.49    8.38
 -12  -6  -1   14.71    6.57
 -12  -6  -1   26.31    9.39
 -13  -6  -1  591.57   34.65
 -13  -6  -1  577.37   36.33
  13   6   1  573.25   35.39
  13  -6   1  614.65   35.04
 -13   6  -1  600.25   36.92
  14  -6   1   54.42   11.33
  14   6   1   59.51   12.30
 -14   6  -1   72.20   13.23
 -14  -6  -1   58.29   10.38
 -14  -6  -1   63.73   14.13
  15   6   1  197.24   19.29
 -15  -6  -1  169.87   17.34
 -15   6  -1  173.80   19.39
 -15  -6  -1  163.52   20.12
  15  -6   1  192.03   18.35
 -16  -6  -1   89.57   14.26
  16   6   1   91.81   15.65
  16  -6   1   86.97   14.49
 -16  -6  -1   96.99   18.12
 -16   6  -1   76.16   15.27
 -17  -6  -1   23.01   14.27
  17   6   1   48.00   12.89
 -17  -6  -1   37.48   10.81
  17  -6   1   35.85   12.51
 -17   6  -1   17.90   11.28
 -18  -6  -1   -8.23   11.92
  18  -6   1   -3.89    9.76
 -18  -6  -1    9.38    9.11
 -18   6  -1    1.32   10.49
  18   6   1   16.67   10.81
  19   6   1    9.66   11.81
  19  -6   1    1.44   10.73
  19  -6   1   19.62   11.02
 -19   6  -1   -8.63   10.83
  19   6   1   27.93   11.71
 -19  -6  -1   22.17   16.67
 -19  -7   1   -5.91   14.01
  19   7  -1    4.91   10.18
  18  -7  -1    0.26    9.84
  18  -7  -1  -17.83    7.59
  18   7  -1   -5.13   10.07
  18   7  -1    3.76    9.74
 -18  -7   1   -4.05   12.22
 -17   7   1   -6.29   10.11
 -17  -7   1    7.57   11.92
  17  -7  -1   -9.56    9.65
  17  -7  -1    0.05    8.29
  17   7  -1  -10.15    8.44
  17   7  -1   -2.17    8.21
 -16  -7   1   40.14   14.07
  16   7  -1   43.49   11.36
 -16   7   1   40.50   13.29
  16  -7  -1   32.03   10.64
  16   7  -1   32.39   11.11
  15   7  -1  175.93   19.14
 -15   7   1  213.96   21.29
 -15  -7   1  186.34   17.49
  15  -7  -1  196.87   18.04
 -15  -7   1  179.18   20.87
 -14  -7   1  180.44   17.14
 -14  -7   1  204.87   20.33
  14  -7  -1  176.52   17.38
  14   7  -1  165.19   17.23
 -14   7   1  188.37   19.62
 -13  -7   1  457.45   28.63
  13   7  -1  464.42   29.84
 -13  -7   1  432.46   29.91
 -13   7   1  419.84   30.13
  13  -7  -1  488.97   28.87
 -12   7   1  262.84   20.59
 -12  -7   1  227.10   20.11
 -12  -7   1  218.19   17.41
  12   7  -1  237.85   19.36
  12  -7  -1  234.20   17.95
  11   7  -1  496.57   28.86
 -11   7   1  498.70   29.66
 -11  -7   1  465.14   28.94
  11  -7  -1  432.03   26.42
 -11  -7   1  381.50   26.31
  10  -7  -1   44.71    7.97
 -10   7   1   39.81    8.78
  10   7  -1   59.23   10.20
 -10  -7   1   52.75   10.42
 -10   7   1   30.51    6.31
 -10  -7   1   45.72    7.69
  -9  -7   1   16.38    6.38
  -9  -7   1   31.59    4.33
  -9  -7   1   27.82    5.88
  -9  -7   1   19.31    4.28
  -9   7   1   27.17    5.72
  -9   7   1   20.73    6.94
   9   7  -1   25.93    7.06
   9  -7  -1   33.83    7.07
  -8  -7   1    1.40    3.72
  -8  -7   1    8.61    5.74
  -8  -7   1    4.31    3.34
  -8   7   1    7.16    4.63
   8  -7  -1   -1.88    4.28
   8   7  -1   -2.75    5.30
  -8  -7   1    5.09    3.32
  -8   7   1   -2.74    4.87
  -7  -7   1  539.23   29.44
   7  -7  -1  575.89   29.53
  -7   7   1  582.67   29.70
  -7   7   1  593.34   31.75
   7   7  -1  571.84   28.58
  -7  -7   1  549.83   30.28
   7   7  -1  599.91   30.98
   6   7  -1   30.79    4.90
   6  -7  -1   46.92    6.55
  -6  -7   1   49.66    7.70
  -6   7   1   47.56    7.35
   6   7  -1   49.54    7.94
  -6  -7   1   39.36    5.16
   5   7  -1 2425.39  112.12
  -5   7   1 2549.99  114.48
  -5  -7   1 2416.36  107.61
  -5   7   1 2357.63  112.74
  -5  -7   1 2390.42  112.32
   5   7  -1 2499.25  110.40
   4   7  -1  457.95   24.34
   4   7  -1  470.74   23.82
  -4  -7   1  426.01   23.45
  -4   7   1  458.76   24.44
  -4   7   1  506.66   24.81
  -4  -7   1  444.39   22.61
   3   7  -1 2441.32  107.01
   3   7  -1 2397.86  107.99
   3   7  -1 2265.69  105.08
  -3   7   1 2231.03  108.47
  -3   7   1 2320.38  108.38
  -3  -7   1 2407.72  102.57
  -2   7   1  312.30   17.60
  -2  -7   1  301.61   16.58
   2   7  -1  311.64   17.45
  -2   7   1  322.28   16.70
   2   7  -1  317.11   17.18
   1   7  -1  281.17   15.20
   1  -7  -1  259.74   13.57
  -1   7   1  252.72   14.89
   1   7  -1  260.60   14.92
  -1   7   1  256.13   14.59
  -1  -7   1  250.67   14.39
   1  -7  -1  268.08   14.74
   0   7   1  854.61   43.49
   0   7  -1  880.06   42.53
   0   7   1  879.72   42.19
   0  -7   1  902.10   41.25
   0  -7  -1  957.25   41.76
   0   7  -1  936.06   41.80
   0   7  -1  912.90   43.75
   0  -7  -1  905.96   41.96
  -1   7  -1  548.32   24.86
  -1   7  -1  483.47   26.07
   1   7   1  527.19   26.21
  -1   7  -1  476.40   25.68
  -1  -7  -1  524.11   25.11
   1   7   1  510.08   25.49
   1  -7   1  520.29   24.85
  -2  -7  -1  144.69    7.66
   2   7   1  161.03   10.51
   2   7   1  149.57   10.04
   2  -7   1  149.29   10.01
  -2  -7  -1  157.26   10.45
  -2   7  -1  152.80   10.43
  -2   7  -1  147.94    9.34
  -3   7  -1  918.15   49.39
  -3   7  -1 1055.70   50.02
  -3  -7  -1 1069.70   48.16
   3   7   1 1092.02   48.97
   3   7   1 1102.15   49.71
  -3  -7  -1  990.72   47.58
  -4   7  -1 1903.43   87.38
  -4   7  -1 1935.45   88.08
  -4  -7  -1 1827.20   86.16
   4   7   1 1805.33   85.03
   4   7   1 1861.95   86.74
  -4  -7  -1 1894.63   83.33
  -5  -7  -1  662.56   32.19
  -5   7  -1  665.73   33.90
  -5  -7  -1  643.01   32.73
   5   7   1  644.62   33.14
  -5   7  -1  685.01   33.43
   5   7   1  633.97   32.26
  -6   7  -1 1764.21   86.70
   6   7   1 1784.80   83.87
   6   7   1 1781.34   84.10
  -6  -7  -1 1902.96   82.46
  -6  -7  -1 1850.66   85.09
  -7   7  -1  144.77   12.50
  -7   7  -1  159.12   11.47
   7   7   1  162.31   13.18
   7  -7   1  165.76   12.45
  -7  -7  -1  143.47   10.79
  -7  -7  -1  134.39   11.95
   7   7   1  158.99   10.21
   8   7   1  773.24   37.90
   8  -7   1  809.81   40.12
   8   7   1  713.78   40.46
  -8  -7  -1  842.87   40.32
  -8  -7  -1  798.75   40.54
  -8   7  -1  841.74   39.54
  -8   7  -1  729.26   41.51
  -9  -7  -1    1.51    3.96
   9   7   1    1.65    5.15
  -9  -7  -1    2.00    5.86
  -9   7  -1   -0.20    5.36
   9  -7   1   -5.25    4.47
  -9   7  -1   -0.04    3.85
 -10  -7  -1    2.00    4.66
 -10  -7  -1   -3.77    6.02
  10  -7   1    3.20    5.59
  10  -7   1    6.98    4.81
 -10   7  -1    1.85    6.05
  10   7   1   14.21    6.78
  10  -7   1    4.37    4.34
  11   7   1   -2.71    5.50
  11  -7   1   -2.55    5.78
 -11  -7  -1    3.46    4.79
 -11   7  -1   16.01    7.17
 -11  -7  -1   11.25    7.79
 -12   7  -1  400.27   27.83
 -12  -7  -1  450.36   26.50
  12  -7   1  392.69   25.63
 -12  -7  -1  405.79   27.88
  12   7   1  414.38   27.33
  13   7   1   44.25   11.46
 -13  -7  -1   55.91   12.90
 -13  -7  -1   68.48   10.36
 -13   7  -1   44.73   11.37
  13  -7   1   64.27   11.78
  14  -7   1  401.49   26.60
 -14  -7  -1  404.06   25.99
 -14  -7  -1  384.68   28.11
 -14   7  -1  319.70   26.83
  14   7   1  356.98   26.88
  15   7   1   31.14   11.36
 -15   7  -1    7.46    9.54
 -15  -7  -1   11.66   10.92
 -15  -7  -1   29.04    8.18
  15  -7   1   31.75   10.79
  16   7   1   83.72   15.27
  16  -7   1  100.28   15.99
 -16  -7  -1   85.86   13.94
 -16  -7  -1   91.24   17.92
 -16   7  -1   91.66   16.41
  17   7   1   50.02   13.31
 -17  -7  -1   61.31   13.21
 -17  -7  -1   44.11   16.69
  17  -7   1   36.70   12.41
 -17   7  -1   56.93   15.18
 -18  -7  -1   -7.40   12.34
 -18   7  -1   -2.68   11.77
  18   7   1    4.03   10.31
  18   7   1   14.99   10.87
  18  -7   1   -3.73    9.33
 -19  -7  -1    6.63   14.65
  19  -7   1   -4.27   10.30
  19   7   1   28.15   12.04
  19   8  -1   30.42   12.79
 -19  -8   1    5.22   14.84
 -18  -8   1    8.31   13.37
  18   8  -1   10.13   10.09
  18  -8  -1  -20.88    8.39
  17  -8  -1    6.05    9.11
  17  -8  -1    7.80   10.30
  17   8  -1   12.29    9.18
 -17  -8   1   13.15   12.41
  17   8  -1   13.57   10.36
  16   8  -1   31.76   12.45
  16   8  -1    7.25    8.70
 -16  -8   1   22.23   12.85
 -16   8   1   18.38   11.65
  16  -8  -1   14.05   10.44
 -15  -8   1  141.78   19.98
  15   8  -1  121.87   15.39
  15  -8  -1  112.59   15.22
 -15  -8   1  138.92   15.63
 -15   8   1  147.84   18.64
  15   8  -1  153.33   17.59
 -14   8   1  215.35   21.19
  14  -8  -1  204.28   18.31
 -14  -8   1  226.86   18.76
  14   8  -1  225.39   20.59
 -14  -8   1  225.91   21.89
  13   8  -1  202.63   19.28
 -13   8   1  198.07   19.43
  13  -8  -1  194.20   17.76
 -13  -8   1  226.81   20.70
 -13  -8   1  210.81   17.37
  12  -8  -1  513.27   30.30
  12   8  -1  508.48   32.01
 -12   8   1  506.24   32.64
 -12  -8   1  504.79   32.60
 -12  -8   1  547.11   30.76
  11  -8  -1   80.23   10.80
  11   8  -1   65.06   11.27
 -11   8   1   64.55   11.69
 -11  -8   1   79.06   12.76
 -11  -8   1   59.85    9.36
  10   8  -1  182.11   15.40
 -10  -8   1  182.11   13.97
 -10   8   1  171.65   15.79
  10  -8  -1  145.09   13.59
 -10  -8   1  195.56   16.62
 -10   8   1  178.68   13.35
  -9  -8   1   -1.00    4.22
  -9  -8   1   -2.82    3.76
  -9   8   1   -2.53    5.87
   9  -8  -1    4.73    4.95
  -9   8   1   -0.07    4.53
   9   8  -1    2.19    5.59
  -9  -8   1   -0.19    3.62
  -9  -8   1    1.24    6.07
  -8   8   1   78.45    9.09
  -8   8   1   69.61   10.09
  -8  -8   1   77.55    9.86
   8   8  -1   82.98    9.78
   8  -8  -1   66.62    8.59
  -8  -8   1   79.29    8.50
   7   8  -1   30.96    7.09
  -7   8   1   18.34    6.21
  -7  -8   1   38.71    5.37
   7   8  -1   25.72    5.05
   7  -8  -1   40.21    6.89
  -7  -8   1   33.56    7.05
  -6  -8   1  619.74   30.32
   6   8  -1  584.43   31.90
   6   8  -1  621.48   30.58
  -6   8   1  557.61   32.02
  -6  -8   1  620.25   31.54
  -6   8   1  622.72   31.62
   5   8  -1   -0.63    3.41
  -5   8   1    1.05    4.02
  -5  -8   1    6.62    4.56
  -5  -8   1    2.03    2.44
  -5   8   1   -2.19    3.73
   5   8  -1    3.58    4.52
   4   8  -1 2540.80  113.35
  -4  -8   1 2508.12  110.40
  -4  -8   1 2488.72  114.79
  -4   8   1 2621.25  116.58
   4   8  -1 2464.86  115.67
  -4   8   1 2431.62  116.76
  -3   8   1  118.60    9.86
   3   8  -1  146.40   10.61
  -3  -8   1  130.88    9.96
   3   8  -1  110.26    6.82
   3   8  -1  121.03    9.12
   2  -8  -1  554.88   27.75
   2  -8  -1  568.46   27.63
  -2  -8   1  603.29   27.81
  -2   8   1  552.34   28.85
   2   8  -1  547.26   28.40
   2   8  -1  511.44   27.91
   1  -8  -1  259.39   13.44
   1   8  -1  250.89   14.99
   1  -8  -1  262.81   14.74
   1   8  -1  236.34   14.64
  -1   8   1  279.56   15.77
  -1  -8   1  263.90   14.71
  -1   8   1  226.50   14.50
   0   8  -1  358.88   20.94
   0  -8  -1  394.04   19.50
   0   8   1  413.06   21.16
   0   8   1  430.22   22.06
   0  -8  -1  381.35   20.77
   0  -8   1  389.72   19.14
   0   8  -1  411.25   21.79
   0  -8   1  434.05   20.83
  -1   8  -1   71.34    7.53
  -1   8  -1   81.73    7.25
   1   8   1   64.90    7.01
   1   8   1   79.67    7.35
   1  -8   1   76.33    7.08
  -1  -8  -1   79.39    7.45
  -1   8  -1   73.88    5.58
   2   8   1  273.72   15.64
  -2  -8  -1  264.85   15.46
   2  -8   1  277.60   15.51
  -2   8  -1  269.47   14.56
   2   8   1  272.04   15.80
  -2   8  -1  244.45   15.50
   3   8   1 1020.71   46.91
  -3  -8  -1  977.92   45.76
  -3   8  -1  955.47   47.73
   3   8   1  975.64   47.35
  -3  -8  -1  965.99   45.29
  -4   8  -1  750.39   37.97
  -4  -8  -1  755.81   35.93
  -4  -8  -1  695.41   36.41
   4   8   1  740.68   37.30
  -4   8  -1  796.42   38.04
   4   8   1  802.99   37.80
  -5   8  -1 2231.83  105.72
  -5   8  -1 2197.65  104.75
   5   8   1 2258.96  104.02
  -5  -8  -1 2323.35  100.15
   5   8   1 2164.66  102.16
  -5  -8  -1 2317.62  103.81
   6   8   1   74.62    7.18
  -6   8  -1   72.55    8.22
  -6  -8  -1   74.82    8.62
  -6   8  -1   62.47    8.78
   6   8   1   85.02    9.84
  -6  -8  -1   73.95    6.93
   7  -8   1 1403.51   64.84
  -7   8  -1 1310.07   67.27
  -7  -8  -1 1378.31   65.30
   7   8   1 1354.12   65.54
  -7  -8  -1 1374.00   64.38
   7   8   1 1374.01   64.43
   8   8   1    4.13    5.81
  -8   8  -1   -1.06    5.11
  -8  -8  -1   -5.66    3.41
   8  -8   1    0.42    4.77
  -8   8  -1    2.23    4.44
   8   8   1   -2.45    3.25
  -8  -8  -1    2.33    5.62
  -9   8  -1  145.43   11.41
   9  -8   1  130.87   12.36
  -9  -8  -1  156.12   13.74
  -9   8  -1  126.63   13.18
   9   8   1  134.63   13.02
   9   8   1  144.64    9.91
  -9  -8  -1  123.80   11.23
  10   8   1   11.32    6.44
 -10   8  -1    6.76    6.43
  10  -8   1   12.66    5.81
 -10  -8  -1   -6.28    6.01
 -10  -8  -1    7.96    5.18
  10  -8   1   17.74    7.14
  10  -8   1   24.03    6.18
  11   8   1  231.63   18.16
  11  -8   1  250.45   17.96
 -11  -8  -1  217.29   18.38
 -11   8  -1  201.40   18.40
 -11  -8  -1  203.84   16.40
 -12  -8  -1    2.58    5.39
 -12   8  -1    9.02    7.33
  12  -8   1    3.05    7.09
  12   8   1    2.20    6.77
 -12  -8  -1   -2.14    7.41
 -13  -8  -1  359.71   23.96
  13  -8   1  337.96   24.51
 -13   8  -1  378.39   26.79
  13   8   1  337.79   25.48
 -13  -8  -1  376.07   27.25
 -14   8  -1   38.61   11.54
 -14  -8  -1   33.16    8.79
  14  -8   1   54.86   11.43
 -14  -8  -1   32.67   11.90
  14   8   1   30.12   10.46
  15  -8   1  216.02   20.34
 -15   8  -1  274.32   23.73
 -15  -8  -1  277.51   21.24
  15   8   1  246.91   22.54
 -15  -8  -1  250.92   24.08
  16  -8   1   49.72   12.24
 -16  -8  -1   60.73   11.80
 -16  -8  -1   63.58   15.90
 -16   8  -1   38.41   13.22
  16   8   1   49.35   13.52
 -17  -8  -1   39.03   11.57
  17  -8   1   15.09   10.79
 -17  -8  -1    8.33   13.06
 -17   8  -1   14.65   12.26
  17   8   1   16.13   11.31
 -18  -8  -1   17.73   14.09
  18   8   1   22.16   11.47
  18  -8   1   15.09   10.97
 -18   8  -1   21.06   14.07
 -19  -8  -1   -0.85   14.18
  18   9  -1   -5.24    9.96
  18  -9  -1   -1.64    8.88
 -18  -9   1   10.05   14.42
 -17  -9   1   -3.97   11.63
  17   9  -1   18.30   10.89
  17  -9  -1    1.38    7.94
 -16  -9   1   23.65   12.93
  16  -9  -1   36.91   11.14
  16  -9  -1    6.39    9.30
 -16   9   1   27.83   13.21
  16   9  -1   26.58   10.90
  15  -9  -1   81.02   13.61
  15   9  -1   75.99   13.03
  15   9  -1   62.87   13.76
 -15  -9   1   66.66   15.54
 -15   9   1   71.23   15.67
  14   9  -1   98.89   15.79
  14  -9  -1  119.54   14.48
 -14  -9   1  137.75   19.06
 -14   9   1  116.94   16.69
 -14  -9   1  107.30   13.87
 -13  -9   1  238.62   18.14
  13   9  -1  220.62   20.06
 -13  -9   1  217.29   20.84
  13  -9  -1  214.47   17.86
 -13   9   1  241.67   21.35
 -12  -9   1   82.38   11.28
  12  -9  -1   93.39   12.35
  12   9  -1   79.03   13.11
 -12   9   1   61.15   12.04
 -12  -9   1   72.28   12.95
 -11  -9   1  338.49   23.98
  11   9  -1  348.55   23.71
  11  -9  -1  299.64   21.15
 -11   9   1  320.02   23.54
 -11  -9   1  330.03   21.50
 -10  -9   1    0.68    6.87
 -10   9   1   15.55    6.23
 -10   9   1   32.71    8.97
  10   9  -1   19.96    7.47
  10  -9  -1   19.70    6.94
 -10  -9   1   25.50    6.69
  -9   9   1   27.49    7.98
  -9  -9   1   18.63    8.17
  -9  -9   1   10.52    5.27
   9  -9  -1   42.55    7.82
   9   9  -1   27.90    7.77
  -9  -9   1   16.02    5.46
  -9  -9   1   28.40    6.28
  -9   9   1   23.25    6.46
  -8  -9   1  123.32   12.69
   8   9  -1  126.91   10.02
  -8   9   1   85.92    9.91
  -8   9   1  107.20   12.09
  -8  -9   1  124.22   10.15
   8   9  -1  139.08   12.41
   8  -9  -1  118.61   11.53
   7   9  -1  238.20   14.53
   7   9  -1  223.80   17.04
  -7  -9   1  231.73   14.24
  -7  -9   1  233.13   16.66
  -7   9   1  212.09   16.33
  -7   9   1  231.79   15.81
  -6   9   1   15.31    5.68
  -6   9   1   27.79    6.13
   6   9  -1   23.50    5.39
   6   9  -1   24.77    6.49
  -6  -9   1   39.85    7.48
  -6  -9   1   18.76    4.03
  -5   9   1 1258.50   62.97
  -5  -9   1 1369.71   61.02
  -5  -9   1 1339.83   61.09
   5   9  -1 1306.67   62.28
  -5   9   1 1263.92   63.28
   5   9  -1 1291.72   62.02
  -4   9   1   49.23    7.03
  -4  -9   1   59.55    7.67
  -4   9   1   53.97    7.37
   4   9  -1   56.64    6.70
   4   9  -1   48.99    7.66
   4   9  -1   44.08    4.58
  -3  -9   1 1158.02   52.55
   3   9  -1 1129.73   54.71
  -3   9   1 1119.13   55.20
  -3   9   1 1114.02   54.49
   3   9  -1 1148.82   54.04
   2  -9  -1  422.80   22.10
   2   9  -1  378.94   22.11
  -2  -9   1  425.13   21.65
  -2   9   1  413.81   22.79
   2   9  -1  402.43   22.16
   2  -9  -1  395.40   20.89
   1  -9  -1  157.01   10.63
  -1   9   1  134.91   10.52
  -1   9   1  146.12   10.61
  -1  -9   1  130.58   10.00
   1   9  -1  129.39   10.54
   1  -9  -1  117.65    8.30
   1   9  -1  132.86   10.22
   0  -9   1   63.57    4.71
   0   9  -1   70.31    7.30
   0  -9  -1   83.05    7.83
   0   9  -1   73.54    7.75
   0  -9  -1   65.05    5.14
   0   9   1   65.04    7.34
   0  -9   1   78.65    7.53
   0   9   1   79.35    7.66
  -1  -9  -1   87.18    8.26
   1   9   1   76.22    7.98
   1  -9   1   91.89    8.17
  -1   9  -1   92.10    8.64
  -1   9  -1   76.91    8.05
   1   9   1   84.88    7.92
  -1   9  -1   79.07    6.12
  -2   9  -1   12.80    4.52
   2   9   1   10.11    4.34
  -2  -9  -1   10.91    4.55
   2   9   1   10.85    4.11
   2  -9   1   13.63    4.46
  -2   9  -1   18.59    3.54
  -3  -9  -1  493.96   23.80
   3  -9   1  512.37   26.01
  -3   9  -1  503.85   27.15
   3   9   1  497.36   26.59
  -3  -9  -1  513.36   26.40
   3   9   1  505.34   26.70
  -3   9  -1  510.88   26.02
  -4   9  -1 1879.72   89.16
   4   9   1 1852.33   86.85
  -4  -9  -1 1873.62   86.87
  -4  -9  -1 1853.40   84.74
   4   9   1 1943.58   88.67
  -4   9  -1 1943.36   89.21
  -5  -9  -1  182.47   13.79
  -5  -9  -1  187.33   11.08
  -5   9  -1  201.78   14.03
  -5   9  -1  206.88   13.68
   5   9   1  199.13   12.77
   5   9   1  164.70   13.34
  -6  -9  -1 1168.28   54.53
  -6   9  -1 1220.28   56.35
  -6  -9  -1 1152.65   54.51
   6   9   1 1138.89   54.99
   6   9   1 1084.84   55.34
  -6   9  -1 1099.24   56.63
  -7  -9  -1  117.49   12.10
   7   9   1  109.89    9.63
  -7   9  -1  138.92   11.32
   7   9   1  121.73   12.67
  -7  -9  -1  122.33    9.51
  -7   9  -1  128.98   11.84
   8  -9   1  462.11   25.72
   8   9   1  405.48   22.85
  -8  -9  -1  413.59   23.61
  -8   9  -1  388.58   25.61
  -8  -9  -1  466.91   26.35
   8   9   1  423.81   25.66
   9   9   1    8.46    6.74
   9   9   1    3.36    4.19
  -9  -9  -1   10.79    6.79
  -9   9  -1   -9.57    5.19
  -9  -9  -1   14.24    4.93
  -9   9  -1    2.20    5.09
   9  -9   1   11.55    6.37
 -10  -9  -1   23.92    8.83
 -10   9  -1   10.01    5.62
  10  -9   1    6.34    6.18
 -10   9  -1    5.53    6.70
  10   9   1   11.84    7.34
 -10  -9  -1    5.71    5.33
 -11  -9  -1   55.95    8.83
  11  -9   1   64.16   10.65
 -11  -9  -1   55.54   11.52
  11   9   1   56.44   11.08
 -11   9  -1   39.94   10.05
  12  -9   1  176.09   16.08
  12   9   1  183.11   17.52
 -12  -9  -1  193.59   15.61
 -12  -9  -1  183.91   18.44
 -12   9  -1  152.93   16.93
 -13  -9  -1    9.19    6.19
  13  -9   1   11.23    8.37
  13   9   1    4.47    7.78
 -13   9  -1    7.26    8.39
 -13  -9  -1    1.50    9.22
 -14   9  -1  222.29   21.29
 -14  -9  -1  224.14   22.25
  14   9   1  208.31   20.28
  14  -9   1  217.20   19.05
 -14  -9  -1  236.43   18.70
  15  -9   1   39.19   11.81
 -15  -9  -1   58.25   14.59
  15   9   1   42.33   11.74
 -15  -9  -1   44.52   10.45
 -15   9  -1   42.17   12.95
 -16  -9  -1   62.28   15.88
 -16  -9  -1   79.31   12.95
  16  -9   1   55.18   12.90
  16   9   1   61.25   14.08
 -16   9  -1   54.42   14.85
 -17   9  -1   32.40   14.82
  17  -9   1   23.66   11.89
 -17  -9  -1   26.83   14.02
  17   9   1   29.16   11.93
 -18  -9  -1   14.62   13.75
  18   9   1    5.81   10.80
  18  -9   1    0.68    9.26
 -18   9  -1   14.02   13.58
  18 -10  -1   12.78   10.68
 -18 -10   1   35.08   15.96
  18  10  -1    7.29   10.53
  17  10  -1   -4.02    9.67
 -17 -10   1   22.57   13.79
  17 -10  -1    3.72   10.45
  16 -10  -1   13.55    8.84
  16  10  -1    4.71    9.73
 -16 -10   1   15.99   12.10
  16 -10  -1   -2.23    8.73
 -15 -10   1   78.81   15.74
  15  10  -1   84.71   15.84
 -15  10   1   77.19   15.73
  15 -10  -1   71.48   13.61
 -14  10   1  102.25   16.73
 -14 -10   1   83.34   16.26
  14  10  -1   93.50   15.34
  14 -10  -1  115.21   13.78
  13  10  -1   99.08   15.30
 -13  10   1   72.92   14.11
 -13 -10   1   74.91   14.46
  13  10  -1   81.26   11.83
 -13 -10   1   91.67   11.78
  13 -10  -1  127.14   14.06
  12 -10  -1  221.71   18.61
  12  10  -1  282.02   21.93
 -12 -10   1  264.55   21.50
 -12  10   1  269.12   22.36
 -12 -10   1  282.41   19.14
 -11 -10   1   11.80    6.39
 -11  10   1    4.20    7.99
  11  10  -1   30.67    9.05
  11 -10  -1   25.62    8.39
 -11 -10   1   16.08    8.84
  10 -10  -1   71.80   10.32
 -10  10   1   71.27   11.86
  10  10  -1   72.20   11.73
 -10 -10   1   64.52    9.22
 -10 -10   1   59.01   11.58
 -10  10   1   63.15    9.45
   9 -10  -1   35.38    7.93
  -9 -10   1   33.74    6.65
   9  10  -1   28.88    8.47
  -9 -10   1   50.84    6.94
  -9 -10   1   30.81    8.75
  -9 -10   1   39.99    6.91
  -9  10   1   36.55    8.82
  -9  10   1   42.16    8.08
   8  10  -1    7.71    6.80
  -8  10   1   12.52    6.14
  -8  10   1    7.16    6.35
  -8 -10   1   12.36    4.95
   8  10  -1   16.59    5.51
   8 -10  -1   25.60    6.71
  -8 -10   1   13.47    6.61
  -7  10   1   -4.47    4.91
   7  10  -1   -0.56    4.32
   7  10  -1    0.08    5.54
  -7 -10   1    1.62    3.48
  -7  10   1    5.46    5.71
  -7 -10   1   12.63    5.67
   6  10  -1  381.01   21.45
  -6 -10   1  402.92   23.14
   6  10  -1  366.99   22.84
  -6  10   1  355.12   22.28
  -6  10   1  395.88   23.11
   5  10  -1   10.31    5.63
  -5  10   1   -8.29    4.05
   5  10  -1    2.20    2.48
  -5  10   1   -1.02    4.49
  -5 -10   1    3.43    5.00
   5  10  -1   -1.07    3.21
   4  10  -1  958.97   46.89
  -4 -10   1  946.79   45.57
  -4  10   1  947.67   47.55
   4  10  -1  934.02   46.68
   3  10  -1  183.58   13.18
  -3 -10   1  202.01   13.75
  -3  10   1  200.41   13.89
   3 -10  -1  184.78   12.28
   3 -10  -1  185.48   13.58
   3  10  -1  207.53   14.28
   2  10  -1  749.54   36.45
  -2  10   1  729.03   37.16
   2 -10  -1  714.06   35.43
  -2 -10   1  729.15   35.17
   2 -10  -1  707.25   35.03
   2  10  -1  674.37   36.33
  -1 -10   1  714.21   35.06
   1 -10  -1  736.62   35.61
  -1  10   1  752.69   36.43
  -1  10   1  714.93   37.32
   1  10  -1  764.31   37.24
   1 -10  -1  730.57   34.80
   1  10  -1  658.25   35.96
   0 -10  -1   -0.71    1.90
   0 -10   1   -2.44    1.43
   0  10   1   -0.45    3.87
   0 -10  -1    7.13    4.43
   0  10  -1   -6.97    3.33
   0  10  -1    2.00    3.51
   0 -10   1    3.66    3.96
   0  10   1   -1.89    3.44
  -1  10  -1   24.29    5.92
   1  10   1   11.44    4.93
  -1 -10  -1   20.36    5.43
   1  10   1   24.78    5.53
   1 -10   1   14.38    5.00
  -1  10  -1   20.67    5.52
   1 -10   1   18.45    3.01
   2  10   1  258.03   15.10
  -2 -10  -1  228.26   14.91
  -2  10  -1  241.15   13.23
  -2  10  -1  213.80   14.69
   2 -10   1  207.82   14.12
   2  10   1  209.52   14.36
   3 -10   1  297.45   17.60
   3  10   1  312.86   18.56
  -3  10  -1  282.40   16.96
  -3 -10  -1  305.96   18.10
   3  10   1  298.72   17.85
  -3  10  -1  275.67   18.09
  -4 -10  -1  264.47   17.17
  -4  10  -1  297.63   18.15
  -4 -10  -1  270.37   14.19
   4  10   1  284.24   17.19
   4  10   1  283.70   18.04
  -5  10  -1  736.04   39.43
   5  10   1  756.17   38.60
  -5  10  -1  807.69   39.61
  -5 -10  -1  756.04   36.66
   5  10   1  789.76   39.52
  -5 -10  -1  751.07   38.56
  -6 -10  -1   39.02    5.45
  -6  10  -1   32.88    7.30
   6  10   1   41.49    7.74
  -6 -10  -1   43.62    7.79
  -6  10  -1   29.55    7.21
   6  10   1   52.24    6.81
   7  10   1  373.75   20.97
  -7 -10  -1  407.73   23.62
   7  10   1  338.28   22.62
  -7  10  -1  353.47   22.13
  -7 -10  -1  351.09   20.25
  -7  10  -1  392.35   23.47
  -8  10  -1    0.57    5.82
   8  10   1    3.06    5.62
  -8  10  -1   -2.40    4.58
  -8 -10  -1   -4.56    4.85
  -8 -10  -1    0.09    3.78
   8 -10   1   -1.73    4.95
   8  10   1    1.93    4.23
   9 -10   1   22.11    7.38
   9  10   1   15.96    7.89
  -9 -10  -1   18.65    8.08
  -9  10  -1    3.68    5.95
   9  10   1   12.20    5.21
  -9  10  -1   11.84    7.87
  -9 -10  -1   18.89    5.85
 -10  10  -1   41.43    9.98
  10  10   1   64.57   11.73
 -10 -10  -1   60.73   12.03
  10 -10   1   45.58    9.90
 -10 -10  -1   45.86    7.77
 -10  10  -1   46.02    8.57
 -11 -10  -1   50.65    8.93
  11  10   1   67.67   12.02
  11 -10   1   35.18    9.36
 -11 -10  -1   61.99   12.16
 -11  10  -1   40.22   10.59
  12 -10   1   13.77    8.60
 -12  10  -1   -3.60    7.82
 -12 -10  -1    7.72    6.03
  12  10   1   -7.05    7.01
 -12 -10  -1   21.73    9.94
 -13 -10  -1   99.34   12.17
 -13  10  -1  118.52   15.80
  13 -10   1  130.14   14.45
 -13 -10  -1   91.50   15.94
  13  10   1  105.09   13.79
 -14 -10  -1   38.39   12.33
 -14 -10  -1   12.98    7.89
  14 -10   1   27.20   10.34
 -14  10  -1   28.68   10.94
  14  10   1   18.83   10.03
  15 -10   1  144.18   17.79
 -15  10  -1  165.25   20.12
  15  10   1  189.91   19.64
 -15 -10  -1  157.23   20.30
  16 -10   1   24.33   11.62
 -16  10  -1   29.42   12.36
 -16 -10  -1   48.68   15.01
  16  10   1   26.02   10.94
  17  10   1   12.41    9.97
 -17  10  -1   23.21   13.70
 -17 -10  -1   30.99   14.56
  17 -10   1   16.08   11.32
  18 -10   1   -5.02    9.29
  18  10   1    8.94   11.29
 -18 -10  -1    7.40   14.16
 -18 -11   1  -10.12   13.28
  18 -11  -1  -15.17    9.27
  18  11  -1  -12.05    9.62
  17  11  -1   10.68   11.31
 -17 -11   1   23.83   14.12
  17 -11  -1   13.58   10.72
  16  11  -1   18.69   11.08
  16 -11  -1   12.33    9.63
 -16 -11   1   18.53   12.94
 -15 -11   1   -0.06    9.31
  15  11  -1   -2.25    8.67
  15 -11  -1    9.88    9.23
  15 -11  -1  -11.21    7.88
  14  11  -1   11.63    8.52
  14 -11  -1   46.84   10.78
 -14  11   1   30.62   12.40
 -14 -11   1   17.17   11.21
  13 -11  -1   43.11   10.24
  13  11  -1   43.72   11.44
 -13  11   1   39.69   12.27
 -13 -11   1   28.11   11.55
  12  11  -1    2.09    7.84
 -12 -11   1    9.09    8.84
 -12  11   1   14.63    9.53
  12 -11  -1    7.15    7.71
 -11  11   1  177.43   17.48
 -11 -11   1  179.38   17.01
  11  11  -1  158.05   16.58
  11 -11  -1  157.72   15.34
 -10 -11   1    0.85    5.47
  10 -11  -1   -8.39    6.28
  10  11  -1   -2.16    5.89
 -10  11   1   -7.27    5.73
 -10  11   1  -10.76    6.89
 -10 -11   1    3.89    7.98
  -9 -11   1    3.04    7.39
   9  11  -1    9.34    7.71
  -9 -11   1    3.71    5.57
   9 -11  -1   -2.44    6.15
  -9  11   1   -5.29    3.62
  -9  11   1   -2.37    7.06
   8  11  -1   83.93   12.10
   8 -11  -1   96.49   10.71
  -8  11   1   75.22   11.21
  -8  11   1   69.71   10.28
   8  11  -1   88.31    9.25
  -8 -11   1   88.40   11.50
   8  11  -1   94.80    9.45
  -7  11   1   56.44    9.32
   7  11  -1   68.91    8.37
  -7 -11   1   71.60   10.50
   7  11  -1   56.44    9.96
  -7  11   1   62.03    9.67
   7  11  -1   55.29    6.77
   6  11  -1   16.52    4.00
  -6  11   1   13.04    6.29
  -6  11   1    8.20    6.16
  -6 -11   1   27.97    7.24
   6  11  -1   16.90    6.90
   6  11  -1   16.19    5.46
   5  11  -1  475.01   25.07
  -5  11   1  491.47   28.69
  -5 -11   1  526.32   28.38
   5  11  -1  520.25   28.02
   5  11  -1  539.85   29.29
  -5  11   1  536.17   28.62
   4 -11  -1   25.78    5.17
  -4 -11   1   25.60    6.58
   4  11  -1   34.49    7.48
   4  11  -1   31.00    6.15
  -4  11   1   22.64    6.24
   3  11  -1   51.20    7.71
  -3  11   1   55.69    8.27
  -3 -11   1   82.26    9.31
   3 -11  -1   53.54    6.76
   3 -11  -1   57.61    8.51
   3  11  -1   65.82    8.36
   2 -11  -1  358.31   19.20
   2  11  -1  355.56   21.01
  -2 -11   1  342.42   20.43
   2 -11  -1  359.06   20.75
   2  11  -1  367.67   21.47
  -2  11   1  356.79   21.46
   1  11  -1   46.64    7.72
   1 -11  -1   92.63    9.25
   1  11  -1   85.55    9.34
  -1  11   1   70.75    8.24
  -1  11   1   73.56    9.01
   1 -11  -1   49.87    6.16
  -1 -11   1   64.08    8.54
   0 -11  -1    5.22    4.90
   0  11  -1    1.64    4.65
   0  11   1    0.31    4.75
   0  11  -1    5.68    4.91
   0 -11  -1    7.64    2.41
   0  11   1   11.56    5.09
   0 -11   1    0.75    4.61
   1 -11   1  185.82   11.10
  -1  11  -1  188.28   14.24
   1 -11   1  213.03   13.81
   1  11   1  191.63   13.90
  -1  11  -1  213.77   14.59
   1  11   1  201.54   14.02
  -1 -11  -1  166.14   13.01
  -2  11  -1   -1.73    4.47
   2  11   1    3.73    4.61
   2 -11   1    2.61    4.44
   2  11   1    4.38    4.57
  -2  11  -1   -4.02    3.48
  -2 -11  -1   15.09    5.61
   3 -11   1  129.19   10.97
   3  11   1  111.39   10.46
  -3  11  -1  118.36    9.50
  -3 -11  -1  111.96   10.91
   3  11   1  113.52   10.24
  -3  11  -1  127.21   11.42
   4  11   1  240.27   15.92
  -4 -11  -1  242.95   16.85
   4  11   1  254.64   17.23
   4 -11   1  245.03   16.34
  -4  11  -1  255.41   16.95
  -5 -11  -1   49.18    5.17
   5  11   1   51.69    8.76
  -5  11  -1   56.54    8.49
  -5 -11  -1   60.73    9.18
   5  11   1   63.28    7.80
  -5  11  -1   62.08    8.14
   6  11   1   64.20    7.98
   6  11   1   65.86   10.23
  -6 -11  -1   85.96   10.22
  -6  11  -1   66.98    9.14
  -6  11  -1   69.23    8.81
  -6 -11  -1   74.58    6.68
  -7 -11  -1    9.82    3.57
  -7  11  -1    4.80    5.74
   7  11   1    2.51    5.48
   7  11   1    4.78    4.47
  -7 -11  -1    1.60    5.14
  -7  11  -1    1.18    5.43
  -8 -11  -1   91.82   12.14
  -8 -11  -1   78.23    8.68
  -8  11  -1   85.23   11.11
   8  11   1   82.99    8.96
   8  11   1   83.90   12.23
  -8  11  -1   92.49   11.14
  -9 -11  -1    9.08    7.49
   9 -11   1   17.70    7.57
   9  11   1   18.18    8.28
  -9  11  -1    2.16    3.84
  -9 -11  -1   20.12    5.73
  -9  11  -1   -0.23    6.70
   9  11   1    6.45    5.07
 -10 -11  -1   16.03    6.19
  10  11   1   16.79    8.84
  10 -11   1   39.98    9.71
 -10  11  -1   24.26    9.55
 -10 -11  -1   30.06   10.15
 -10  11  -1   27.82    8.03
 -11 -11  -1    7.62    6.08
 -11 -11  -1   -7.97    7.42
  11 -11   1   -8.24    6.93
 -11  11  -1    9.81    8.53
  11  11   1    0.05    7.55
 -12 -11  -1   68.51    9.71
 -12 -11  -1   54.49   12.26
  12  11   1   69.43   12.89
 -12  11  -1   50.05   11.95
  12 -11   1   38.58   10.02
  13 -11   1    3.76    7.79
 -13  11  -1    1.89    8.84
 -13 -11  -1    4.31    9.78
  13  11   1   13.73    8.35
 -14  11  -1   78.68   15.20
 -14 -11  -1   62.60   15.11
  14  11   1   87.42   15.19
  14 -11   1   80.20   13.94
 -15  11  -1   26.31   12.69
 -15 -11  -1   18.03   12.46
  15 -11   1   14.99    9.84
  15  11   1    7.65    9.76
 -16  11  -1   13.16   11.58
 -16 -11  -1  -12.93   10.38
  16  11   1   14.11   10.76
  16 -11   1   -2.78    9.23
 -17 -11  -1   30.85   14.66
  17 -11   1   31.21   11.96
  17  11   1   29.39   12.43
 -17  11  -1   22.65   13.82
 -18 -11  -1   12.56   14.89
  18 -11   1   -9.23    8.90
  18  11   1    3.93   11.21
  17  12  -1    8.70   10.14
  17 -12  -1   -9.89    9.15
 -17 -12   1   -1.97   12.54
 -16 -12   1    5.15   11.98
  16 -12  -1    6.17    8.85
  16  12  -1   11.70   10.10
 -15 -12   1    7.55   11.15
  15  12  -1   20.75    9.90
  15 -12  -1   -9.03    6.54
  14  12  -1    1.61    7.60
 -14 -12   1   -2.52    9.23
  14 -12  -1    7.08    7.78
  14 -12  -1   -4.67    7.57
  13 -12  -1    9.89    8.45
 -13  12   1   -3.42    9.07
 -13 -12   1    4.70    9.38
  13  12  -1    5.91    8.52
 -12  12   1   36.94   11.48
 -12 -12   1   19.75   10.35
  12  12  -1   18.60    8.26
  12 -12  -1   20.00    8.40
  11  12  -1   -6.98    6.47
  11 -12  -1  -10.46    5.53
 -11 -12   1   -1.60    6.79
 -11  12   1   -8.60    7.33
 -10 -12   1   75.93   12.62
 -10  12   1   64.75   12.32
  10 -12  -1   65.81   10.88
 -10  12   1   21.88    7.26
  10  12  -1  105.91   14.38
  -9 -12   1   97.06   13.39
  -9  12   1   61.65   10.69
   9  12  -1   60.31    9.04
  -9  12   1   59.06   12.27
   9 -12  -1   78.38   11.19
   9  12  -1   70.17   12.48
  -8  12   1   -1.64    6.84
   8  12  -1  -10.69    4.52
   8  12  -1    2.26    7.24
  -8 -12   1   13.71    6.77
  -8  12   1    2.62    6.79
  -7  12   1   42.72    8.80
   7  12  -1   59.68    8.29
  -7 -12   1   75.71   10.85
   7  12  -1   71.14   10.96
  -7  12   1   47.80    9.40
   6  12  -1   28.49    6.20
  -6 -12   1   11.16    5.84
  -6  12   1   20.03    7.16
  -6  12   1   17.01    6.61
   6  12  -1   22.48    7.37
   5  12  -1   93.03   11.36
   5 -12  -1   88.47    9.36
  -5  12   1   86.73   10.55
  -5 -12   1   84.49    9.82
   5  12  -1   86.39    9.02
   4 -12  -1   85.93   10.30
  -4  12   1   73.21    9.94
   4  12  -1   70.65    8.62
   4  12  -1   76.82    9.64
  -4 -12   1   84.69    9.98
   4 -12  -1   75.95    8.37
   3  12  -1   45.97    7.24
   3  12  -1   45.23    7.88
  -3  12   1   39.61    7.58
  -3 -12   1   36.28    7.20
   3 -12  -1   39.59    7.75
   3 -12  -1   41.11    5.43
   2  12  -1    8.44    5.32
   2 -12  -1   -4.24    3.06
  -2  12   1    4.47    5.24
   2  12  -1   -4.37    4.30
   2 -12  -1    7.24    5.31
  -2 -12   1    7.06    4.57
   1  12  -1   11.01    5.52
   1 -12  -1   20.24    3.49
   1  12  -1    6.40    5.26
  -1  12   1   19.77    6.35
  -1  12   1   11.63    5.46
   1 -12  -1   13.31    5.99
  -1 -12   1    9.26    5.34
   0  12  -1    6.59    5.49
   0  12   1   15.23    5.70
   0 -12  -1    4.57    5.48
   0 -12   1   11.02    5.56
   0  12   1   11.91    4.93
   0  12  -1    2.57    4.85
   0 -12  -1    0.95    2.65
  -1  12  -1   -5.79    4.71
   1 -12   1   -3.54    4.20
   1  12   1   -1.33    4.74
   1 -12   1  -10.60    2.51
   1  12   1   -1.82    4.72
  -1  12  -1   -7.17    4.54
  -1 -12  -1   -2.82    4.17
  -2 -12  -1  182.54   13.93
   2  12   1  173.75   13.98
   2 -12   1  240.84   15.10
   2  12   1  200.16   14.75
  -2  12  -1  210.41   15.25
   2 -12   1  159.95   11.89
  -3 -12  -1   42.40    8.07
   3  12   1   27.31    6.52
   3  12   1   33.35    7.06
  -3  12  -1   52.24    8.20
   3 -12   1   46.99    7.92
  -3  12  -1   31.90    5.95
   4  12   1   31.16    6.54
  -4  12  -1   36.11    7.65
  -4 -12  -1   31.07    7.08
   4  12   1   36.94    7.70
  -4  12  -1   35.18    6.24
   4 -12   1   39.05    7.46
  -5  12  -1   81.96   10.09
   5  12   1   83.60   10.68
  -5 -12  -1   69.15    5.71
  -5  12  -1   35.03    6.91
  -5 -12  -1   76.72    9.98
   5  12   1   90.34    9.09
  -6 -12  -1    3.88    5.71
  -6  12  -1    4.81    5.18
   6  12   1   15.24    6.34
  -6 -12  -1    8.95    3.13
  -6  12  -1   14.12    6.71
   6  12   1   13.30    5.21
   7  12   1    0.71    4.55
  -7  12  -1   -2.38    5.79
  -7 -12  -1    4.60    3.52
  -7 -12  -1    3.53    6.02
  -7  12  -1    6.54    5.81
   7  12   1    4.38    6.77
  -8 -12  -1   19.45    7.67
  -8  12  -1    5.74    6.75
   8  12   1    9.22    5.29
  -8 -12  -1    6.06    4.38
   8  12   1   11.05    7.60
  -8  12  -1    4.15    6.59
  -9  12  -1  -14.18    6.54
   9 -12   1    3.75    7.73
   9  12   1    2.49    7.72
  -9 -12  -1   11.09    8.10
  -9  12  -1    7.70    7.71
   9  12   1   -7.95    5.04
  -9 -12  -1    4.36    4.86
 -10 -12  -1   25.83    8.98
 -10  12  -1   10.77    8.50
  10 -12   1   36.65    9.45
 -10  12  -1    3.02    6.20
  10  12   1   19.38    9.03
  11  12   1   21.06    8.77
  11 -12   1   27.31    9.47
 -11 -12  -1   15.50    9.56
 -11  12  -1    6.43    8.39
  12 -12   1    1.21    7.86
 -12  12  -1   12.37    9.40
 -12 -12  -1   11.10    9.14
  12  12   1    6.09    8.82
  13 -12   1   19.41   10.10
  13  12   1   23.74    9.93
 -13 -12  -1   20.09   10.88
 -13  12  -1   15.78   10.32
 -14  12  -1    2.42    9.69
  14  12   1   -7.38    6.72
  14 -12   1    0.13    8.08
 -14 -12  -1  -12.13    9.10
 -15 -12  -1    7.32   11.16
  15  12   1    8.82    8.91
 -15  12  -1  -12.54    9.18
  15 -12   1    4.40    9.95
 -16 -12  -1   12.19   12.77
  16  12   1   25.92   11.35
 -16  12  -1   11.00   12.14
  17 -12   1  -11.09    9.28
 -17 -12  -1    7.17   13.80
  17  12   1   19.55   11.08
  17  13  -1   13.23   11.37
  17 -13  -1   -2.89    8.79
 -17 -13   1   -6.05   13.36
 -16 -13   1   -1.83   11.90
  16 -13  -1   -3.18    8.56
  16  13  -1    7.83    9.89
  15 -13  -1   -7.54    7.02
 -15 -13   1    8.55   11.53
  15  13  -1   10.67   10.13
 -14 -13   1   -4.12   10.12
  14 -13  -1   -8.86    6.77
  14  13  -1   16.05    8.83
  13 -13  -1   -3.66    7.75
 -13 -13   1    1.06    9.39
  13 -13  -1   -8.95    7.29
  13  13  -1    4.24    8.14
 -12 -13   1   12.36    9.57
  12 -13  -1    6.13    7.96
  12  13  -1    8.75    7.99
 -12  13   1   -2.69    9.70
  12 -13  -1    9.59    7.02
 -11  13   1    7.27    8.72
  11 -13  -1   13.88    7.74
  11  13  -1    5.88    8.20
 -11 -13   1   11.59    8.89
  10 -13  -1    8.82    7.50
 -10 -13   1    3.82    8.32
 -10  13   1   -3.41    6.55
  10  13  -1   10.12    8.74
 -10  13   1   -8.53    7.80
   9 -13  -1    7.77    7.01
  -9 -13   1    6.68    7.87
   9  13  -1    0.60    6.32
  -9  13   1    5.74    8.95
   9  13  -1    2.24    6.89
  -9  13   1    1.57    7.25
  -8  13   1   33.97    9.06
   8  13  -1   50.21    8.41
   8  13  -1   63.00   11.64
  -8  13   1   55.59   10.66
  -8 -13   1   67.39   11.08
   7  13  -1   53.93    8.66
  -7 -13   1   68.98   10.54
  -7  13   1   66.89   10.77
   7  13  -1   57.45   10.11
   7 -13  -1   61.29    9.31
  -7  13   1   67.39   10.49
  -6  13   1  114.08   12.87
  -6 -13   1  138.68   13.31
   6 -13  -1  126.93   12.53
   6  13  -1  142.72   12.23
   6  13  -1  159.39   13.98
  -5 -13   1   58.62    9.03
   5  13  -1   65.35    9.95
   5 -13  -1   60.04    8.18
  -5  13   1   46.02    8.98
   5 -13  -1   58.27    9.88
   5  13  -1   64.91    9.01
   4 -13  -1   39.21    6.13
   4  13  -1   24.90    6.90
   4  13  -1   26.35    7.11
  -4 -13   1   36.87    7.68
  -4  13   1   18.38    6.99
   4 -13  -1   31.00    8.09
   3 -13  -1   24.08    5.02
   3 -13  -1   23.88    7.03
   3  13  -1   34.80    7.93
  -3  13   1   28.02    7.01
   3  13  -1   32.18    6.95
  -3 -13   1   23.07    7.05
  -2  13   1   -0.95    5.10
   2  13  -1    2.30    5.20
   2 -13  -1    6.47    5.49
   2 -13  -1   -2.13    2.66
  -2 -13   1   -3.47    4.90
   2  13  -1   -7.16    4.25
   1  13  -1   44.80    8.56
  -1  13   1   59.78    9.29
   1 -13  -1   35.68    5.17
   1  13  -1   75.68    9.86
   1 -13  -1   53.92    8.87
  -1 -13   1   67.60    9.30
  -1  13   1   49.58    8.88
   0 -13   1   14.29    6.19
   0  13   1   18.67    6.23
   0  13   1   10.33    5.49
   0  13  -1    2.95    5.20
   0  13  -1   19.28    6.53
   0 -13  -1   14.28    6.44
  -1  13  -1    5.69    5.70
   1  13   1   -5.72    4.57
   1  13   1   -4.86    4.05
   1 -13   1   17.66    6.18
  -1 -13  -1    4.24    5.42
   1 -13   1    7.69    3.16
  -1  13  -1    4.05    5.63
  -2  13  -1   43.97    8.42
   2 -13   1   45.31    8.07
  -2 -13  -1   48.42    8.38
   2 -13   1   32.67    4.99
   2  13   1   33.47    7.16
   2  13   1   46.94    8.55
  -3 -13  -1    5.35    5.72
  -3  13  -1    1.83    5.34
   3  13   1   -2.10    4.42
   3  13   1   -8.30    4.35
   3 -13   1   -1.52    3.15
   3 -13   1    5.32    5.26
  -4 -13  -1   -3.99    4.81
  -4  13  -1    0.15    5.22
   4  13   1   -2.03    4.17
  -4  13  -1   -2.09    4.36
   4 -13   1    3.11    5.66
   4  13   1   11.29    6.24
  -5  13  -1   13.92    6.44
  -5 -13  -1   15.52    6.54
   5  13   1    9.61    6.34
   5 -13   1   26.38    7.56
  -5  13  -1    9.77    3.84
   5  13   1   16.09    5.64
  -6  13  -1   -8.66    5.27
  -6  13  -1   -2.41    4.97
  -6 -13  -1    3.00    5.74
   6  13   1    4.58    4.79
   6  13   1    3.52    5.32
  -7  13  -1   16.84    7.37
   7  13   1   30.54    6.81
  -7  13  -1   25.99    7.68
   7  13   1   18.04    8.02
  -7 -13  -1   24.28    7.71
  -8 -13  -1    6.99    7.25
   8  13   1   12.57    8.02
   8  13   1    7.12    5.18
  -8  13  -1   -4.88    6.33
  -8  13  -1   -1.54    6.18
  -9  13  -1   33.53    9.07
   9  13   1   43.30   11.06
  -9  13  -1   42.94   10.38
   9 -13   1   38.69   10.22
  -9 -13  -1   42.06   10.70
   9  13   1   34.22    7.56
 -10 -13  -1   32.61   10.17
 -10  13  -1   10.08    8.25
  10 -13   1   41.22   10.43
  10  13   1    7.22    8.19
 -10  13  -1    4.18    7.13
 -11  13  -1   -6.83    7.38
 -11 -13  -1    3.57    8.79
  11 -13   1   -1.86    7.84
  11  13   1   -8.71    7.49
 -12  13  -1  -15.70    7.76
 -12 -13  -1    6.97    9.73
  12 -13   1   13.95    8.87
  12  13   1   16.24    9.43
  13  13   1    1.24    9.19
 -13  13  -1   -1.42    9.43
 -13 -13  -1    2.90    9.84
  13 -13   1   -3.79    8.27
 -14 -13  -1  -14.59    9.22
  14  13   1    2.72    9.25
  14 -13   1   -9.28    9.01
 -14  13  -1   -4.98    9.97
  15  13   1   -6.29    8.52
 -15  13  -1   -1.38   11.75
 -15 -13  -1    3.06   11.08
  16 -13   1   -8.58    8.78
  16  13   1   13.90    9.49
 -16 -13  -1    9.43   12.63
 -17 -13  -1    2.03   13.31
  17  13   1   13.25   11.04
  17 -13   1   23.02   11.56
  17  14  -1   14.32   11.66
 -17 -14   1   -1.18   13.48
  17 -14  -1   -8.73    9.48
  16 -14  -1    5.15   10.24
 -16 -14   1   19.95   13.89
  16  14  -1   24.75   11.34
  15  14  -1    4.36    9.45
  15 -14  -1    4.61    9.47
 -15 -14   1    2.64   11.37
  14  14  -1   40.45   11.26
 -14 -14   1   29.25   12.85
  14 -14  -1   45.62   11.62
  13  14  -1    6.00    7.77
 -13 -14   1    2.85    9.56
  13 -14  -1   -5.84    7.02
  12 -14  -1    7.95    7.41
 -12 -14   1   12.16   10.09
  12 -14  -1    5.03    8.13
  12  14  -1    1.13    9.14
  11  14  -1    3.97    8.84
 -11 -14   1   -4.14    7.79
  11 -14  -1    0.20    7.42
  11 -14  -1    0.89    5.98
  10  14  -1    6.20    8.37
 -10 -14   1    3.10    7.42
  10 -14  -1    3.47    7.52
 -10  14   1   -5.53    6.69
  10 -14  -1    2.83    5.93
  -9 -14   1   34.29    9.52
   9 -14  -1   27.88    8.04
  -9  14   1   17.64    8.10
   9  14  -1   32.49    9.92
   9 -14  -1   26.20    9.11
   9  14  -1   40.07    7.86
   8  14  -1    1.10    5.63
   8  14  -1    7.27    7.19
  -8 -14   1    8.80    6.51
  -8  14   1   -5.76    7.14
   8 -14  -1   -9.80    4.90
   7 -14  -1   16.09    6.55
   7  14  -1   19.67    8.34
   7  14  -1   18.76    6.48
  -7 -14   1   22.29    7.91
  -7  14   1   19.50    7.62
  -6 -14   1  248.42   18.43
  -6  14   1  248.50   18.72
   6 -14  -1  257.16   18.13
   6  14  -1  252.88   17.60
   6  14  -1  241.08   19.32
  -5 -14   1  101.12   11.70
  -5  14   1  105.21   12.29
   5  14  -1  101.95   12.47
   5 -14  -1   99.67   11.59
   5 -14  -1  114.17   10.71
   5  14  -1  105.74   10.95
  -4  14   1  232.62   17.60
   4  14  -1  251.16   17.29
   4 -14  -1  234.51   15.47
   4 -14  -1  234.04   17.96
   4  14  -1  235.24   17.89
  -4 -14   1  230.07   17.10
  -3  14   1    7.49    6.28
   3  14  -1    9.73    5.76
   3  14  -1   12.12    5.95
  -3 -14   1   10.71    5.91
   3 -14  -1   14.08    4.46
   3 -14  -1    7.58    6.26
  -2 -14   1  138.20   13.04
   2 -14  -1  139.06   10.49
   2  14  -1  151.81   13.13
  -2  14   1  155.07   13.77
   2  14  -1  139.31   13.65
   2 -14  -1  142.54   13.41
   1  14  -1   13.22    6.25
  -1  14   1   13.91    6.29
  -1 -14   1    8.11    6.22
   1 -14  -1   11.95    6.50
   1 -14  -1   13.65    3.39
  -1  14   1   17.95    6.72
   1  14  -1    7.97    6.52
   0  14   1   -4.32    4.67
   0 -14   1   19.20    6.46
   0  14  -1   14.64    6.44
   0 -14  -1    8.18    5.46
   0  14  -1    1.81    5.30
   0  14   1   -5.86    4.92
  -1 -14  -1   72.55   10.11
   1 -14   1   31.84    4.81
  -1  14  -1   51.56    8.63
   1 -14   1   57.64    9.09
  -1  14  -1   53.60    9.78
   1  14   1   64.28    9.65
   1  14   1   44.32    8.20
  -2  14  -1    3.71    5.66
   2 -14   1   26.29    7.13
   2  14   1    1.08    5.02
  -2 -14  -1    1.96    5.62
   2 -14   1   10.35    3.62
   2  14   1   12.06    6.10
   3  14   1  217.89   16.56
  -3  14  -1  204.13   16.34
   3 -14   1  195.23   13.45
   3  14   1  205.18   16.02
  -3 -14  -1  211.56   15.83
   3 -14   1  200.54   15.64
   4 -14   1   44.68    6.51
  -4 -14  -1   51.75    9.21
   4 -14   1   45.93    9.09
   4  14   1   49.67    9.02
   4  14   1   38.64    7.84
  -4  14  -1   40.43    8.71
  -5 -14  -1   57.41   10.03
  -5  14  -1   43.08    9.45
   5  14   1   68.73    8.94
  -5  14  -1   64.10    9.05
   5 -14   1   52.77    9.91
   5  14   1   48.59    9.64
   6  14   1   16.44    6.30
   6 -14   1   11.54    6.89
  -6 -14  -1   17.41    6.78
  -6  14  -1   26.36    7.01
   6  14   1   31.06    8.23
  -6  14  -1   19.82    8.12
  -7  14  -1   17.95    7.06
  -7  14  -1   10.75    6.81
  -7 -14  -1   14.25    7.26
   7  14   1    5.34    5.17
   7  14   1   15.76    7.97
  -8  14  -1   -4.75    6.19
  -8  14  -1   -2.27    6.64
  -8 -14  -1   10.58    6.94
   8  14   1   15.51    8.45
   8  14   1   10.29    6.12
  -9  14  -1    0.65    7.57
   9  14   1   14.19    8.77
  -9  14  -1   -0.78    7.51
   9  14   1   12.46    6.35
  -9 -14  -1   22.25    8.76
  10  14   1    8.10    8.51
 -10 -14  -1    3.21    8.02
 -10  14  -1   -0.53    8.07
 -10  14  -1   -6.57    6.75
  10 -14   1    9.01    7.87
  11 -14   1   11.01    8.69
 -11 -14  -1    7.59    8.91
  11  14   1    2.99    7.53
 -11  14  -1   -0.26    8.19
  12 -14   1   31.37   10.11
 -12  14  -1   16.67   10.75
  12  14   1   19.62   10.74
 -12 -14  -1   25.28   10.86
 -13 -14  -1   28.06   11.30
  13 -14   1   16.77    9.64
 -13  14  -1   33.40   12.50
  13  14   1    7.68    9.96
  14  14   1   -5.00    9.81
  14 -14   1   -7.15    8.09
 -14  14  -1   -1.70   10.45
 -14 -14  -1    0.25   10.44
  15  14   1   11.94   10.14
  15 -14   1   -7.18    7.24
 -15 -14  -1    4.54   11.57
  16 -14   1   -7.91    8.92
  16  14   1    3.28    9.80
 -16 -14  -1  -11.66   11.62
 -17 -14  -1    6.23   13.55
  17 -14   1   22.78   12.85
  17 -15  -1   10.63   11.91
  16  15  -1    4.73    9.74
  16 -15  -1    4.18    9.09
 -16 -15   1   -2.30   12.45
 -15 -15   1   21.69   13.40
  15 -15  -1   35.68   11.87
  15  15  -1   35.61   11.54
  14 -15  -1    1.99    8.18
  14  15  -1   34.65   11.57
 -14 -15   1   25.28   12.84
  13  15  -1   79.25   14.80
  13 -15  -1   65.00   13.41
 -13 -15   1   73.73   15.95
  12 -15  -1    9.41    7.47
  12 -15  -1   12.84    9.07
  12  15  -1   28.34   10.51
 -12 -15   1   -9.14    8.72
  11 -15  -1   38.79   10.20
  11 -15  -1   51.07   10.78
 -11 -15   1   41.32   12.21
  11  15  -1   44.86   11.54
  10 -15  -1   -3.63    6.94
 -10  15   1   -5.59    7.24
  10  15  -1   -3.70    7.60
  10 -15  -1   -5.14    5.83
 -10 -15   1    0.79    6.99
   9 -15  -1   -1.78    6.08
   9  15  -1    8.88    8.65
  -9 -15   1   20.02    7.99
   9  15  -1   -2.89    6.10
  -9  15   1    7.06    7.12
  -8 -15   1   18.30    8.04
   8 -15  -1   20.65    7.47
   8  15  -1   30.70    9.81
   8  15  -1   20.52    7.09
  -8  15   1   19.11    8.50
   7  15  -1   30.39    7.98
   7 -15  -1   45.65    8.49
  -7 -15   1   56.67   10.56
   7  15  -1   39.99    9.75
  -7  15   1   40.54    9.75
   6 -15  -1   11.00    5.36
  -6  15   1    4.02    6.55
   6  15  -1    0.83    5.82
  -6 -15   1   -3.23    5.72
   6  15  -1   -3.13    5.57
   6 -15  -1   12.47    6.84
   5  15  -1  410.48   25.84
  -5  15   1  442.97   27.22
  -5 -15   1  435.85   26.33
   5  15  -1  440.26   27.38
   5 -15  -1  429.38   26.29
   5 -15  -1  414.03   25.02
   4 -15  -1   57.50   10.17
   4  15  -1   99.63   12.34
  -4  15   1   79.55   11.14
   4  15  -1   72.99    9.98
   4 -15  -1   82.98    9.31
  -4 -15   1   75.29   10.89
  -3  15   1  212.80   16.80
   3 -15  -1  196.74   16.00
   3 -15  -1  224.01   14.20
  -3 -15   1  210.32   16.07
   3  15  -1  184.00   16.61
   3  15  -1  217.30   16.47
  -2  15   1    6.23    6.20
  -2 -15   1    6.29    5.68
   2  15  -1    8.33    6.47
   2 -15  -1    2.36    3.51
   2  15  -1    3.57    5.54
   2 -15  -1   18.89    6.82
  -1  15   1   19.48    7.70
   1  15  -1   51.64    9.71
  -1 -15   1   62.77    9.55
  -1  15   1   58.44   10.31
   1 -15  -1   34.58    5.13
   1  15  -1   49.44    9.04
   1 -15  -1   41.09    8.36
   0 -15   1   15.54    6.45
   0  15   1   21.98    7.44
   0 -15  -1   31.97    7.45
   0  15  -1    9.33    6.49
   0  15  -1   20.24    7.24
   0  15   1   11.27    6.36
   1 -15   1   18.18    6.93
  -1 -15  -1   14.71    6.65
   1  15   1   16.09    6.92
   1 -15   1   14.86    3.46
  -1  15  -1   16.94    7.16
   1  15   1   11.45    6.06
  -1  15  -1   29.61    7.82
  -2  15  -1  141.53   13.60
   2  15   1  133.66   13.57
   2  15   1  137.73   13.08
  -2 -15  -1  132.27   12.78
   2 -15   1  135.35   12.87
   2 -15   1  104.09    9.62
   3 -15   1  104.92   11.62
   3  15   1  115.24   12.43
   3  15   1   98.78   11.26
  -3  15  -1   94.31   11.77
   3 -15   1   88.75    8.63
  -3 -15  -1   72.16   11.25
   4 -15   1  227.20   16.66
  -4  15  -1  213.81   17.16
   4 -15   1  206.43   14.17
   4  15   1  189.45   16.62
   4  15   1  200.20   15.84
  -4 -15  -1  179.92   15.87
   5 -15   1  172.36   13.78
  -5 -15  -1  175.67   15.23
   5  15   1  171.02   16.00
  -5  15  -1  164.35   15.79
   5  15   1  170.81   14.38
   5 -15   1  179.97   14.72
   6  15   1  159.86   15.52
  -6  15  -1  139.14   14.26
  -6 -15  -1  119.54   13.07
   6  15   1  150.40   13.71
   6 -15   1  146.08   13.98
   7  15   1   43.62    8.92
  -7  15  -1   37.47    9.27
  -7  15  -1   44.33   10.01
  -7 -15  -1   44.79    9.68
   7  15   1   59.61   11.14
   7 -15   1   47.17    9.74
  -8  15  -1   14.06    8.32
   8  15   1   23.14    7.62
  -8 -15  -1   17.41    8.37
   8  15   1   24.59    9.19
  -8  15  -1   23.18    8.32
   9  15   1   -6.28    7.15
  -9  15  -1   -6.29    6.70
  -9  15  -1    1.45    7.12
  -9 -15  -1    0.24    7.20
   9  15   1   -1.49    6.03
 -10 -15  -1    9.87    8.38
  10  15   1   -1.25    8.12
  10 -15   1   -6.87    7.95
 -10  15  -1   -1.09    7.38
 -10  15  -1   -5.82    7.89
  11  15   1   -0.56    9.08
 -11  15  -1    9.77    9.09
 -11 -15  -1   31.73   11.80
  11 -15   1   23.22    9.63
  12  15   1   54.75   13.70
  12 -15   1   48.51   11.48
 -12 -15  -1   69.19   14.85
 -12  15  -1   56.00   13.36
  13 -15   1    4.62    8.60
  13  15   1   23.90   12.12
 -13 -15  -1    8.44   10.81
 -13  15  -1    1.83   10.72
  13 -15   1    5.33    9.82
  14  15   1   31.58   12.59
 -14 -15  -1   39.79   13.63
  14 -15   1   39.79   11.46
  15  15   1   -4.67   10.86
 -15 -15  -1   12.26   12.47
  15 -15   1  -18.20    6.32
  16 -15   1   25.08   12.15
 -16 -15  -1   23.88   14.25
  16  15   1   38.61   12.90
  17 -15   1    1.32   10.12
 -16 -16   1   26.52   15.52
  16  16  -1    1.86    9.65
  16 -16  -1   16.40   10.56
  15 -16  -1   24.85   11.10
  15  16  -1   35.93   12.55
 -15 -16   1   13.80   12.87
  14 -16  -1  100.65   16.43
  14  16  -1  109.95   18.65
 -14 -16   1   68.33   16.93
  13 -16  -1   37.90   11.69
  13  16  -1   30.78   12.95
 -13 -16   1   84.75   16.37
 -12 -16   1  103.37   17.25
  12 -16  -1   90.22   14.97
  12  16  -1  103.22   16.74
 -11  16   1    6.78    8.34
  11  16  -1   34.89   12.10
  11 -16  -1    9.05    8.80
 -11 -16   1   14.61    9.38
  11 -16  -1   14.67    8.88
  10 -16  -1   86.70   12.74
  10  16  -1   79.38   14.82
 -10 -16   1   94.61   14.65
  10 -16  -1   96.29   13.81
 -10  16   1   69.16   12.84
   9  16  -1    6.88    6.73
  -9  16   1   13.90    8.17
   9  16  -1    6.03    8.59
   9 -16  -1    8.03    6.29
  -9 -16   1   -4.62    5.83
  -8  16   1   28.46    9.08
   8  16  -1   11.70    7.31
   8  16  -1    9.83    8.80
   8 -16  -1    9.09    6.71
  -8 -16   1   14.78    7.69
   7 -16  -1  -10.65    5.41
  -7 -16   1   -2.56    6.51
   7 -16  -1   -9.73    4.57
  -7  16   1    8.40    7.63
   7  16  -1    0.76    7.11
   7  16  -1    0.22    5.50
   6 -16  -1  202.12   17.34
   6  16  -1  216.16   18.54
   6 -16  -1  245.78   16.94
   6  16  -1  210.35   16.75
  -6 -16   1  188.02   16.52
  -6  16   1  222.61   18.19
   5  16  -1   14.62    7.94
   5  16  -1   18.74    7.19
   5 -16  -1   10.06    5.27
   5 -16  -1   17.56    8.09
  -5  16   1   11.62    8.17
  -5 -16   1   17.15    6.80
   4 -16  -1  625.40   34.92
  -4  16   1  670.13   36.98
   4  16  -1  649.61   35.96
   4 -16  -1  639.37   33.66
  -4 -16   1  598.17   34.72
   4  16  -1  605.33   36.24
  -3 -16   1   34.16    8.27
   3 -16  -1   36.51    9.28
   3  16  -1   44.54    9.08
   3 -16  -1   33.66    6.17
   3  16  -1   32.37    8.29
  -3  16   1   26.42    8.53
  -2  16   1  328.40   22.66
   2  16  -1  341.76   22.35
  -2 -16   1  310.61   21.04
   2  16  -1  343.03   22.88
   2 -16  -1  300.44   21.31
  -1  16   1   36.69    8.94
   1  16  -1   47.86    9.73
  -1  16   1   46.81    9.68
   1  16  -1   49.94    9.67
  -1 -16   1   62.98   10.16
   1 -16  -1   62.60   10.18
   0  16   1   81.55   11.81
   0  16   1  100.08   11.69
   0 -16   1   74.97   10.72
   0 -16  -1   75.83   11.14
   0  16  -1  100.78   12.24
   0  16  -1   66.26   10.90
  -1  16  -1   52.37   10.10
  -1 -16  -1   55.09    9.90
   1  16   1   41.82    9.30
   1 -16   1   44.41    8.97
  -1  16  -1   42.82    9.46
   1  16   1   61.99   10.51
   2  16   1   56.50    9.70
   2  16   1   69.90   11.13
  -2  16  -1   39.23    9.63
   2 -16   1   72.58   10.66
  -2 -16  -1   74.13   10.90
   3 -16   1  164.28   12.45
   3  16   1  184.61   16.18
  -3 -16  -1  173.20   15.36
  -3  16  -1  181.74   16.32
   3 -16   1  164.13   14.55
   3  16   1  171.49   15.23
   4  16   1  170.24   15.47
   4  16   1  182.45   16.37
  -4 -16  -1  155.83   15.38
   4 -16   1  200.62   13.86
  -4  16  -1  174.74   16.31
   4 -16   1  197.39   15.90
   5  16   1  277.78   20.01
   5  16   1  308.93   21.76
  -5  16  -1  310.06   21.75
   5 -16   1  245.93   19.58
   5 -16   1  274.64   18.53
  -5 -16  -1  307.55   21.02
  -6  16  -1   19.09    8.24
  -6 -16  -1   34.97    9.05
   6  16   1   27.42    7.83
   6 -16   1   19.81    6.55
   6 -16   1   30.15    8.31
   6  16   1   18.01    8.07
   7  16   1  244.04   19.30
  -7  16  -1  158.17   16.67
  -7 -16  -1  198.55   17.66
   7 -16   1  204.20   16.57
   7 -16   1  190.95   16.96
   7  16   1  198.70   16.50
   8  16   1   11.79    7.39
  -8 -16  -1   10.97    7.87
   8 -16   1   10.10    6.52
  -8  16  -1    3.97    7.39
   8  16   1   17.95    9.42
   8 -16   1   -6.65    5.96
   9  16   1   28.87    8.35
   9 -16   1   33.91    8.76
   9  16   1   39.77   10.98
  -9  16  -1   23.45    9.18
  -9  16  -1   37.63   10.75
  -9 -16  -1   24.44    9.40
  10 -16   1    3.14    8.48
  10 -16   1   -2.04    6.19
 -10  16  -1   -7.00    8.55
 -10  16  -1   -7.61    7.60
 -10 -16  -1    9.76    8.98
  10  16   1    3.24    7.88
  11 -16   1  -10.51    6.17
  11 -16   1   -0.90    8.50
 -11 -16  -1   14.63    9.82
  11  16   1    2.91    9.71
  12 -16   1   -9.66    7.67
  12 -16   1   15.53    9.67
  12  16   1   10.69   10.65
 -12 -16  -1    7.05   10.24
  13  16   1   73.50   15.73
 -13 -16  -1   67.40   15.80
  13 -16   1   52.85   12.55
 -14 -16  -1    8.38   11.46
  14  16   1   -0.07   10.78
  14 -16   1    9.06    9.05
  15  16   1   78.35   17.84
 -15 -16  -1   49.90   16.45
  15 -16   1   73.43   14.66
  16  16   1   36.81   14.29
  16 -16   1    1.44    9.60
 -16 -16  -1    9.51   14.06
  16 -17  -1   25.83   11.65
  15  17  -1   33.55   13.72
  15 -17  -1   35.29   10.82
 -15 -17   1   39.76   15.45
 -14 -17   1   62.22   16.40
  14 -17  -1   48.20   12.54
  14  17  -1   90.43   17.70
  13  17  -1  152.56   20.25
 -13 -17   1  131.78   20.35
  13 -17  -1  173.40   19.02
  12  17  -1   39.28   12.44
  12 -17  -1   25.40    9.68
 -12 -17   1   44.14   12.66
 -11 -17   1  170.71   17.94
 -11  17   1  132.17   16.90
  11 -17  -1  132.86   15.87
  11  17  -1  151.29   18.66
  10  17  -1    0.03    8.67
  10 -17  -1    4.44    8.45
 -10 -17   1    8.11    8.44
 -10  17   1   10.64    8.61
  10 -17  -1   -5.01    6.38
  -9  17   1    9.80    8.26
  -9 -17   1   10.43    7.66
   9 -17  -1   -3.00    6.16
   9  17  -1   -5.97    7.87
   9  17  -1  -11.95    5.97
  -8  17   1   -9.85    7.33
   8 -17  -1   -7.86    5.15
   8  17  -1   -5.14    6.08
  -8 -17   1   -0.63    6.06
   8  17  -1    5.59    7.81
   8 -17  -1   10.87    7.68
   7  17  -1  151.23   15.20
  -7  17   1  173.63   16.56
   7  17  -1  152.94   16.12
  -7 -17   1  137.42   15.50
   7 -17  -1  171.54   16.12
   7 -17  -1  200.27   15.74
   6 -17  -1   21.92    8.29
  -6  17   1   17.97    8.70
  -6 -17   1   20.94    8.53
   6 -17  -1    6.31    5.86
   6  17  -1   10.79    7.45
   6  17  -1   15.85    8.26
   5  17  -1  491.20   30.54
   5 -17  -1  490.17   28.56
  -5 -17   1  479.99   30.11
  -5  17   1  554.03   32.15
   5  17  -1  494.09   31.68
   5 -17  -1  527.47   30.68
  -4  17   1   67.91   11.85
   4  17  -1   74.52   11.23
  -4 -17   1   75.73   12.13
   4  17  -1   77.29   12.21
   4 -17  -1   73.35   12.16
  -3 -17   1  881.63   46.04
   3  17  -1  898.00   48.01
   3 -17  -1  876.69   46.33
  -3  17   1  913.21   48.84
   3  17  -1  871.75   47.78
   2  17  -1  105.12   12.20
  -2 -17   1   91.57   11.73
  -2  17   1   75.45   12.15
   2  17  -1   71.14   12.21
   2 -17  -1  108.02   12.57
  -1  17   1  103.66   13.01
  -1  17   1  102.30   12.76
   1 -17  -1  104.49   12.64
  -1 -17   1  125.04   12.78
   1  17  -1  116.47   12.96
   1  17  -1  133.73   14.28
   0  17   1   11.66    7.53
   0 -17   1    7.67    6.00
   0 -17  -1    4.61    6.12
   0  17   1    7.61    6.74
   0  17  -1    0.15    6.20
   0  17  -1    6.14    6.70
  -1 -17  -1    0.75    5.66
   1 -17   1   10.52    6.35
   1  17   1    8.81    6.59
   1  17   1   -0.31    6.05
  -1  17  -1   -4.92    6.64
  -1  17  -1    4.34    7.07
   2  17   1  132.50   13.83
   2 -17   1  119.38   13.08
  -2 -17  -1  109.87   13.07
   2  17   1  163.27   15.25
  -2  17  -1  146.19   14.73
   3 -17   1  118.72   12.64
  -3 -17  -1  104.99   12.74
   3  17   1  139.07   13.99
   3  17   1  122.19   13.92
  -3  17  -1   84.84   12.29
   4  17   1  281.16   20.38
  -4  17  -1  270.99   21.24
   4  17   1  287.17   21.57
   4 -17   1  259.57   19.69
  -4 -17  -1  299.13   20.48
   5 -17   1   77.69    9.54
   5  17   1   82.21   12.95
  -5 -17  -1   72.40   12.01
   5 -17   1   98.76   11.45
   5  17   1   78.52   11.86
  -5  17  -1   68.37   12.01
   6 -17   1  535.39   29.99
  -6  17  -1  523.77   32.24
  -6 -17  -1  488.93   31.02
   6 -17   1  524.32   30.63
   6  17   1  533.24   32.54
   6  17   1  490.95   30.69
   7 -17   1   34.77    9.16
   7  17   1   37.58   10.86
  -7  17  -1   35.96    9.99
   7 -17   1   36.00    8.16
  -7 -17  -1   42.83   10.25
   7  17   1   40.64    9.44
   8 -17   1  153.37   14.66
   8  17   1  139.34   16.83
  -8 -17  -1  135.39   15.50
  -8  17  -1  143.92   16.03
   8  17   1  145.05   14.69
   8 -17   1  146.46   14.89
   9  17   1    4.07    6.87
  -9 -17  -1   12.56    8.40
  -9  17  -1    1.62    8.11
   9  17   1    2.03    8.64
   9 -17   1   -8.62    5.13
   9 -17   1   -2.85    6.62
 -10  17  -1   21.42    9.56
 -10 -17  -1   15.14    9.56
  10 -17   1   20.53    8.69
  10  17   1    8.82    9.81
  10 -17   1    5.78    9.07
  11  17   1  -10.26    8.70
  11 -17   1   -2.43    6.86
 -11 -17  -1   -1.08    9.22
  11 -17   1   -8.86    8.93
  12 -17   1   57.81   12.05
  12  17   1  101.72   17.11
 -12 -17  -1   95.43   17.40
 -13 -17  -1    5.07   11.16
  13 -17   1   -2.94    8.65
  13  17   1    8.67   11.58
  14 -17   1  148.19   18.43
  14  17   1  170.20   20.66
 -14 -17  -1  181.23   21.68
 -15 -17  -1   30.89   15.43
  15  17   1   41.67   15.68
  15 -17   1   14.44    9.87
  16 -17   1   57.52   14.45
  16 -18  -1    3.76   11.01
 -15 -18   1   83.28   18.61
  15 -18  -1   44.95   13.13
  15  18  -1   75.54   17.25
  14 -18  -1  130.31   18.37
  14  18  -1  120.21   20.53
 -14 -18   1  148.29   22.19
 -13 -18   1   79.69   16.41
  13  18  -1   52.05   15.35
  13 -18  -1   50.32   12.87
  12 -18  -1  200.12   20.02
  12  18  -1  216.12   22.82
 -12 -18   1  214.24   21.19
 -11  18   1    8.92    9.87
 -11 -18   1   20.06    9.61
  11 -18  -1    9.56    8.05
  11  18  -1   18.25   10.71
  10 -18  -1  147.97   15.20
 -10 -18   1  119.68   17.20
  10  18  -1  127.57   18.55
 -10  18   1  109.32   15.16
   9  18  -1    2.04    6.89
   9 -18  -1    7.66    7.00
   9 -18  -1   -2.42    7.49
  -9  18   1   -6.19    7.61
  -9 -18   1    4.57    7.74
   9  18  -1    3.29    8.87
   8 -18  -1   47.64    9.79
  -8 -18   1   31.66    9.79
   8  18  -1   37.04   11.06
   8  18  -1   32.23    9.37
   8 -18  -1   45.88   11.06
  -8  18   1   40.06   10.95
  -7  18   1   13.21    8.94
   7 -18  -1   12.41    7.40
  -7 -18   1   25.47    9.17
   7 -18  -1    1.22    6.17
   7  18  -1    5.89    7.54
   7  18  -1   -3.90    7.09
   6 -18  -1  334.83   23.05
   6  18  -1  322.47   22.63
  -6  18   1  311.07   23.72
  -6 -18   1  292.92   22.59
   6  18  -1  321.82   24.43
  -5  18   1   35.02    9.95
   5  18  -1   36.32   10.52
   5 -18  -1   34.15    9.62
  -5 -18   1   19.62    8.50
   5  18  -1   10.28    7.65
   4 -18  -1 1123.74   56.20
  -4  18   1 1101.24   58.54
  -4 -18   1 1027.18   54.86
   4  18  -1 1098.77   57.76
   4  18  -1 1114.52   57.74
  -3 -18   1  172.74   15.93
   3 -18  -1  156.18   15.68
  -3  18   1  159.34   16.75
   3  18  -1  170.72   16.14
   3  18  -1  177.70   17.15
   2  18  -1  538.93   33.07
  -2  18   1  549.91   33.20
  -2 -18   1  520.43   31.26
   2  18  -1  541.63   33.05
   2 -18  -1  526.52   31.64
   1 -18  -1   60.43   11.16
  -1  18   1   87.51   13.47
  -1 -18   1   71.88   11.31
   1  18  -1   74.57   11.87
   1  18  -1   98.68   12.96
  -1  18   1   80.28   12.75
   0 -18   1   11.54    7.02
   0 -18  -1    9.33    6.60
   0  18  -1   11.85    7.26
   0  18  -1    7.10    7.29
   0  18   1   -0.83    6.79
   0  18   1   -1.12    6.57
   1 -18   1    3.87    6.42
  -1  18  -1   -0.05    6.78
   1  18   1    2.95    6.74
   1  18   1    1.42    6.54
  -1 -18  -1   -6.78    6.02
  -2  18  -1   82.89   13.24
  -2 -18  -1  125.20   13.23
   2 -18   1   95.39   12.09
   2  18   1  104.81   12.73
   2  18   1   84.16   13.24
  -3  18  -1  267.26   21.47
   3  18   1  240.03   21.20
  -3 -18  -1  260.78   20.07
   3 -18   1  298.11   20.30
   3  18   1  276.59   20.60
  -4 -18  -1   74.95   12.47
   4  18   1   63.57   12.14
   4 -18   1  103.37   12.31
   4  18   1   91.26   12.97
  -4  18  -1   82.01   13.39
   5 -18   1  982.98   49.91
   5  18   1  962.88   51.35
  -5 -18  -1  972.40   50.21
   5  18   1  885.39   50.99
  -5  18  -1  971.48   52.45
  -6  18  -1  105.21   14.83
  -6 -18  -1   88.55   13.92
   6  18   1  111.80   15.61
   6  18   1   92.32   13.11
   6 -18   1   88.68   13.14
  -7 -18  -1  297.57   22.43
   7 -18   1  345.43   23.27
   7 -18   1  301.01   21.55
   7  18   1  317.72   22.56
  -7  18  -1  301.08   23.30
   7  18   1  279.67   23.55
   8  18   1   -3.28    7.49
   8 -18   1    2.31    6.07
   8 -18   1   13.27    8.16
  -8 -18  -1   10.14    8.51
  -8  18  -1   12.22    9.28
   8  18   1   -1.65    8.23
   9 -18   1   70.17   12.42
  -9  18  -1   58.81   12.98
   9  18   1   54.65   13.07
   9  18   1   34.37    9.52
  -9 -18  -1   34.10   10.19
   9 -18   1   46.84    9.70
  10 -18   1   21.50    9.04
  10  18   1   10.40    9.95
  10 -18   1   15.22    7.50
 -10 -18  -1   14.83    9.14
 -10  18  -1   17.02   10.37
 -11 -18  -1   33.59   12.18
  11 -18   1   41.35   10.72
  11  18   1   60.00   14.19
 -12 -18  -1    7.27   10.63
  12  18   1   -4.11   10.52
  12 -18   1   -4.34    7.01
 -13 -18  -1  120.80   20.60
  13  18   1  176.38   21.83
  13 -18   1  146.38   17.62
  14 -18   1   15.55   10.39
 -14 -18  -1   11.00   12.94
  14  18   1   24.82   13.76
 -15 -18  -1   89.74   20.10
  15 -18   1  129.17   18.23
  16 -18   1   23.29   11.42
  15 -19  -1   56.07   14.19
  14  19  -1   46.78   16.16
 -14 -19   1   15.56   14.08
  14 -19  -1   26.70   11.46
  13  19  -1  135.39   21.09
 -13 -19   1  156.87   21.71
  13 -19  -1  172.75   19.22
  12 -19  -1   38.01   11.53
  12  19  -1   42.14   14.55
 -12 -19   1   54.61   13.36
 -11  19   1  179.79   19.36
 -11 -19   1  172.77   18.69
  11 -19  -1  152.44   18.08
  11 -19  -1  150.76   16.97
  11  19  -1  156.95   19.20
  10 -19  -1    8.45    8.55
  10  19  -1    7.54   10.22
 -10  19   1   -3.38    8.40
 -10 -19   1    8.44    8.11
   9 -19  -1    0.03    8.90
  -9  19   1    3.14    9.50
  -9 -19   1   10.05    8.45
   9  19  -1   19.19   10.56
   9  19  -1   -7.27    7.67
   8  19  -1    3.47    7.98
   8 -19  -1    7.31    8.89
   8  19  -1   10.87    9.14
  -8 -19   1   17.27    9.20
  -8  19   1    4.19    9.33
   7  19  -1  183.69   18.79
   7  19  -1  184.96   17.22
  -7  19   1  170.30   18.38
  -7 -19   1  180.08   17.13
   7 -19  -1  153.04   16.16
   6 -19  -1   18.14    8.81
   6  19  -1  -14.08    6.63
   6  19  -1    2.21    8.39
  -6 -19   1    4.31    7.53
  -6  19   1    8.39    8.64
   5  19  -1  696.14   41.41
   5  19  -1  723.75   42.38
  -5  19   1  770.66   43.12
   5 -19  -1  744.83   40.81
  -5 -19   1  672.85   40.08
   4 -19  -1   90.19   13.44
   4  19  -1   90.14   12.78
  -4 -19   1  106.56   13.32
   4  19  -1   88.70   14.52
  -4  19   1   82.54   13.50
  -3  19   1  787.35   46.08
   3  19  -1  816.87   46.00
   3 -19  -1  781.37   43.70
   3  19  -1  844.47   45.78
  -3 -19   1  825.79   44.08
   2  19  -1  160.08   16.14
   2 -19  -1  125.04   14.34
  -2 -19   1  112.17   13.79
   2  19  -1  132.11   15.89
  -2  19   1  141.79   15.76
   1  19  -1   97.44   14.60
   1  19  -1  136.19   14.64
  -1 -19   1  100.22   12.65
  -1  19   1  107.59   13.95
   1 -19  -1   99.55   13.17
   0 -19  -1   39.09    9.54
   0  19   1   41.37   10.56
   0  19   1   38.81    9.63
   0  19  -1   36.40    9.53
   0 -19   1   46.32    9.76
   0  19  -1   43.97   10.91
  -1 -19  -1   45.80   10.54
   1 -19   1   52.07   10.35
   1  19   1   54.93   11.24
  -1  19  -1   45.48   10.87
   1  19   1   54.56   10.78
   2  19   1  110.00   14.36
  -2  19  -1  116.42   14.77
  -2 -19  -1  113.33   13.34
   2 -19   1  106.23   13.06
   2  19   1  102.88   13.39
  -3 -19  -1  301.59   21.69
   3  19   1  278.63   21.65
   3 -19   1  284.71   21.03
  -3  19  -1  238.54   21.83
   3  19   1  311.63   22.95
   4  19   1  577.08   34.43
  -4  19  -1  583.78   35.34
   4  19   1  549.89   34.82
  -4 -19  -1  537.90   33.26
   4 -19   1  558.72   33.07
  -5  19  -1   81.49   13.58
   5  19   1   54.14   12.58
   5  19   1   52.19   10.92
  -5 -19  -1   60.94   11.64
   5 -19   1   89.00   13.29
   6  19   1  416.19   28.52
   6 -19   1  465.16   28.82
  -6  19  -1  461.64   30.62
  -6 -19  -1  470.22   29.95
   6  19   1  437.02   30.64
  -7  19  -1   36.34   10.25
   7 -19   1   10.66    7.58
  -7 -19  -1   23.31    9.43
   7  19   1   21.18   10.23
   7  19   1    7.21    8.23
  -8 -19  -1  167.23   18.37
   8  19   1  203.71   20.10
   8 -19   1  225.08   18.44
  -8  19  -1  192.46   19.76
   8  19   1  182.57   17.63
  -9  19  -1    6.67    9.23
   9 -19   1   17.49    8.89
  -9 -19  -1   -5.16    6.74
   9  19   1    7.64    8.52
 -10  19  -1   -5.35    8.00
 -10 -19  -1   -4.67    8.26
  10 -19   1    3.91    8.61
  10  19   1   13.04    9.22
  11 -19   1    7.22    8.02
  11  19   1    3.90    9.99
 -11 -19  -1    1.62    7.63
  11 -19   1   16.86    9.13
  12 -19   1  119.05   15.95
  12 -19   1  110.95   16.15
 -12 -19  -1  135.64   20.04
  12  19   1  103.21   19.00
  13  19   1   25.05   14.34
 -13 -19  -1   11.05   13.26
  13 -19   1   13.20    9.90
  14  19   1  146.59   23.17
  14 -19   1  123.97   17.55
 -14 -19  -1  161.21   23.25
  15 -19   1   59.90   14.49
 -13 -20   1   50.85   14.68
  13  20  -1   62.92   17.62
  13 -20  -1   58.55   13.44
  12 -20  -1   82.46   15.23
 -12 -20   1  112.73   18.51
  12  20  -1   97.35   18.77
  11 -20  -1   27.98   10.54
 -11 -20   1   25.95   10.86
  11  20  -1   18.77   11.94
  10  20  -1   69.52   15.07
  10 -20  -1   43.59   12.09
 -10  20   1   48.82   13.71
 -10 -20   1   37.60   11.87
   9 -20  -1   -0.52    7.57
  -9  20   1   11.62    9.46
   9  20  -1   -1.04    9.22
  -9 -20   1   -2.72    7.30
   8  20  -1   32.29   11.51
   8 -20  -1   13.41    8.75
  -8 -20   1   31.46    9.52
  -8  20   1    0.57    9.32
   8  20  -1   11.05    8.84
   7  20  -1   14.34    9.09
   7  20  -1   11.79    9.79
  -7  20   1   26.10   10.53
  -7 -20   1   13.46    9.31
   7 -20  -1    5.66    8.12
  -6 -20   1  351.98   25.37
   6  20  -1  377.83   26.18
  -6  20   1  379.57   27.48
   6 -20  -1  355.52   25.71
   6  20  -1  371.08   27.70
  -5  20   1   42.72   11.35
   5  20  -1    9.47    8.62
  -5 -20   1   26.47    8.47
   5 -20  -1   23.37    9.61
   5  20  -1   17.23    9.63
  -4  20   1  726.70   42.86
   4 -20  -1  747.37   40.97
  -4 -20   1  697.30   40.30
   4  20  -1  733.44   42.76
   4  20  -1  666.62   41.24
  -3 -20   1  154.12   16.66
   3 -20  -1  202.09   17.99
   3  20  -1  189.76   19.28
   3  20  -1  202.46   18.38
  -3  20   1  187.48   18.90
  -2  20   1  372.46   27.72
   2  20  -1  394.24   27.37
   2  20  -1  406.98   28.62
   2 -20  -1  384.30   26.58
  -2 -20   1  434.67   26.96
   1 -20  -1  220.96   18.60
   1  20  -1  216.54   20.12
  -1 -20   1  213.53   18.25
  -1  20   1  226.53   19.97
   1  20  -1  213.88   19.02
   0  20  -1    5.33    7.81
   0 -20  -1  -10.64    6.37
   0  20   1   -2.35    7.74
   0  20  -1   -9.30    6.62
   0 -20   1    5.47    7.17
   0  20   1   -7.23    6.90
   1  20   1    3.49    7.66
  -1  20  -1    1.86    7.79
  -1 -20  -1   -5.65    7.11
   1 -20   1   14.83    7.63
   1  20   1   14.36    8.46
   2  20   1  175.30   17.73
   2 -20   1  163.47   15.95
   2  20   1  162.41   16.89
  -2 -20  -1  165.40   16.50
  -2  20  -1  174.96   17.62
   3  20   1  230.21   20.26
   3 -20   1  202.92   18.02
   3  20   1  207.35   19.39
  -3 -20  -1  212.49   18.54
  -3  20  -1  185.84   19.03
   4  20   1  257.96   20.71
   4 -20   1  253.74   19.62
   4  20   1  231.85   21.21
  -4 -20  -1  198.64   18.87
  -4  20  -1  223.71   20.76
  -5  20  -1  430.89   29.60
  -5 -20  -1  376.66   27.32
   5  20   1  448.53   29.94
   5 -20   1  411.79   27.43
   5  20   1  399.35   28.23
  -6 -20  -1   55.89   12.25
  -6  20  -1   67.01   13.33
   6 -20   1   59.68   12.09
   6  20   1   61.86   13.72
   6  20   1   53.71   11.93
   7  20   1  251.07   23.36
   7 -20   1  280.76   21.66
  -7  20  -1  313.89   24.19
   7  20   1  278.42   22.07
  -7 -20  -1  292.16   23.15
   8 -20   1   10.53    7.95
  -8 -20  -1  -11.46    6.53
   8  20   1    6.20    9.25
   8  20   1  -11.90    7.49
  -8  20  -1   -4.32    8.61
   9 -20   1   23.63    9.44
   9  20   1   22.50   11.15
  -9  20  -1   22.17   10.15
  -9 -20  -1   23.66   10.76
 -10  20  -1   -9.53    9.96
  10  20   1   29.90   12.36
  10 -20   1    7.22    8.80
 -10 -20  -1   11.59    9.70
 -11 -20  -1   68.95   15.01
  11  20   1   71.16   16.34
  11 -20   1   65.14   12.97
  12  20   1   18.65   12.45
 -12 -20  -1    7.15   10.85
  13  20   1  116.96   21.11
 -13 -20  -1  163.25   23.63
 -13 -21   1   92.93   18.32
  13  21  -1   82.82   19.02
 -12 -21   1   29.96   12.39
  12 -21  -1   19.51   11.63
  12  21  -1   16.65   13.12
  11  21  -1   84.79   17.49
  11 -21  -1   93.15   16.23
 -11 -21   1  106.48   17.83
 -10 -21   1   10.98    9.63
 -10  21   1   18.76   11.33
  10 -21  -1    3.52    8.81
  10  21  -1   33.50   12.68
   9  21  -1    2.42    9.49
   9 -21  -1    6.21    8.52
  -9  21   1   19.85   11.55
  -9 -21   1   -2.61    8.61
   8  21  -1    1.99    8.92
   8  21  -1   22.60   10.72
  -8 -21   1   13.13    9.83
   8 -21  -1   28.03    9.50
  -8  21   1   13.91   10.07
   7 -21  -1   77.79   13.86
  -7  21   1   82.97   15.41
   7  21  -1   94.29   16.26
  -7 -21   1   82.99   14.39
   7  21  -1  102.01   14.14
   6 -21  -1   -6.69    7.89
  -6  21   1   -1.69    8.67
  -6 -21   1  -10.73    7.45
   6  21  -1   -3.36    8.26
   6  21  -1    8.39    9.08
  -5 -21   1  389.74   27.40
   5  21  -1  382.43   27.68
  -5  21   1  397.16   29.18
   5 -21  -1  384.45   27.51
   5  21  -1  435.65   30.32
  -4  21   1   43.55   12.29
  -4 -21   1   36.59   10.17
   4  21  -1   27.65   10.62
   4  21  -1   45.72   11.99
   4 -21  -1   37.50   10.65
  -3 -21   1  400.81   27.29
   3  21  -1  380.51   28.65
   3  21  -1  433.23   28.80
   3 -21  -1  415.93   27.82
  -3  21   1  370.94   28.20
   2  21  -1  189.50   18.06
   2  21  -1  177.16   18.74
  -2  21   1  148.98   17.52
   2 -21  -1  157.70   16.86
  -2 -21   1  126.17   15.53
  -1 -21   1   77.64   12.78
   1  21  -1   52.96   12.68
   1 -21  -1   68.62   12.39
   1  21  -1   89.27   13.87
  -1  21   1   55.93   12.28
   0 -21   1   57.18   11.86
   0  21   1   55.54   12.85
   0 -21  -1   59.32   12.15
   0  21  -1   62.96   13.11
   0  21  -1   65.12   12.31
   0  21   1   56.41   12.02
   1 -21   1   51.93   11.65
  -1  21  -1   43.91   11.31
   1  21   1   51.66   12.67
  -1 -21  -1   67.32   12.13
   1  21   1   49.42   11.46
   2 -21   1   27.84    9.76
  -2 -21  -1   29.41   10.30
  -2  21  -1   32.67   11.01
   2  21   1   36.15   10.43
   2  21   1   34.45   11.10
   3 -21   1  183.19   18.12
   3  21   1  215.12   20.48
  -3  21  -1  198.13   19.67
  -3 -21  -1  209.02   18.81
   3  21   1  182.23   18.53
  -4  21  -1  244.42   22.14
   4 -21   1  275.81   21.50
   4  21   1  262.33   21.94
  -4 -21  -1  263.38   21.50
   4  21   1  231.46   22.04
   5 -21   1  106.35   15.14
  -5 -21  -1   91.06   14.71
  -5  21  -1  121.78   16.43
   5  21   1  105.76   14.35
   5  21   1  103.64   16.67
   6  21   1  323.68   25.41
  -6  21  -1  334.55   26.28
  -6 -21  -1  320.68   25.09
   6 -21   1  357.16   24.98
   6  21   1  353.63   27.47
  -7  21  -1   -3.43    8.65
   7  21   1   -3.31    7.99
  -7 -21  -1    5.87    8.62
   7 -21   1   11.01    8.94
   7  21   1    7.59    9.32
   8  21   1  157.58   18.94
  -8  21  -1  138.71   17.68
   8 -21   1  139.31   15.49
   8  21   1  106.55   15.59
  -8 -21  -1   97.73   16.55
  -9 -21  -1   13.23    9.23
   9  21   1   19.93   11.31
   9 -21   1    0.87    8.96
  -9  21  -1   24.32   11.64
 -10 -21  -1   13.62   10.82
 -10  21  -1   -0.26   10.13
  10 -21   1   13.57    9.75
  10  21   1    7.88   10.92
  11  21   1   10.15   11.36
 -11 -21  -1   14.17   10.68
  11 -21   1   -6.95   10.63
  11 -21   1   16.29   10.11
  11 -21   1    7.26   10.15
  12  21   1   97.52   18.87
 -12 -21  -1   71.88   15.97
  13  21   1   11.07   12.78
  12  22  -1   91.23   18.96
 -12 -22   1   80.65   16.98
  11  22  -1    9.66   11.86
 -11 -22   1   17.78   11.15
  11 -22  -1   14.64   10.87
 -10  22   1   80.28   15.87
  10 -22  -1   60.66   14.15
  10  22  -1   58.71   16.35
 -10 -22   1   62.53   14.65
  -9  22   1    3.02   10.61
   9 -22  -1   25.06   10.44
  -9 -22   1   17.06   10.68
   9  22  -1   25.49   12.62
  -8  22   1   -5.67    8.54
   8  22  -1   -4.88    9.41
   8  22  -1   -0.87    9.00
   8 -22  -1    7.09    8.99
  -8 -22   1    9.49    9.25
   7  22  -1   33.87   12.46
  -7 -22   1   34.12   10.20
   7 -22  -1   58.27   13.19
   7  22  -1   48.96   12.35
  -7  22   1   35.29   12.97
  -6  22   1   83.66   15.40
   6  22  -1   81.41   14.52
   6 -22  -1   85.83   14.30
  -6 -22   1   71.36   13.94
   6  22  -1   74.96   15.58
  -5 -22   1    2.84    8.05
   5  22  -1   -3.44    8.06
   5  22  -1   -1.52    8.97
   5 -22  -1   -2.34    8.47
  -5  22   1   -2.77    9.46
  -4  22   1  240.63   23.11
  -4 -22   1  228.79   21.12
   4 -22  -1  281.83   22.22
   4  22  -1  267.52   22.45
   4  22  -1  293.25   24.81
   3 -22  -1   44.54   11.54
  -3  22   1   67.30   13.58
   3  22  -1   39.88   12.28
   3  22  -1   35.58   11.30
  -3 -22   1   61.74   12.21
   2 -22  -1  138.39   16.35
  -2  22   1  124.37   16.83
   2  22  -1  125.47   18.23
   2  22  -1  174.34   17.90
  -2 -22   1  114.22   14.98
  -1 -22   1   64.01   12.88
   1 -22  -1   78.49   13.61
   1  22  -1   55.59   12.47
  -1  22   1   62.86   13.22
   1  22  -1   51.42   12.94
   0  22   1   -1.44    8.18
   0 -22  -1    9.49    8.47
   0  22  -1   15.26    9.45
   0  22   1   18.67   10.24
   0 -22   1    2.16    7.88
   0  22  -1    7.48    9.62
  -1 -22  -1    5.06    8.43
   1 -22   1   12.94    8.24
  -1  22  -1   11.70    9.16
   1  22   1    3.18    8.56
   1  22   1    5.52    8.68
  -2  22  -1    3.05    9.60
   2 -22   1   44.69   10.64
   2  22   1   38.89   11.27
  -2 -22  -1   43.86   11.15
   2  22   1   33.45   11.23
   3 -22   1   87.13   13.75
   3  22   1   83.68   14.29
   3  22   1  104.11   16.52
  -3  22  -1   81.41   14.86
  -3 -22  -1   80.62   14.36
   4 -22   1  140.02   16.51
   4  22   1  142.11   16.71
  -4  22  -1  135.77   17.71
  -4 -22  -1  140.03   16.86
   4  22   1  151.82   18.42
  -5 -22  -1  299.84   24.21
   5  22   1  345.60   27.59
   5  22   1  322.70   25.53
  -5  22  -1  292.16   25.28
   5 -22   1  305.41   24.01
   6 -22   1   24.89    9.84
  -6 -22  -1   33.10   10.78
   6  22   1   23.67   10.39
   6  22   1   28.81   11.77
  -6  22  -1   13.70   10.36
   7 -22   1  200.78   18.42
   7  22   1  148.57   18.19
  -7  22  -1  157.05   19.14
   7  22   1  167.10   20.35
  -7 -22  -1  181.63   18.88
   8  22   1   15.09   10.22
   8 -22   1    7.87    9.17
   8  22   1   -8.49    9.37
  -8  22  -1   11.28   10.42
  -8 -22  -1   12.27    9.90
  -9 -22  -1    6.97    9.48
   9  22   1   13.31   10.52
  -9  22  -1   11.04   11.29
   9 -22   1   10.54   10.08
 -10  22  -1   35.81   13.52
  10  22   1   48.15   15.37
 -10 -22  -1   44.23   14.49
  10 -22   1   43.12   11.84
  11 -22   1    6.76   11.82
  11  22   1   26.73   14.87
 -11 -22  -1    7.91   10.73
  11 -22   1   21.91   11.75
 -12 -22  -1    0.28   10.68
  12  22   1   -0.19   11.76
  11  23  -1   65.66   16.97
  11 -23  -1   76.74   15.31
 -11 -23   1   92.74   17.18
  10 -23  -1   24.96   12.15
  10  23  -1    1.48   12.08
 -10  23   1   25.82   12.88
 -10 -23   1   -2.05   10.30
  -9 -23   1   12.63   11.28
   9  23  -1   18.09   11.92
   9 -23  -1   18.25   10.07
  -9  23   1   27.55   12.75
   8  23  -1   23.78   12.42
   8 -23  -1   13.24   10.92
  -8  23   1   28.65   12.46
  -8 -23   1    7.52    9.77
   8  23  -1   35.30   12.41
  -7 -23   1   13.37    9.90
  -7  23   1    1.64    9.50
   7 -23  -1    7.74   10.00
   7  23  -1    9.20    9.92
   7  23  -1    5.14    9.95
  -6  23   1   21.39   11.61
   6  23  -1   10.24    9.63
  -6 -23   1   34.15   11.31
   6  23  -1   16.64   10.57
   6 -23  -1   33.69   10.98
   5  23  -1   62.56   13.99
   5 -23  -1   71.16   13.65
   5  23  -1   92.32   16.95
  -5 -23   1   69.00   13.45
  -5  23   1   64.22   14.78
  -4 -23   1    5.75    8.69
  -4  23   1    9.38    9.90
   4  23  -1   -1.81    9.06
   4  23  -1   -8.52    8.47
   4 -23  -1   11.56    9.08
  -3 -23   1  117.56   16.70
   3 -23  -1  121.15   15.61
  -3  23   1  112.95   17.17
   3  23  -1  139.78   18.94
   3  23  -1  120.68   17.51
  -2  23   1   53.44   12.68
   2 -23  -1   64.75   13.09
   2  23  -1   69.78   14.16
   2  23  -1   40.82   13.02
  -2 -23   1   47.36   11.33
  -1 -23   1   18.45   10.51
   1 -23  -1   37.44   11.18
   1  23  -1   20.98   10.55
   1  23  -1   10.79   10.38
  -1  23   1   33.00   11.04
   0  23  -1   47.93   13.01
   0 -23  -1   32.19   10.41
   0 -23   1   21.35    9.84
   0  23   1   41.16   12.11
  -1  23  -1   19.78    9.85
   1 -23   1   19.92   10.17
   1  23   1   15.35   10.44
  -1 -23  -1   13.25    9.52
   1  23   1   28.33   12.35
  -2 -23  -1   -5.48    8.07
   2 -23   1   11.39    8.55
   2  23   1    2.40    8.60
   2  23   1   14.51   10.48
  -2  23  -1   19.60    9.96
  -3 -23  -1   51.00   12.62
   3  23   1   69.52   14.99
   3 -23   1   38.49   11.51
  -3  23  -1   52.97   13.36
   3  23   1   75.71   14.61
   4  23   1   59.93   14.42
  -4  23  -1   57.41   13.61
   4  23   1   83.40   15.17
   4 -23   1   84.00   14.22
  -4 -23  -1   77.95   14.86
  -5 -23  -1   30.30   10.84
  -5  23  -1   22.87   11.62
   5 -23   1   14.79    9.39
   5  23   1   21.60   10.36
   5  23   1   16.69   11.37
  -6  23  -1   98.05   16.96
  -6 -23  -1  103.38   16.30
   6  23   1  113.35   15.76
   6 -23   1  120.60   14.95
   6  23   1  112.27   18.77
  -7  23  -1   10.67   11.26
  -7 -23  -1    9.66    9.06
   7 -23   1   -6.55    8.54
   7  23   1   12.96    9.94
   7  23   1    0.02    9.99
   8 -23   1   14.18   10.38
  -8  23  -1   12.66   11.23
  -8 -23  -1   25.78   11.38
   8  23   1   27.38   13.00
   8  23   1   22.70   11.34
  -9 -23  -1   38.38   12.78
   9 -23   1   18.49   11.72
   9  23   1   47.89   14.98
  -9  23  -1   21.88   12.55
  10  23   1   27.17   14.43
 -10  23  -1   18.09   12.64
 -10 -23  -1   34.04   12.78
 -11 -23  -1    6.71   11.53
  11  23   1   11.91   13.40
  10 -24  -1   46.28   13.46
  10  24  -1   33.77   14.16
 -10  24   1   39.65   15.34
 -10 -24   1   30.60   13.10
  -9 -24   1   33.92   13.03
   9  24  -1   21.33   13.90
  -9  24   1   39.50   13.64
   9 -24  -1   39.46   13.13
  -8 -24   1    0.55   10.32
  -8  24   1   -7.29   11.28
   8 -24  -1    2.40   10.38
   8  24  -1    4.14   11.43
   8  24  -1   13.32   10.86
  -7 -24   1   20.68   10.85
   7  24  -1    6.75   10.64
  -7  24   1   22.20   12.50
   7  24  -1   14.64   10.67
   7 -24  -1   29.45   11.71
   6 -24  -1   38.33   12.48
  -6 -24   1    8.52    9.68
   6  24  -1    5.47   10.18
   6  24  -1   23.04   11.62
  -6  24   1    7.54   11.76
   5  24  -1   15.64    9.94
   5  24  -1    4.62   10.59
  -5  24   1   -8.48    9.88
  -5 -24   1  -10.96    8.09
   5 -24  -1    6.41    9.54
  -4 -24   1   33.22   10.98
   4  24  -1   32.75   11.46
  -4  24   1   28.32   12.57
   4 -24  -1   26.17   10.78
   4  24  -1   35.25   13.43
  -3 -24   1    8.87    9.14
   3  24  -1   11.05   10.81
   3 -24  -1   13.57   10.44
  -3  24   1   15.53   11.63
   3  24  -1    9.82   10.88
   2 -24  -1   28.86   11.29
  -2  24   1   13.96   10.88
   2  24  -1   22.81   11.52
  -2 -24   1   42.81   12.75
   2  24  -1   27.91   11.94
  -1 -24   1   30.97   11.33
  -1  24   1   41.93   12.50
   1 -24  -1   21.32   10.60
   1  24  -1   18.90   11.62
   1  24  -1   30.68   11.66
   0  24  -1   10.17    9.82
   0 -24  -1   19.58   10.27
   0  24   1   19.28   10.96
   0 -24   1    8.01    9.13
   1  24   1    4.19   10.92
   1  24   1   11.26   10.32
   1 -24   1   22.10   10.41
  -1 -24  -1   -1.52   10.03
  -1  24  -1   23.20   10.75
   2  24   1   -0.21   10.36
   2 -24   1   21.78   10.12
   2  24   1   37.12   12.56
  -2 -24  -1   -3.80    9.59
  -2  24  -1   29.66   11.92
   3  24   1    7.28   10.55
  -3  24  -1   16.87   10.75
   3 -24   1   -7.82    8.04
  -3 -24  -1    2.71    8.86
   3  24   1   -0.36    9.48
   4 -24   1   12.45    9.19
   4  24   1   16.92   10.85
  -4 -24  -1   37.56   11.29
   4  24   1   16.26   10.59
  -4  24  -1   16.38   11.55
  -5  24  -1   51.84   13.97
   5 -24   1   56.41   12.71
   5  24   1   54.74   13.74
  -5 -24  -1   53.09   12.85
   5  24   1   58.07   15.18
  -6  24  -1   -4.21   10.19
   6 -24   1   19.73   10.65
   6  24   1   -7.35    9.88
  -6 -24  -1    1.98    9.10
   6  24   1   -9.68    8.67
  -7  24  -1    9.84   11.55
   7 -24   1    6.42   10.39
   7  24   1  -11.33    9.63
   7  24   1   21.37   11.48
  -7 -24  -1   14.51   10.96
   8  24   1    8.72   11.78
  -8 -24  -1    4.53    9.58
   8  24   1   24.74   11.58
  -8  24  -1   -5.74   12.20
   8 -24   1    8.05   10.29
  -9 -24  -1    5.67   11.35
   9  24   1   20.34   13.32
  -9  24  -1   -6.88   11.85
 -10  24  -1   28.72   14.83
 -10 -24  -1   38.89   13.78
  10  24   1   15.99   13.99
 -10  25   1  -13.04   13.19
  -9 -25   1   -0.29   11.21
   9 -25  -1   10.30   11.71
  -9  25   1    7.74   13.21
   9  25  -1    6.14   12.16
   8 -25  -1   62.83   14.75
   8  25  -1   32.93   13.78
  -8 -25   1   25.61   12.74
  -8  25   1   51.90   16.84
  -7 -25   1   10.64   10.52
   7 -25  -1   -4.52   10.14
   7  25  -1   -7.81    9.28
  -7  25   1    5.05   11.74
   7  25  -1    2.86   12.35
  -6  25   1    9.98   11.64
  -6 -25   1   -4.63    9.61
   6  25  -1    0.43    9.87
   6  25  -1   17.37   12.10
   6 -25  -1    3.93   10.30
  -5 -25   1   -1.33    8.86
   5 -25  -1   -3.02    9.45
   5  25  -1    1.52    9.81
  -5  25   1    1.87   11.02
   5  25  -1    1.16   10.97
   4 -25  -1    0.02    9.49
  -4  25   1  -16.55    9.82
   4  25  -1    4.54   11.23
  -4 -25   1    4.39    9.34
   4  25  -1    0.76   10.01
  -3  25   1    1.31   10.63
   3  25  -1   -0.40    9.63
  -3 -25   1    0.06    9.02
   3  25  -1   -9.19    9.75
   3 -25  -1   -4.72    9.15
   2  25  -1   -3.29   10.34
  -2 -25   1    0.61    9.41
   2 -25  -1   30.57   10.38
  -2  25   1  -15.04    9.15
   2  25  -1   -2.82    9.03
  -1 -25   1    6.97    9.20
  -1  25   1   13.28   10.49
   1  25  -1   30.70   13.35
   1  25  -1   -1.59   10.55
   1 -25  -1   17.10   10.58
   0 -25  -1   17.99   10.58
   0  25   1   28.48   11.79
   0 -25   1    7.93   10.32
   0  25  -1   10.69   10.85
   1 -25   1   21.83   10.39
   1  25   1   26.33   13.47
  -1 -25  -1    4.01   10.15
  -1  25  -1   11.88   10.74
   1  25   1   19.31   11.49
   2  25   1   14.53   12.46
   2 -25   1    5.26   10.56
  -2 -25  -1    9.28    9.72
   2  25   1   16.00   10.55
  -2  25  -1    4.63   11.20
   3  25   1   -7.41    9.90
  -3  25  -1   14.30   11.81
   3  25   1   14.11   11.45
   3 -25   1   26.10   10.57
  -3 -25  -1   10.89   10.46
   4 -25   1   10.12    9.32
  -4  25  -1    1.32   11.19
   4  25   1   10.05   11.81
   4  25   1   -2.57    9.43
  -4 -25  -1    6.16    9.60
   5  25   1    9.47   11.07
   5  25   1  -16.72    9.04
   5 -25   1    6.25    9.42
  -5 -25  -1   15.61   10.40
  -5  25  -1    6.92   11.50
  -6 -25  -1    5.53   10.17
  -6  25  -1   12.02   11.53
   6 -25   1   -2.52    9.77
   6  25   1    3.68   10.27
   6  25   1   12.76   11.99
   7  25   1   -1.04    9.38
   7  25   1    8.81   11.72
   7 -25   1   -3.79   10.20
  -7 -25  -1   22.54   12.25
  -7  25  -1   -3.82   11.50
   8  25   1   10.66   12.64
  -8 -25  -1  -10.07   10.00
   8  25   1   -1.55   10.55
  -8  25  -1  -14.84   11.42
  -9 -25  -1   22.60   13.23
  -9  25  -1   33.41   15.04
   9  25   1   34.43   15.41
  10 -25   1   11.36   12.89
  10 -25   1    5.78   10.21
  -9  26   1   -0.85   12.45
   8 -26  -1   42.88   13.79
   8  26  -1    5.50   13.79
  -8  26   1   28.53   15.10
  -8 -26   1    9.74   11.17
   7  26  -1    7.06   10.54
   7 -26  -1   25.44   12.62
  -7 -26   1    1.74   10.85
  -7  26   1   15.22   13.99
   7  26  -1    5.52   13.26
  -6  26   1    0.15   11.78
  -6 -26   1   25.97   11.38
   6 -26  -1    4.95   11.13
   6  26  -1  -10.60    9.57
   6  26  -1   11.26   12.69
  -5 -26   1    8.21   10.60
   5 -26  -1   19.21   10.64
   5  26  -1   17.20   12.50
  -5  26   1    6.51   12.88
   5  26  -1   -0.58   10.02
   4 -26  -1    5.91   11.02
  -4 -26   1    5.01   11.01
   4  26  -1   -8.96   10.37
   4  26  -1   -9.42    9.33
  -4  26   1   -4.11   11.90
  -3 -26   1   -4.18    9.29
   3  26  -1    4.49   10.37
   3 -26  -1   -5.18    9.54
   3  26  -1   17.66   12.94
  -3  26   1   -8.37   10.73
  -2  26   1    8.45   12.03
  -2 -26   1   15.95   11.93
   2  26  -1    0.92   11.28
   2  26  -1   -1.20   10.16
   2 -26  -1    3.41    9.82
  -1  26   1   20.28   10.91
  -1 -26   1   14.01   11.16
   1 -26  -1   -5.46   10.15
   1  26  -1    5.64   10.72
   0  26  -1   20.15   11.18
   0 -26   1   33.95   11.88
   0 -26  -1    7.26   10.79
   0  26   1    0.64    9.89
   1  26   1   21.17   12.03
   1 -26   1   10.68   10.62
  -1  26  -1   16.05   11.19
  -1 -26  -1    9.99   10.18
   2  26   1   -2.99    9.44
   2  26   1    8.19   13.52
  -2  26  -1   11.83   12.08
  -2 -26  -1   18.68   11.42
   2 -26   1    8.58    9.65
  -3 -26  -1   26.90   11.88
  -3  26  -1   28.81   13.61
   3  26   1   10.15   10.62
   3 -26   1   19.60   10.56
   3  26   1    7.34   13.17
   4  26   1   11.72   13.18
   4 -26   1   -5.92    9.44
  -4  26  -1   -8.04   11.07
   4  26   1    9.39   10.82
  -4 -26  -1    1.77   10.31
   5 -26   1   -3.35    9.39
  -5  26  -1    3.63   12.01
   5  26   1   -5.37   11.14
   5  26   1   -4.18   10.62
  -5 -26  -1    0.13    9.80
   6  26   1   15.63   11.49
  -6 -26  -1    6.87   10.74
   6  26   1   19.12   13.12
   6 -26   1   -8.24   10.23
  -6  26  -1  -15.57   11.61
   7  26   1    1.05   10.96
  -7 -26  -1   16.86   12.57
  -7  26  -1  -14.59   11.21
   7 -26   1    8.87   10.81
   7  26   1  -11.06   12.72
   8  26   1   48.38   15.71
  -8  26  -1   49.61   16.04
  -9  26  -1    5.08   13.78
  -7 -27   1   14.67   13.77
  -7 -27   1    0.24   12.15
   7 -27  -1   28.53   13.68
   7  27  -1   -0.70   13.37
   6  27  -1    0.57   11.11
   6  27  -1   17.84   14.11
  -6  27   1   24.48   14.28
  -6 -27   1    8.48   12.56
   6 -27  -1   11.31   12.28
   5  27  -1   34.72   15.01
   5 -27  -1   23.33   12.33
  -5 -27   1   24.69   12.74
   5  27  -1   19.16   12.36
  -5  27   1   10.92   12.49
   4  27  -1   -1.25    9.71
   4  27  -1  -19.41   11.31
   4 -27  -1   19.41   10.89
  -4  27   1   -0.90   12.45
  -4 -27   1   13.68   12.02
  -3  27   1   41.76   15.71
  -3 -27   1   53.41   14.16
   3 -27  -1   61.92   15.18
   3  27  -1   46.58   16.72
   3  27  -1   71.79   15.92
   2  27  -1   -5.69   12.10
   2 -27  -1   -0.25   10.61
   2  27  -1    2.32   10.35
  -2  27   1   -3.88   11.39
  -2 -27   1    0.68   10.81
  -1  27   1   13.90   11.01
   1 -27  -1    5.82   11.25
   1  27  -1   12.67   10.26
  -1 -27   1    9.78   11.04
   0  27  -1   14.02   11.15
   0 -27  -1   19.58   11.95
   0  27   1   25.01   11.91
   0 -27   1   21.09   11.35
  -1 -27  -1  -14.15    9.77
  -1  27  -1   21.58   12.12
   1  27   1   10.03   10.35
   1 -27   1   10.79   10.72
   2 -27   1   26.56   11.03
  -2 -27  -1   28.26   12.63
  -2  27  -1    1.57   12.17
   2  27   1   32.10   12.88
   2  27   1    4.17   12.76
   3  27   1   10.04   11.79
   3 -27   1   -0.16   11.06
  -3 -27  -1  -19.44    9.52
  -3  27  -1    2.00   12.67
   3  27   1  -13.43   11.05
   4  27   1   13.98   14.79
   4  27   1   47.51   13.23
  -4  27  -1   21.25   14.14
   4 -27   1    5.08   10.47
  -4 -27  -1   40.28   13.51
   5 -27   1    5.03   10.29
  -5 -27  -1    4.94   10.78
  -5  27  -1   13.51   13.55
   5  27   1    2.49   10.07
   5  27   1    3.36   12.71
  -6 -27  -1   27.63   13.30
   6  27   1   30.40   12.41
   6 -27   1   26.62   13.03
  -6  27  -1    1.79   13.04
   6  27   1   21.06   14.41
   7  27   1   64.33   15.22
   7  27   1   39.32   15.88
   6 -28  -1   32.26   14.44
  -6 -28   1   29.99   15.53
  -6 -28   1   28.21   15.84
   6  28  -1   43.35   13.84
   5 -28  -1   27.01   13.19
   5  28  -1   28.84   12.19
  -5 -28   1   18.72   12.41
   5  28  -1    3.87   13.42
   4  28  -1   38.78   14.18
   4 -28  -1   48.09   15.21
   4  28  -1   52.32   17.76
  -4 -28   1   28.88   13.66
   3 -28  -1   12.32   13.39
   3  28  -1   12.16   14.17
   3  28  -1   11.46   12.15
  -3 -28   1   42.66   13.49
   2  28  -1   27.97   12.73
   2 -28  -1   47.71   14.03
  -2  28   1   26.95   15.03
  -2 -28   1   27.97   13.69
  -1 -28   1    1.77   11.46
   1 -28  -1  -14.81   10.17
  -1  28   1   -6.49   10.02
   1  28  -1   24.77   12.00
   0 -28   1    8.26   11.19
   0  28  -1   26.43   12.58
   0 -28  -1   10.58   11.36
   0  28   1    8.78   11.49
   1 -28   1   -0.93   11.11
   1  28   1    2.23   10.26
  -1  28  -1   21.63   12.13
  -1 -28  -1   10.73   11.54
  -2  28  -1  -10.76   11.67
  -2 -28  -1   -6.45   11.22
   2 -28   1    0.19   10.63
   2  28   1   -2.74   10.25
  -3 -28  -1   19.59   12.68
   3 -28   1   53.97   14.24
   3  28   1   45.17   17.12
   3  28   1   25.48   12.16
   4  28   1   20.53   14.89
   4  28   1   44.03   13.33
   4 -28   1   28.34   13.53
  -4 -28  -1   10.89   13.39
   5  28   1   38.72   16.39
   5  28   1   41.45   12.85
   5 -28   1    7.29   11.36
   6  28   1   40.10   15.99
   6  28   1   19.78   12.70
   3  29  -1   57.79   19.36
   3 -29  -1   85.45   17.63
  -2 -29   1   19.06   13.11
   2 -29  -1    4.36   13.19
   1 -29  -1   29.50   14.62
  -1 -29   1   21.50   13.84
   0 -29  -1   -7.39   11.57
   0 -29   1    0.19   11.48
  -1 -29  -1   -0.95   12.31
   1 -29   1  -12.16   11.68
   2 -29   1   29.77   14.49
   3 -29   1   27.32   14.38
 -20   0   2   32.77   19.99
  20   0  -2   28.72   12.20
  19   0  -2   24.31   10.83
 -19   0   2   12.33   15.79
  19   0  -2   19.80   12.52
  18   0  -2  195.15   21.52
  18   0  -2  199.72   20.36
 -18   0   2  202.61   26.24
 -17   0   2   46.08   16.21
  17   0  -2   20.28   10.97
  17   0  -2   29.22   11.13
 -17   0   2   41.67   12.34
 -16   0   2  420.16   32.94
  16   0  -2  399.18   28.06
 -16   0   2  379.48   28.89
  15   0  -2   -2.73    6.94
 -15   0   2    2.46    7.30
 -15   0   2    6.15   10.60
 -14   0   2  170.16   19.18
  14   0  -2  164.00   15.93
 -14   0   2  139.92   15.44
 -13   0   2    3.82    5.78
 -13   0   2  -15.12    7.17
  13   0  -2   -2.85    6.49
 -12   0   2   40.24    8.62
 -12   0   2   28.51    9.86
  12   0  -2   49.31    9.40
 -11   0   2   49.24    8.71
  11   0  -2   44.53    8.57
 -11   0   2   48.68   10.28
 -10   0   2  436.69   26.97
 -10   0   2  447.95   27.86
  10   0  -2  489.26   26.54
  -9   0   2  319.43   20.14
   9   0  -2  301.56   19.10
  -9   0   2  306.80   20.89
  -8   0   2  842.05   43.90
  -8   0   2  872.29   42.92
   8   0  -2  850.60   41.75
   7   0  -2 1302.10   61.68
  -7   0   2 1319.04   62.05
  -7   0   2 1386.54   65.01
  -6   0   2  110.87    9.36
   6   0  -2  113.00    8.68
  -6   0   2  112.08    9.21
   5   0  -2  328.52   18.35
  -5   0   2  378.11   19.79
  -5   0   2  378.61   19.51
   4   0  -2  658.06   31.66
  -4   0   2  692.25   32.05
   4   0  -2  683.48   31.73
  -4   0   2  672.97   31.25
  -4   0   2  693.86   33.39
  -3   0   2 1910.06   87.05
   3   0  -2 1880.42   83.02
  -3   0   2 1890.12   85.45
   3   0  -2 1850.73   85.65
  -3   0   2 1879.91   81.77
  -2   0   2   46.63    4.07
   2   0  -2   40.60    3.32
   2   0  -2   39.82    3.73
  -2   0   2   43.88    3.18
   2   0  -2   44.44    3.43
  -1   0   2 2091.60   88.02
   1   0  -2 1929.02   91.83
  -1   0   2 2017.46   85.90
   0   0   2   -1.39    0.48
   0   0  -2   -0.97    0.47
   1   0   2 6467.87  298.08
  -1   0  -2 6431.33  297.73
  -1   0  -2 6636.24  299.47
   1   0   2 6706.36  279.98
   1   0   2 6768.18  286.85
  -2   0  -2   20.16    2.56
   2   0   2   22.16    2.96
   2   0   2   18.90    3.05
  -2   0  -2   27.75    3.03
  -3   0  -2 9492.99  426.66
   3   0   2 9013.45  424.22
  -3   0  -2 9492.77  423.70
   3   0   2 9258.67  408.60
  -3   0  -2 9820.70  398.23
   4   0   2 1038.63   48.70
  -4   0  -2 1039.42   50.42
   4   0   2 1079.47   48.64
  -4   0  -2 1108.23   47.70
  -4   0  -2 1015.87   50.95
  -4   0  -2 1080.58   48.37
  -5   0  -2    5.99    3.47
   5   0   2   10.98    3.67
  -5   0  -2    3.33    2.83
  -6   0  -2  808.56   37.59
   6   0   2  753.26   37.71
  -6   0  -2  777.05   39.14
  -7   0  -2  269.23   16.69
   7   0   2  271.21   16.34
  -7   0  -2  276.08   17.18
  -8   0  -2  305.56   19.18
  -8   0  -2  296.77   19.17
   8   0   2  307.79   18.85
   9   0   2 1020.11   52.00
  -9   0  -2 1112.44   52.73
  -9   0  -2 1081.56   54.40
 -10   0  -2  372.77   23.18
 -10   0  -2  395.52   24.35
  10   0   2  323.91   22.22
  11   0   2 1138.72   56.08
 -11   0  -2 1160.63   57.22
 -11   0  -2 1070.01   57.80
 -12   0  -2  300.08   21.85
 -12   0  -2  290.70   23.45
  12   0   2  325.86   22.02
 -13   0  -2   34.25   11.25
  13   0   2   18.30    8.72
 -13   0  -2   40.49    9.20
 -14   0  -2   63.45   11.53
 -14   0  -2   62.24   13.94
  14   0   2   51.29   11.14
 -15   0  -2    1.15    9.68
 -15   0  -2   -2.36    6.84
  15   0   2   -1.19    8.07
 -16   0  -2   25.05   12.92
 -16   0  -2   -7.90    6.94
  16   0   2  -13.06    7.28
 -17   0  -2  -10.55   12.66
  17   0   2   -3.75    8.65
 -17   0  -2    2.35    8.02
 -18   0  -2  185.65   26.01
 -18   0  -2  154.42   19.06
  18   0   2  164.04   19.49
  19   0   2   17.33   12.27
 -19   0  -2   22.77   16.83
 -19   0  -2   18.75   11.14
  20   0   2  106.99   18.23
 -20   0  -2   67.77   23.59
  20  -1  -2   35.05   12.41
 -20  -1   2    8.67   16.84
  20   1  -2   37.12   12.66
  19  -1  -2   49.82   13.33
  19   1  -2   81.31   15.44
  19   1  -2   53.39   14.41
 -19  -1   2   37.27   17.72
  19  -1  -2   48.12   13.70
 -18  -1   2   35.41   15.76
  18   1  -2   50.05   13.53
 -18   1   2   34.97   17.19
  18  -1  -2   49.00   13.44
  18  -1  -2   43.56   13.67
  18   1  -2   49.47   12.95
 -17   1   2  234.31   27.43
  17  -1  -2  258.39   22.24
  17   1  -2  266.80   24.36
  17  -1  -2  216.75   22.16
  17   1  -2  266.86   22.25
 -17  -1   2  228.93   26.10
 -17   1   2  238.24   22.72
  16   1  -2   -0.38    9.06
 -16   1   2   17.79   13.77
 -16   1   2   31.66   10.09
 -16  -1   2    2.89   11.30
 -16  -1   2   10.77    8.42
  16  -1  -2   -0.84    8.91
 -15   1   2  123.67   19.27
  15  -1  -2  109.57   13.98
 -15  -1   2  112.72   14.35
 -15  -1   2   89.07   17.57
  15   1  -2  107.41   15.23
 -15   1   2   92.35   14.35
  14   1  -2   47.18   10.69
 -14  -1   2   26.74    8.56
  14  -1  -2   34.27    9.54
 -14   1   2   28.34    9.03
 -14   1   2   34.39   12.55
 -14  -1   2   13.31   10.24
  13  -1  -2    6.74    6.90
  13   1  -2   11.52    7.49
 -13   1   2   -2.32    5.75
 -13  -1   2    7.82    6.32
 -13  -1   2    3.20    8.23
 -13   1   2   18.73    9.66
 -12  -1   2   26.39    9.64
 -12  -1   2   19.76    7.29
  12  -1  -2   25.30    7.61
 -12   1   2   17.46    9.54
  12   1  -2   16.05    7.40
 -12   1   2    9.97    7.08
 -11   1   2  240.18   19.69
 -11  -1   2  251.21   17.68
  11   1  -2  235.42   17.20
  11  -1  -2  219.50   16.65
 -11   1   2  207.31   17.23
 -11  -1   2  228.33   18.88
  10   1  -2  206.81   15.64
 -10  -1   2  231.66   17.15
 -10   1   2  201.94   15.75
  10  -1  -2  222.90   15.43
 -10  -1   2  203.85   15.64
 -10   1   2  157.66   16.36
  -9   1   2 1082.55   54.53
   9  -1  -2 1135.64   53.39
  -9   1   2 1107.16   56.18
  -9  -1   2 1086.65   55.80
   9   1  -2 1113.00   53.74
  -9  -1   2 1134.76   54.42
   8  -1  -2  658.42   34.09
   8   1  -2  657.20   34.45
  -8   1   2  702.99   35.92
  -8   1   2  663.32   36.18
  -8  -1   2  716.16   36.19
  -8  -1   2  688.61   35.33
  -7   1   2 1348.87   61.46
  -7   1   2 1298.66   63.88
   7  -1  -2 1258.05   60.52
  -7  -1   2 1288.89   63.56
  -7  -1   2 1354.74   61.06
   7   1  -2 1318.32   61.00
  -6   1   2 2549.45  112.86
   6  -1  -2 2494.48  111.17
  -6   1   2 2407.56  116.40
   6   1  -2 2558.74  111.45
  -6  -1   2 2501.12  116.27
  -6   1   2 2429.44  109.97
  -6  -1   2 2523.29  109.76
  -5   1   2  606.46   28.03
  -5  -1   2  597.86   29.36
  -5   1   2  620.07   29.72
   5  -1  -2  566.52   28.64
   5   1  -2  624.42   29.26
  -5  -1   2  586.26   30.29
  -5   1   2  613.68   30.72
   4   1  -2   61.72    3.97
  -4   1   2   69.87    4.53
  -4  -1   2   69.82    4.79
  -4  -1   2   63.65    6.47
  -4   1   2   72.22    6.54
   4  -1  -2   76.12    6.09
  -4   1   2   67.26    6.25
   4   1  -2   58.24    4.31
  -4  -1   2   70.84    6.05
   4   1  -2   68.90    6.07
   3  -1  -2   78.14    5.43
  -3  -1   2   90.04    6.14
  -3  -1   2   77.70    6.14
  -3  -1   2   77.82    5.09
  -3   1   2   82.94    6.56
  -3   1   2   70.78    4.79
  -3   1   2   73.63    6.08
   3   1  -2   67.74    5.72
  -2  -1   2   78.57    4.99
  -2   1   2   77.25    5.21
  -2   1   2   66.13    5.05
   2   1  -2   72.90    4.69
   2   1  -2   75.15    4.80
  -2   1   2   69.10    4.22
  -2  -1   2   68.53    4.33
   2  -1  -2   70.88    4.15
   2  -1  -2   61.65    4.91
  -1  -1   2  560.45   24.08
  -1   1   2  570.91   24.54
   1   1  -2  557.27   24.69
   1  -1  -2  537.80   24.51
   1  -1  -2  511.90   25.75
   0  -1  -2 5654.01  245.24
   0   1   2 5928.26  254.72
  -1   1  -2  118.07    5.86
   1   1   2  126.48    6.35
  -1   1  -2  119.16    6.58
   1  -1   2  121.86    6.40
  -1  -1  -2  123.66    6.48
   1   1   2  126.00    6.35
  -1  -1  -2   93.22    5.97
   1  -1   2  121.58    5.83
  -2  -1  -2 3263.07  147.32
   2  -1   2 3182.92  145.94
   2   1   2 3274.73  141.28
   2  -1   2 3222.68  141.40
  -2  -1  -2 3226.03  137.56
  -2   1  -2 3238.80  147.46
   2   1   2 3207.72  145.97
  -3  -1  -2  842.30   41.53
   3  -1   2  888.85   40.41
   3   1   2  873.35   40.17
   3   1   2  894.03   40.24
  -3   1  -2  872.96   41.82
  -3  -1  -2  939.76   40.52
  -3  -1  -2  868.16   39.19
   3  -1   2  847.54   40.13
  -3   1  -2  858.09   39.11
  -4  -1  -2  919.97   41.24
   4   1   2  949.43   42.23
  -4   1  -2  822.53   43.56
   4  -1   2  912.38   41.86
  -4  -1  -2  911.61   43.56
   4   1   2  902.36   41.53
   4  -1   2  940.08   42.18
  -4   1  -2  962.04   41.45
  -4  -1  -2  860.11   41.88
  -5  -1  -2  241.49   14.22
   5  -1   2  231.71   12.43
   5   1   2  255.22   14.53
   5  -1   2  242.10   14.22
  -5   1  -2  268.16   14.97
  -5  -1  -2  249.55   14.52
  -5   1  -2  245.64   14.35
  -6  -1  -2   15.33    4.58
  -6   1  -2    6.89    4.45
  -6  -1  -2    8.70    3.54
   6  -1   2   12.28    2.33
  -6   1  -2   18.67    4.44
   6   1   2    7.45    3.92
   6  -1   2   10.74    3.98
  -7   1  -2  160.81   11.93
  -7  -1  -2  139.10   10.85
   7   1   2  138.81   11.15
  -7  -1  -2  144.51   11.49
   7  -1   2  126.39   10.71
  -7   1  -2  134.36   11.06
   8   1   2 1571.10   73.30
  -8   1  -2 1574.61   76.38
  -8  -1  -2 1601.45   72.59
  -8   1  -2 1628.44   72.97
   8  -1   2 1475.87   72.81
  -8  -1  -2 1572.04   76.11
  -9   1  -2   78.00   10.91
  -9  -1  -2   84.74    9.68
   9   1   2   75.65   10.20
  -9   1  -2   72.79    9.55
   9  -1   2   69.61    9.35
  -9  -1  -2   77.36   10.94
 -10   1  -2  725.77   38.04
  10   1   2  711.96   36.72
  10  -1   2  617.84   36.12
 -10  -1  -2  703.75   37.44
 -10   1  -2  672.00   37.53
 -10  -1  -2  694.17   37.66
  11   1   2  580.20   33.43
 -11   1  -2  626.90   34.83
  11  -1   2  579.60   33.26
 -11  -1  -2  585.71   34.49
 -11   1  -2  593.86   34.98
 -11  -1  -2  623.85   34.53
 -12  -1  -2  872.06   48.28
  12  -1   2  854.37   46.90
  12   1   2  875.49   47.20
 -12   1  -2  860.97   48.48
 -12   1  -2  975.13   49.65
 -12  -1  -2  959.65   49.30
 -13   1  -2  226.73   21.38
  13  -1   2  254.05   19.44
 -13  -1  -2  249.32   21.73
  13   1   2  245.05   19.50
 -13  -1  -2  232.00   19.01
 -13   1  -2  253.31   19.80
 -14   1  -2   16.81   10.23
 -14  -1  -2    2.88    6.49
  14  -1   2   -0.44    6.69
  14   1   2   -5.68    7.55
 -14   1  -2   16.28    7.84
 -14  -1  -2   -5.23    9.03
 -15  -1  -2    6.96   10.07
 -15   1  -2  -10.66    5.95
  15  -1   2   -4.70    7.94
  15   1   2  -10.58    7.05
 -15  -1  -2   -7.69    5.87
 -15   1  -2    4.83   10.49
 -16   1  -2   12.81   11.88
 -16  -1  -2   -3.26    6.61
 -16  -1  -2   -6.85   10.23
  16   1   2    8.88    8.99
  16  -1   2    9.43    9.49
 -16   1  -2  -11.95    6.37
 -17  -1  -2   79.84   18.03
  17  -1   2   28.57   11.88
 -17   1  -2   57.22   17.18
  17   1   2   83.16   15.10
 -17   1  -2   66.07   13.16
 -17  -1  -2   71.54   13.16
  18   1   2   33.56   12.12
 -18   1  -2   27.92   11.06
 -18  -1  -2   32.89   11.49
 -18  -1  -2   31.53   17.34
 -18   1  -2   18.26   15.38
  18  -1   2   19.75   11.18
 -19  -1  -2  180.46   26.99
  19   1   2  154.45   19.75
 -19   1  -2  133.54   24.71
  19  -1   2  153.66   20.48
 -19  -1  -2  169.90   21.21
 -19   1  -2  186.26   21.35
  20  -1   2   -2.07   10.50
  20   1   2   -0.79   11.10
 -20  -1  -2    6.19   18.18
  20  -2  -2   12.16   10.82
  20   2  -2   -4.04   11.97
  20   2  -2   17.47   11.51
  19   2  -2   14.26   11.49
  19   2  -2   23.87   12.22
 -19  -2   2    8.83   14.55
  19  -2  -2   15.73   12.15
  19  -2  -2   24.71   11.22
  18   2  -2  107.50   16.67
  18  -2  -2   81.70   16.23
 -18  -2   2  107.81   20.78
  18   2  -2   63.85   14.66
  18  -2  -2   99.39   16.43
  17  -2  -2   22.70   10.55
 -17   2   2   22.25   11.05
 -17   2   2   22.00   15.45
  17   2  -2   19.52   10.67
  17   2  -2   18.76   10.47
  17  -2  -2   33.70   12.45
 -17  -2   2   23.52   13.72
  16  -2  -2  247.30   20.83
 -16   2   2  230.10   21.78
 -16  -2   2  226.07   24.14
 -16   2   2  234.63   25.48
  16   2  -2  269.59   21.78
 -16  -2   2  257.54   21.93
 -15   2   2   -6.69    7.03
 -15   2   2   -6.91   10.31
  15  -2  -2   -6.12    6.95
 -15  -2   2   -2.13    6.73
 -15  -2   2   14.83   11.09
  15   2  -2   -0.41    7.92
 -14   2   2   91.21   17.31
  14   2  -2   71.57   12.29
 -14   2   2   86.46   13.19
 -14  -2   2   87.71   12.50
  14  -2  -2   90.83   12.96
 -14  -2   2   92.75   16.22
 -13   2   2   53.56   13.05
  13   2  -2   67.88   11.38
  13  -2  -2   53.02   10.18
 -13   2   2   54.65   10.68
 -13  -2   2   63.29   13.35
 -13  -2   2   74.11   11.43
 -12   2   2   76.62   13.68
 -12  -2   2   42.08    9.00
  12  -2  -2   64.12   10.18
  12   2  -2   58.18   10.38
 -12  -2   2   53.90   11.47
 -12   2   2   49.56   10.09
 -11  -2   2    4.14    5.43
 -11  -2   2    2.78    6.58
  11  -2  -2   11.12    5.98
 -11   2   2    5.11    7.47
 -11   2   2   -5.08    5.05
  11   2  -2   -0.24    5.49
  10   2  -2  736.69   38.11
 -10   2   2  625.28   38.70
 -10  -2   2  771.15   39.23
 -10  -2   2  738.31   39.09
 -10   2   2  722.73   39.54
  10  -2  -2  745.22   37.43
  -9  -2   2  218.83   16.97
   9   2  -2  229.37   16.60
   9  -2  -2  257.34   16.05
  -9   2   2  257.38   18.62
  -9  -2   2  226.32   16.43
  -9   2   2  221.26   16.95
  -8   2   2 1569.88   75.19
  -8   2   2 1619.96   72.41
   8  -2  -2 1505.99   71.10
  -8  -2   2 1529.61   74.47
  -8   2   2 1525.25   70.30
   8   2  -2 1534.50   71.78
  -8  -2   2 1504.87   71.24
  -7  -2   2 1567.39   75.03
  -7   2   2 1550.76   72.16
  -7   2   2 1472.31   75.25
  -7  -2   2 1603.21   71.67
  -7   2   2 1615.38   71.64
   7  -2  -2 1554.02   71.57
   7   2  -2 1605.34   72.35
  -6   2   2 1477.59   66.31
   6   2  -2 1478.91   66.51
   6  -2  -2 1396.01   65.74
  -6   2   2 1452.65   66.43
  -6   2   2 1405.34   69.46
  -6  -2   2 1520.44   69.20
  -6  -2   2 1405.03   65.60
  -5  -2   2  544.92   27.70
  -5  -2   2  553.15   25.76
  -5  -2   2  533.51   27.00
  -5   2   2  512.92   28.04
   5   2  -2  551.28   26.91
   5  -2  -2  544.12   26.28
  -5   2   2  570.46   27.78
  -5   2   2  557.43   25.95
  -4  -2   2  235.89   13.16
  -4  -2   2  235.58   13.36
  -4   2   2  236.29   12.18
   4   2  -2  248.76   13.31
  -4  -2   2  229.47   11.77
  -4   2   2  247.44   14.11
  -4   2   2  216.93   13.42
   4  -2  -2  236.80   12.53
  -3  -2   2  154.82    9.03
   3  -2  -2  162.82    8.67
  -3   2   2  160.53    8.72
   3   2  -2  163.58    9.50
  -3  -2   2  162.75    9.32
  -3  -2   2  149.04    8.26
  -3   2   2  151.36    9.67
   2   2  -2   22.68    3.00
  -2  -2   2   26.81    3.33
   2  -2  -2   23.45    2.54
  -2   2   2   28.53    3.46
   2  -2  -2   32.10    3.40
  -2  -2   2   24.84    2.62
  -2  -2   2   22.82    2.31
  -1  -2   2 2711.07  126.72
  -1  -2   2 2676.45  113.01
   1  -2  -2 2528.40  121.03
   1   2  -2 2707.04  121.14
  -1  -2   2 2662.53  120.10
  -1   2   2 2649.87  120.18
  -1  -2   2 2697.37  120.98
   1   2  -2 2622.34  116.17
   0  -2   2  299.42   13.21
   0  -2   2  292.35   14.09
   0   2  -2  262.02   14.00
   0   2  -2  302.26   14.13
   0  -2  -2  298.45   14.36
   0  -2  -2  300.98   13.73
   0  -2   2  298.07   15.15
   0   2  -2  293.24   13.24
   0  -2  -2  265.18   13.39
   0  -2   2  332.02   14.49
   0   2   2  302.05   14.38
   1   2   2 3723.16  166.59
  -1  -2  -2 3815.22  156.86
   1  -2   2 3663.06  175.73
  -1   2  -2 3482.65  167.74
   1  -2   2 3769.78  166.67
   1   2   2 3693.17  160.77
  -1  -2  -2 3692.84  167.86
   2   2   2   25.23    3.08
   2   2   2   18.79    2.43
  -2  -2  -2   19.03    2.71
  -2   2  -2   22.20    2.96
   2  -2   2   11.44    2.24
  -2  -2  -2   24.83    3.35
   2  -2   2   19.10    3.01
  -3  -2  -2 3262.23  148.64
  -3  -2  -2 3284.13  139.28
   3  -2   2 3263.40  147.08
   3  -2   2 3220.49  155.11
   3   2   2 3264.06  142.83
   3   2   2 3295.00  146.92
   3  -2   2 3212.44  142.95
  -3   2  -2 3239.40  149.02
   4   2   2  102.19    7.74
  -4  -2  -2  101.49    7.42
   4  -2   2  126.43    8.24
   4   2   2  102.06    5.93
   4  -2   2   97.97    6.46
  -4   2  -2  100.47    7.84
  -4   2  -2  116.67    8.34
  -4  -2  -2  113.60    8.08
   4  -2   2   92.44    6.90
   5  -2   2   18.05    2.59
   5  -2   2   14.85    2.69
   5   2   2   22.70    4.56
  -5   2  -2   17.63    4.01
  -5  -2  -2   16.14    3.63
  -5   2  -2   13.43    4.19
  -5  -2  -2   17.27    4.35
   5   2   2   11.58    1.86
   5  -2   2   22.68    4.27
   6  -2   2   82.13    7.79
  -6   2  -2   86.51    8.65
  -6  -2  -2   71.96    8.05
  -6  -2  -2   87.48    7.59
   6  -2   2   68.71    5.43
   6   2   2   88.70    8.23
  -6   2  -2   64.04    7.45
  -7   2  -2  213.07   15.11
  -7  -2  -2  225.13   15.06
   7   2   2  254.58   15.16
   7  -2   2  234.06   12.42
  -7  -2  -2  233.49   15.11
   7  -2   2  233.15   15.11
  -7   2  -2  255.13   15.96
   8  -2   2  168.69   12.60
  -8   2  -2  147.22   13.62
   8   2   2  128.39   11.63
  -8  -2  -2  155.65   13.02
  -8  -2  -2  163.92   12.40
  -8   2  -2  179.05   13.18
   8  -2   2  145.20    9.11
  -9   2  -2 1652.86   77.68
  -9  -2  -2 1682.82   77.38
   9  -2   2 1684.07   77.81
  -9   2  -2 1649.50   81.27
  -9  -2  -2 1695.42   80.82
   9   2   2 1602.25   77.80
 -10   2  -2  206.69   17.45
 -10  -2  -2  147.00   15.17
  10   2   2  220.90   15.99
 -10   2  -2  218.24   16.01
 -10  -2  -2  161.73   14.44
  10  -2   2  174.93   15.01
 -11  -2  -2  467.96   28.18
  11   2   2  448.32   27.79
 -11   2  -2  463.53   29.31
 -11  -2  -2  500.38   29.50
  11  -2   2  460.92   27.65
 -11   2  -2  466.70   28.73
  12  -2   2  258.02   20.07
 -12   2  -2  281.07   23.40
 -12  -2  -2  287.48   22.28
 -12   2  -2  274.39   20.94
  12   2   2  294.34   21.10
 -12  -2  -2  259.79   19.95
 -13  -2  -2   79.74   11.97
  13  -2   2   99.40   13.20
  13   2   2   67.23   11.78
 -13  -2  -2   93.18   15.22
 -13   2  -2   79.52   15.43
 -13   2  -2   82.04   12.62
 -14   2  -2   21.70   11.18
 -14   2  -2   34.22    9.30
 -14  -2  -2   18.49   10.01
 -14  -2  -2   18.99    8.10
  14   2   2   18.00    8.47
  14  -2   2    4.44    7.73
  15  -2   2   17.19    9.12
 -15   2  -2   18.97   11.76
 -15  -2  -2   15.90    8.00
 -15   2  -2   14.02    8.43
  15   2   2   10.10    8.64
 -15  -2  -2   19.47   10.88
  16  -2   2    6.10    8.81
 -16   2  -2    5.71   11.32
 -16  -2  -2   11.18    8.74
 -16  -2  -2   11.54   12.11
  16   2   2   26.91   10.12
 -16   2  -2   14.47    9.53
 -17  -2  -2    1.02   11.92
 -17   2  -2    7.57    8.21
 -17  -2  -2    1.90    7.82
  17   2   2    3.72    9.34
  17  -2   2   -3.10    8.98
 -17   2  -2   22.55   13.95
 -18  -2  -2  115.13   16.54
 -18   2  -2  124.54   17.50
 -18  -2  -2  115.88   21.98
  18   2   2  149.83   18.49
  18  -2   2   93.72   16.41
 -19  -2  -2   11.65    9.90
  19  -2   2  -13.13    9.10
 -19  -2  -2    7.24   14.81
  19   2   2   -4.31    9.76
 -19   2  -2    7.07   10.52
 -20  -2  -2   66.35   21.86
  20  -2   2  144.71   18.63
  20   3  -2   13.41   11.84
  20  -3  -2   -3.56   10.48
  20   3  -2  -16.15   10.67
 -19  -3   2   33.76   16.60
  19  -3  -2   16.30   12.64
  19  -3  -2   35.62   11.77
  19   3  -2   28.18   13.64
  19   3  -2   52.51   13.94
  18   3  -2   15.26   10.71
  18  -3  -2   17.82   11.47
  18  -3  -2   10.76   10.39
 -18  -3   2   27.79   15.19
  18   3  -2    7.91   10.24
  17   3  -2  147.03   17.41
  17  -3  -2  167.20   18.20
 -17   3   2   95.87   16.84
  17  -3  -2  142.67   18.36
  17   3  -2  125.85   17.90
 -17  -3   2  122.75   21.14
  16   3  -2   15.19    9.78
 -16  -3   2   29.20   13.35
  16  -3  -2  -11.12    7.01
 -16   3   2    3.31    8.67
 -16  -3   2   10.87    8.42
 -15  -3   2  155.48   16.31
 -15  -3   2  157.73   19.84
  15  -3  -2  157.40   16.01
 -15   3   2  155.65   21.79
 -15   3   2  134.60   16.45
  15   3  -2  143.36   16.41
 -14   3   2  -12.55    6.52
 -14  -3   2   -1.06    9.04
  14   3  -2    6.71    7.40
 -14  -3   2   -1.65    6.62
  14  -3  -2   -0.02    7.06
 -14   3   2  -14.24    9.36
 -13  -3   2   41.66   11.47
  13   3  -2   30.88    9.11
  13  -3  -2   12.29    7.48
 -13   3   2   18.39    8.13
 -13   3   2   30.74   11.88
 -13  -3   2   26.58    8.00
 -12   3   2  182.52   16.98
  12   3  -2  194.40   17.10
 -12  -3   2  202.97   16.31
 -12  -3   2  175.63   17.86
 -12   3   2  237.79   20.40
  12  -3  -2  194.72   15.91
  11  -3  -2   95.14   11.22
 -11   3   2  115.67   14.69
 -11  -3   2  127.46   14.05
  11   3  -2  110.06   12.40
 -11   3   2  104.32   12.19
 -11  -3   2  103.78   11.24
  10   3  -2   23.73    7.54
 -10   3   2    7.71    7.96
 -10  -3   2   18.19    6.35
 -10  -3   2   11.85    6.76
  10  -3  -2   29.12    7.04
 -10   3   2   21.47    6.80
  -9  -3   2  575.16   30.19
   9  -3  -2  546.55   28.37
  -9   3   2  478.58   29.92
  -9   3   2  517.12   25.68
   9   3  -2  523.32   29.33
  -9  -3   2  555.32   29.83
  -9   3   2  526.13   30.88
  -8  -3   2  251.03   16.66
  -8   3   2  278.13   18.51
   8  -3  -2  253.97   15.80
  -8   3   2  251.96   13.48
  -8  -3   2  229.33   15.93
  -8   3   2  239.05   16.89
   8   3  -2  246.56   16.59
  -7  -3   2  845.14   43.30
  -7   3   2  874.03   44.31
   7   3  -2  911.79   42.70
  -7   3   2  909.79   43.45
  -7  -3   2  803.04   41.94
   7  -3  -2  861.39   41.41
  -7   3   2  881.66   40.95
   6  -3  -2  428.08   22.45
  -6  -3   2  436.70   23.41
  -6  -3   2  446.51   23.71
   6   3  -2  440.81   23.42
  -6   3   2  452.80   24.54
  -6   3   2  448.58   24.55
  -6  -3   2  442.94   21.29
  -6   3   2  455.62   22.00
  -5   3   2   85.94    6.20
  -5  -3   2   79.75    5.58
  -5  -3   2   77.15    7.15
  -5  -3   2  105.62    8.19
   5  -3  -2   91.72    6.81
  -5   3   2   78.27    7.74
   5   3  -2   81.76    7.65
  -4   3   2   25.38    4.38
   4   3  -2   33.43    4.73
  -4  -3   2   38.27    5.17
  -4  -3   2   34.00    3.47
  -4  -3   2   32.30    4.30
  -4   3   2   28.63    3.54
   4  -3  -2   28.08    3.78
  -4  -3   2   29.09    3.65
  -3   3   2   51.96    4.97
  -3  -3   2   49.13    4.58
   3   3  -2   41.15    5.03
  -3  -3   2   52.26    5.12
   3  -3  -2   53.60    4.73
  -3  -3   2   59.38    4.36
  -3  -3   2   57.67    4.61
  -2   3   2 1240.81   57.92
   2   3  -2 1228.98   56.33
   2   3  -2 1271.23   57.67
  -2  -3   2 1269.88   54.89
   2   3  -2 1297.50   57.87
   2  -3  -2 1230.74   58.47
   1   3  -2  177.92    9.80
  -1   3   2  179.08    9.85
   1   3  -2  191.84    9.16
   1   3  -2  179.42    9.63
   1  -3  -2  190.17    9.65
  -1  -3   2  176.76    9.22
  -1  -3   2  180.20    8.95
   0  -3  -2  996.16   44.77
   0  -3  -2  970.43   42.37
   0   3  -2  957.58   43.51
   0   3   2  953.40   44.78
   0  -3   2  945.45   41.83
   0   3  -2  976.22   44.77
   0   3  -2  956.44   44.41
   1   3   2   67.44    4.68
  -1  -3  -2   68.41    4.20
   1   3   2   65.66    4.68
  -1  -3  -2   66.71    4.92
  -1   3  -2   68.79    4.81
  -2  -3  -2 1473.97   66.88
   2   3   2 1505.63   66.61
  -2   3  -2 1440.00   66.72
   2   3   2 1431.88   64.76
  -2   3  -2 1429.21   67.35
  -2  -3  -2 1443.13   63.29
  -3  -3  -2   -1.51    2.68
  -3   3  -2    3.08    2.21
  -3   3  -2    2.33    1.36
   3   3   2    3.05    2.01
  -3  -3  -2    4.72    1.91
   3   3   2    4.01    2.94
  -4  -3  -2  625.09   30.71
  -4   3  -2  662.20   31.56
  -4  -3  -2  625.29   29.74
   4   3   2  629.40   29.45
   4   3   2  587.91   30.23
  -4   3  -2  586.38   29.90
   4  -3   2  673.55   30.61
   5  -3   2    7.80    2.67
  -5  -3  -2    2.44    3.28
   5  -3   2    5.77    2.55
   5   3   2    4.96    3.64
   5   3   2    3.94    1.75
   5  -3   2    6.75    3.53
  -5   3  -2    7.03    3.35
  -5  -3  -2    8.46    3.05
  -5   3  -2    7.81    3.80
   6  -3   2   96.75    8.63
  -6   3  -2  105.95    9.67
   6  -3   2   87.17    7.30
   6   3   2   93.86    8.55
   6   3   2   96.24    5.75
  -6  -3  -2  102.08    9.25
   6  -3   2   87.30    6.84
  -6  -3  -2  102.50    8.33
  -6   3  -2   93.86    8.78
  -7   3  -2   30.55    6.67
   7  -3   2   28.55    3.65
   7   3   2   26.34    5.80
  -7  -3  -2   38.83    6.83
   7  -3   2   26.30    5.75
  -7   3  -2   39.81    6.55
  -7  -3  -2   30.60    5.58
  -8   3  -2  259.47   18.14
  -8  -3  -2  285.43   17.66
   8   3   2  269.63   17.88
  -8   3  -2  281.90   18.34
  -8  -3  -2  273.70   18.04
   8  -3   2  271.22   14.62
   8  -3   2  284.07   17.50
  -9   3  -2  749.35   39.60
  -9   3  -2  762.77   39.15
   9   3   2  708.43   38.00
   9  -3   2  723.69   37.31
  -9  -3  -2  747.95   38.17
  -9  -3  -2  722.16   38.46
   9  -3   2  677.83   34.52
  10  -3   2  567.18   31.62
 -10  -3  -2  615.02   33.12
 -10  -3  -2  591.91   32.73
 -10   3  -2  583.07   33.51
  10   3   2  577.50   32.14
 -10   3  -2  579.63   33.48
 -11  -3  -2  170.94   14.54
 -11   3  -2  180.40   15.41
  11   3   2  158.46   15.22
 -11   3  -2  168.29   17.24
  11  -3   2  177.02   15.09
 -11  -3  -2  171.64   16.34
 -12   3  -2  101.50   12.87
  12   3   2   85.06   12.80
  12  -3   2   82.75   12.29
 -12  -3  -2  122.85   14.76
 -12   3  -2   83.73   14.49
 -12  -3  -2  103.08   12.49
 -13   3  -2  185.73   19.98
  13   3   2  191.58   17.90
 -13   3  -2  192.09   17.79
  13  -3   2  213.03   17.58
 -13  -3  -2  186.69   16.76
 -13  -3  -2  213.27   19.50
 -14  -3  -2   -4.33    5.88
  14  -3   2    2.46    7.48
 -14  -3  -2    2.58    8.94
 -14   3  -2   -7.37    9.23
  14   3   2   -2.39    7.46
 -14   3  -2   -0.93    7.12
 -15   3  -2    4.76   11.80
 -15   3  -2   -6.86    6.80
 -15  -3  -2    2.12    7.11
 -15  -3  -2    2.67   10.16
  15  -3   2    5.60    8.73
  15   3   2    5.61    8.30
  16   3   2   -4.50    8.24
  16  -3   2   -2.76    8.17
 -16  -3  -2   14.42    8.09
 -16  -3  -2    6.58   11.87
 -16   3  -2   -5.16    6.75
 -17  -3  -2   70.84   18.02
  17  -3   2   55.67   13.58
 -17  -3  -2   67.70   13.35
 -17   3  -2   60.26   13.55
  17   3   2   63.11   13.67
 -18  -3  -2   19.23   15.67
 -18   3  -2   11.65   10.89
 -18  -3  -2    3.31    9.19
  18   3   2   16.99   10.44
  18  -3   2   17.23   11.33
 -19   3  -2   66.18   16.04
 -19  -3  -2   47.79   17.90
  19   3   2   55.69   14.11
  19  -3   2   56.87   13.70
 -19  -3  -2   51.50   13.22
  20  -3   2   15.00   12.42
 -20  -3  -2   10.76   17.02
  20   4  -2   -0.49   10.62
  20   4  -2  -12.39   10.57
  19  -4  -2   10.23   10.06
  19   4  -2    5.74   10.63
 -19  -4   2   27.87   15.79
  19   4  -2   18.21   11.81
  19  -4  -2    6.60   11.35
  18  -4  -2   19.46   10.46
 -18  -4   2   17.31   14.04
  18  -4  -2    2.36    9.34
  18   4  -2    7.75   10.73
  18   4  -2    9.45   10.24
  17   4  -2   28.45   10.87
  17   4  -2   65.29   14.07
  17  -4  -2   25.64   10.81
 -17  -4   2   40.36   15.46
  17  -4  -2   34.48   11.19
  16   4  -2  140.25   17.27
  16  -4  -2  103.64   14.44
 -16  -4   2  131.19   20.35
 -16  -4   2  107.73   16.11
  16   4  -2  102.16   16.20
 -16   4   2  121.90   17.12
 -15   4   2   17.86    9.24
 -15  -4   2   11.75    7.72
  15   4  -2   -4.97    7.54
  15  -4  -2   -7.18    7.49
 -15  -4   2   -6.58    9.37
 -14  -4   2   50.49   11.25
  14   4  -2   57.10   11.54
 -14   4   2   52.60   11.58
 -14  -4   2   50.03   13.00
  14  -4  -2   42.38   10.04
  13   4  -2   -7.96    6.36
 -13  -4   2    8.75    7.15
 -13  -4   2    9.71    8.45
 -13   4   2   -8.34    5.74
  13  -4  -2   -8.98    6.13
 -12   4   2   22.11    8.53
 -12  -4   2   14.15    9.17
  12  -4  -2   25.86    8.45
 -12  -4   2   13.74    6.85
  12   4  -2   16.01    7.86
 -11  -4   2    1.05    6.89
  11  -4  -2  -12.92    4.93
 -11   4   2   -0.62    5.10
 -11  -4   2   -3.34    4.28
  11   4  -2  -14.17    5.18
 -10   4   2   77.90   10.56
 -10  -4   2   69.73    9.64
 -10  -4   2   63.98   10.72
  10  -4  -2   89.39    9.86
  10   4  -2   61.68    9.58
   9  -4  -2   49.60    7.50
  -9   4   2   52.69    8.66
  -9  -4   2   52.20    9.02
  -9  -4   2   31.38    6.62
   9   4  -2   46.31    8.43
  -9   4   2   39.67    5.48
  -8  -4   2  102.02   10.03
   8  -4  -2   93.78    8.72
   8   4  -2   79.84    9.82
  -8  -4   2   95.13    9.45
  -8   4   2   92.79    7.55
  -8   4   2   89.77    9.99
  -7   4   2  519.24   29.76
   7  -4  -2  571.93   27.96
  -7  -4   2  531.88   26.25
  -7  -4   2  561.74   28.97
   7   4  -2  532.37   28.67
  -7   4   2  572.79   27.34
  -7  -4   2  565.04   29.03
  -6  -4   2  151.76   10.53
  -6   4   2  133.35   10.78
   6   4  -2  162.43   11.47
   6  -4  -2  162.23   10.10
  -6  -4   2  135.06    8.52
  -6   4   2  174.74    9.93
  -6  -4   2  137.75   11.00
   5  -4  -2   16.22    3.69
  -5   4   2   11.13    3.60
  -5  -4   2    7.39    3.04
  -5   4   2    8.01    3.12
  -5  -4   2    9.07    2.58
  -5  -4   2    8.83    2.52
  -5  -4   2   14.79    4.41
   5   4  -2   11.08    3.76
   4  -4  -2   13.36    3.15
  -4   4   2    4.71    1.98
  -4  -4   2   10.36    2.92
  -4   4   2   11.85    3.72
   4   4  -2    8.65    2.52
  -4  -4   2   10.76    3.58
   4   4  -2   15.78    4.13
  -3   4   2  179.25   11.52
  -3  -4   2  227.26   12.15
   3   4  -2  205.50   12.30
  -3   4   2  210.86   12.27
  -3  -4   2  221.65   11.31
   3   4  -2  215.63   11.40
  -2  -4   2 1158.11   51.18
  -2   4   2 1125.79   54.02
   2  -4  -2 1136.02   54.30
   2   4  -2 1174.01   53.83
   2   4  -2 1167.23   52.73
   2   4  -2 1205.50   53.51
   1   4  -2 1927.94   90.05
  -1  -4   2 2023.63   84.48
   1  -4  -2 1937.02   89.97
  -1   4   2 1782.14   89.69
  -1   4   2 1976.74   86.39
   1   4  -2 2038.20   89.78
   1   4  -2 1980.36   87.04
  -1  -4   2 2037.31   89.87
   0   4   2   -0.51    0.80
   0   4   2    3.85    2.20
   0  -4  -2    5.45    1.69
   0   4  -2    3.00    1.11
   0   4  -2    0.95    1.99
   0   4  -2    3.69    2.16
   0  -4   2    3.35    2.07
   0  -4  -2    6.80    2.54
  -1  -4  -2 2270.57  102.16
  -1   4  -2 2049.66  102.15
   1  -4   2 2297.75   95.90
   1   4   2 2221.58   98.52
  -1   4  -2 2307.72  102.20
  -1  -4  -2 2239.89   96.37
   1   4   2 2274.47  102.11
  -2   4  -2  631.60   30.27
   2   4   2  625.52   29.52
  -2   4  -2  594.97   30.06
  -2  -4  -2  625.18   29.06
  -2  -4  -2  645.87   29.63
   2   4   2  644.71   30.11
   3   4   2  827.55   38.87
  -3  -4  -2  843.34   39.09
  -3   4  -2  844.55   39.95
  -3   4  -2  801.02   39.19
   3   4   2  846.47   38.72
  -3  -4  -2  805.60   37.75
   4   4   2    0.81    3.09
  -4  -4  -2    1.87    2.03
   4   4   2    3.53    2.07
  -4   4  -2    1.23    2.15
  -4  -4  -2   -0.03    3.01
  -4   4  -2    4.56    2.74
   5  -4   2   26.70    4.95
  -5   4  -2   15.64    4.44
  -5  -4  -2   14.58    3.54
  -5   4  -2    7.28    3.43
   5   4   2   15.57    2.74
  -5  -4  -2   15.73    4.12
   5   4   2   19.17    4.62
   6   4   2    3.94    4.47
  -6  -4  -2   12.28    4.74
   6  -4   2   12.70    4.05
   6   4   2    5.93    2.30
   6  -4   2   -6.55    2.90
  -6  -4  -2    1.55    2.99
   6  -4   2    4.72    3.28
  -6   4  -2    2.52    4.32
  -7  -4  -2   10.37    5.49
   7  -4   2    6.46    3.30
   7  -4   2    2.54    3.29
   7   4   2    4.47    4.92
   7   4   2    8.91    2.30
  -7  -4  -2   10.58    4.00
   7  -4   2    3.04    4.19
  -7   4  -2    7.66    4.15
   8  -4   2   39.85    5.21
  -8   4  -2   39.89    7.37
   8  -4   2   51.98    7.52
  -8  -4  -2   48.49    7.23
   8   4   2   55.49    8.64
  -8   4  -2   53.99    8.77
  -8  -4  -2   47.41    8.03
   8  -4   2   28.15    4.53
  -9   4  -2  415.01   26.25
  -9  -4  -2  459.06   25.07
  -9  -4  -2  390.54   24.80
  -9   4  -2  383.53   25.35
   9   4   2  429.30   24.97
   9  -4   2  429.62   21.68
   9  -4   2  464.04   24.98
 -10  -4  -2   54.65   10.00
  10  -4   2   55.92    9.05
  10  -4   2   37.29    4.89
  10   4   2   27.74    8.03
 -10   4  -2   58.21   10.87
 -10  -4  -2   47.67    8.25
 -10   4  -2   40.89    8.15
  11   4   2   -5.74    5.26
  11  -4   2    9.71    6.54
 -11   4  -2   -3.41    7.68
 -11   4  -2    0.60    5.65
 -11  -4  -2    9.37    7.37
 -11  -4  -2    4.44    4.52
 -12   4  -2  168.34   16.58
 -12   4  -2  161.19   18.05
 -12  -4  -2  176.26   15.57
  12  -4   2  196.52   16.44
 -12  -4  -2  202.12   17.97
  12   4   2  171.00   16.62
 -13  -4  -2   -2.65    5.73
 -13   4  -2   11.90    6.92
  13   4   2   -6.30    7.24
 -13  -4  -2   -1.42    8.54
  13  -4   2    1.07    7.51
  14   4   2   -5.71    7.32
 -14  -4  -2    2.10    6.52
  14  -4   2  -12.00    6.85
 -14  -4  -2    2.98    8.73
 -14   4  -2    7.38    7.19
 -15   4  -2   30.87   10.24
  15   4   2   20.99   10.12
 -15  -4  -2   17.37   11.14
  15  -4   2   30.29   10.64
 -15  -4  -2   25.37    8.72
 -16  -4  -2    3.09    7.57
 -16  -4  -2    9.78   11.44
  16   4   2   -8.41    8.43
 -16   4  -2   -6.35    6.90
  16  -4   2    0.97    8.42
 -17   4  -2   -2.30    8.03
  17   4   2   19.55   10.45
 -17  -4  -2    1.50   12.44
  17  -4   2   -9.16    9.47
 -17  -4  -2    3.34    7.66
 -18   4  -2   64.20   15.12
  18   4   2   36.64   12.55
 -18  -4  -2   58.61   13.43
  18  -4   2   53.15   13.66
 -18  -4  -2   63.45   18.57
  19  -4   2  -13.39    8.96
 -19  -4  -2    6.08   11.05
 -19   4  -2   15.90   11.01
  19   4   2    3.78   10.65
 -19  -4  -2   18.63   15.12
  20  -4   2   21.20   12.16
  20   5  -2   15.27   12.52
  19   5  -2   -2.68   10.08
 -19  -5   2   12.19   14.02
  19  -5  -2  -11.32   10.45
  19   5  -2   -0.72   10.18
 -18  -5   2   21.47   14.22
  18  -5  -2   -3.87    9.14
  18   5  -2    6.86    9.66
  18   5  -2   17.05   11.06
  18  -5  -2   -1.25    9.44
 -17  -5   2   23.55   12.65
  17  -5  -2   17.45    9.53
  17  -5  -2   12.99    9.90
  17   5  -2    7.51    9.77
  17   5  -2    6.65    9.45
 -16  -5   2   -2.05   11.13
  16  -5  -2   20.90   10.02
 -16   5   2    8.03    9.29
  16   5  -2   10.34    9.06
  16   5  -2    3.34    8.43
 -15  -5   2   34.02    9.81
 -15   5   2   36.97   10.67
  15   5  -2   30.54   10.74
  15  -5  -2   18.50    8.71
 -15  -5   2   38.90   12.89
 -14  -5   2   -8.33    8.03
 -14   5   2    1.62    8.14
  14   5  -2   -8.59    6.75
  14  -5  -2    1.22    7.24
 -14  -5   2   -2.37    6.66
 -13   5   2    2.05    8.59
 -13  -5   2   21.31    9.97
 -13  -5   2   19.60    7.99
  13   5  -2   17.38    8.93
  13  -5  -2   16.61    8.34
 -12  -5   2   22.15   10.00
  12  -5  -2   31.09    8.28
 -12  -5   2   33.13    7.94
  12   5  -2   39.97    9.80
 -12   5   2   42.18    9.74
  11  -5  -2   50.59    9.16
 -11   5   2   73.68   11.29
 -11  -5   2   70.44   11.66
  11   5  -2   76.34   11.06
 -11  -5   2   56.09    8.94
 -10   5   2    5.76    6.27
  10  -5  -2    3.32    4.94
 -10   5   2   -5.97    3.41
 -10  -5   2    4.77    4.91
  10   5  -2    3.76    5.39
 -10  -5   2   -3.49    5.63
   9   5  -2   67.07    9.85
  -9   5   2   61.79    9.33
  -9  -5   2   75.54   10.55
   9  -5  -2   64.75    8.27
  -9  -5   2   68.53    8.81
  -9   5   2   61.15    7.08
  -8  -5   2  146.12   11.56
  -8   5   2  152.32   12.96
   8   5  -2  156.17   12.42
  -8  -5   2  170.24   12.84
  -8   5   2  155.14   10.40
   8  -5  -2  141.73   11.01
  -8  -5   2  135.96    8.93
  -7   5   2  182.58   13.89
   7  -5  -2  205.78   12.84
  -7   5   2  204.80   12.08
   7   5  -2  200.21   14.12
  -7  -5   2  192.24   12.70
  -7  -5   2  173.87   10.76
  -7  -5   2  194.50   13.89
   6  -5  -2    5.90    3.30
  -6  -5   2    2.45    2.60
  -6  -5   2   -2.61    2.91
  -6   5   2    2.30    3.20
   6   5  -2    5.26    4.21
  -6  -5   2    5.83    4.38
  -6   5   2   -6.06    3.26
  -6  -5   2   -1.18    2.34
  -5   5   2   11.83    3.16
   5   5  -2    4.87    3.01
  -5  -5   2   16.17    4.61
  -5  -5   2    7.66    3.52
   5  -5  -2   22.80    4.14
   5   5  -2   18.95    4.57
  -5   5   2   15.23    4.75
  -4  -5   2  128.31    8.07
  -4   5   2  131.76    9.35
   4   5  -2  113.60    8.97
  -4   5   2  129.46    8.83
   4   5  -2  113.69    7.89
  -4  -5   2  131.52    9.39
   3   5  -2  263.36   14.39
  -3   5   2  258.40   15.12
  -3   5   2  255.81   14.80
   3   5  -2  276.49   15.20
   3   5  -2  285.74   13.87
  -3  -5   2  276.03   14.79
   2   5  -2  663.02   33.99
   2   5  -2  716.69   33.58
  -2   5   2  738.86   35.05
   2  -5  -2  721.18   34.80
   2   5  -2  740.14   34.65
  -2  -5   2  756.55   33.24
   1  -5  -2 1468.95   65.52
   1   5  -2 1514.24   67.16
  -1  -5   2 1491.82   64.95
   1   5  -2 1505.07   68.98
   1  -5  -2 1508.49   68.78
  -1   5   2 1446.04   69.06
   0  -5  -2  350.50   17.43
   0   5   2  358.94   18.08
   0  -5   2  344.67   16.82
   0   5  -2  352.44   17.99
   0   5  -2  346.42   17.64
   0   5   2  278.22   16.69
   0   5  -2  346.27   16.43
   0  -5  -2  355.09   16.99
  -1  -5  -2  791.78   37.94
   1   5   2  847.93   40.02
   1  -5   2  867.76   37.60
  -1   5  -2  839.32   40.10
  -1   5  -2  813.48   39.22
  -1  -5  -2  862.94   39.03
   1   5   2  839.81   38.65
  -2  -5  -2  454.23   21.81
   2   5   2  461.99   22.62
  -2  -5  -2  435.53   22.13
  -2   5  -2  460.17   23.18
   2   5   2  467.55   22.92
   3   5   2   -0.47    2.02
  -3  -5  -2   -0.13    1.51
  -3  -5  -2    4.22    3.12
  -3   5  -2    0.24    2.69
   3   5   2   -1.24    2.80
  -3   5  -2    0.00    2.09
  -4   5  -2  142.47    9.73
   4   5   2  146.83    9.88
   4   5   2  146.76    8.76
  -4  -5  -2  146.34    8.65
  -4  -5  -2  142.81    9.98
  -4   5  -2   96.86    8.60
   5   5   2   -0.79    2.23
  -5  -5  -2    3.54    3.77
   5   5   2   -1.07    3.68
  -5  -5  -2    0.96    2.37
  -5   5  -2    2.44    3.18
  -5   5  -2    2.12    3.38
  -6  -5  -2   90.23    7.98
  -6   5  -2   83.84    8.97
   6  -5   2   95.63    9.17
   6   5   2   86.19    9.64
   6   5   2   77.02    6.52
  -6  -5  -2  113.99    9.75
  -6   5  -2   71.46    7.59
   7  -5   2   63.33    7.26
   7   5   2   64.20    5.63
  -7   5  -2   59.17    8.32
  -7  -5  -2   71.43    9.13
   7   5   2   77.45    9.51
  -7  -5  -2   70.25    7.84
   7  -5   2   73.38    8.49
   7  -5   2   53.40    6.78
  -8  -5  -2   99.35    9.87
   8  -5   2  117.13   10.67
  -8  -5  -2  105.42   11.23
   8   5   2  101.03    6.75
   8  -5   2   96.78    8.82
  -8   5  -2   83.43   10.56
   8   5   2  109.35   10.91
   8  -5   2   86.74    8.05
   9  -5   2   27.06    4.88
  -9  -5  -2   30.11    6.28
   9   5   2   25.47    7.29
   9  -5   2   14.09    6.20
  -9   5  -2   22.48    6.77
  -9  -5  -2   18.02    7.00
   9  -5   2   18.99    4.11
  10  -5   2   18.00    6.52
 -10   5  -2   20.36    7.31
 -10  -5  -2   21.42    8.17
  10  -5   2   18.47    4.31
  10   5   2    9.49    6.63
 -10  -5  -2   18.12    5.88
  11  -5   2    5.07    6.07
  11   5   2   -0.70    6.07
 -11   5  -2    1.33    5.89
 -11  -5  -2   -1.94    5.34
 -11  -5  -2    4.88    4.97
  12  -5   2    9.77    6.93
  12   5   2    0.79    7.84
 -12  -5  -2    7.19    5.83
 -12   5  -2   14.25    7.26
 -12  -5  -2    3.59    7.75
  13  -5   2   48.16   10.49
 -13   5  -2   46.10   10.60
 -13  -5  -2   39.45    9.06
 -13  -5  -2   58.66   12.59
  13   5   2   28.17    9.27
  14   5   2   -0.82    6.80
 -14  -5  -2    8.84    9.77
  14  -5   2   -3.08    7.48
 -14  -5  -2   -3.63    5.56
 -14   5  -2    3.46    8.29
 -15  -5  -2   -9.46    6.07
 -15   5  -2    2.91    7.29
 -15  -5  -2   -0.69    9.85
  15  -5   2    5.22    8.49
  15   5   2    4.91    9.26
  16   5   2   -2.21    7.83
 -16  -5  -2   -2.70    7.29
  16  -5   2  -20.54    8.19
 -16   5  -2   10.25    8.94
 -16  -5  -2    1.80   10.96
 -17  -5  -2    7.44    8.40
 -17   5  -2   29.05   10.42
  17  -5   2   14.19   10.96
 -17  -5  -2   13.90   13.42
  17   5   2   31.08   11.33
  18   5   2    8.40   10.68
 -18  -5  -2   -2.73    8.57
 -18   5  -2   15.92   11.96
  18  -5   2   -0.83   10.67
 -18  -5  -2   -9.84   12.21
 -19   5  -2    7.38   12.14
 -19  -5  -2   32.18   11.90
  19  -5   2    4.50   10.94
 -19  -5  -2   11.68   15.76
  19   5   2   31.74   12.10
  19   6  -2    8.90   10.53
 -19  -6   2    6.52   15.17
  19  -6  -2   -5.74   10.05
  19   6  -2   -6.27   10.19
 -18  -6   2  -24.01   12.29
  18  -6  -2  -11.74    8.76
  18   6  -2   13.57   10.90
  18   6  -2    6.62    9.35
  18  -6  -2   -2.60   10.14
  17   6  -2   10.79    9.16
  17  -6  -2   -0.52    9.03
 -17  -6   2  -18.03    9.84
  17   6  -2   14.25    9.87
  17  -6  -2    6.09    9.54
  16   6  -2    6.13    8.13
  16  -6  -2    8.45    8.71
  16  -6  -2    0.66    8.15
  16   6  -2   -5.37    7.95
 -16  -6   2    0.76   10.46
 -16   6   2    2.25    9.91
  15   6  -2    3.74    7.33
 -15  -6   2   -1.82    7.20
 -15   6   2   13.37   10.57
  15   6  -2    5.55    8.86
  15  -6  -2   -6.09    7.58
 -15  -6   2   -7.91    8.79
 -14  -6   2   12.83   10.09
  14   6  -2    7.66    8.42
 -14   6   2   -2.64    8.58
 -14  -6   2    7.82    7.45
  14  -6  -2   10.92    7.58
 -13   6   2    9.43    8.80
 -13  -6   2   16.88    9.89
  13   6  -2   11.15    8.18
 -13  -6   2    1.13    6.42
  13  -6  -2   -9.56    6.07
 -12  -6   2    8.07    8.26
 -12   6   2   16.17    8.62
  12  -6  -2    0.03    6.52
  12   6  -2    7.52    7.93
 -12  -6   2   15.44    7.19
 -11  -6   2    6.65    5.61
  11   6  -2    9.47    7.18
 -11  -6   2   -0.88    6.22
 -11   6   2   14.38    7.42
  11  -6  -2   10.27    6.42
  10   6  -2    7.31    6.06
 -10  -6   2   -2.03    5.87
 -10   6   2   -8.58    3.94
  10  -6  -2    8.74    5.68
 -10   6   2    5.33    6.06
 -10  -6   2    3.37    4.83
   9   6  -2    7.77    5.42
  -9  -6   2    2.27    4.39
   9  -6  -2    5.68    4.83
  -9  -6   2    9.01    3.05
  -9   6   2    2.32    4.10
  -9   6   2    3.09    5.63
  -9  -6   2    3.26    5.64
   8   6  -2    8.12    5.78
  -8   6   2   16.09    4.37
  -8  -6   2    3.07    4.78
  -8  -6   2    9.84    3.32
  -8   6   2    4.51    4.42
  -8  -6   2   11.83    4.25
   8  -6  -2    9.74    4.53
   7  -6  -2   -1.48    3.18
  -7  -6   2    3.96    3.07
  -7  -6   2    8.00    3.16
  -7   6   2   -3.07    3.15
  -7   6   2   -2.73    3.93
   7   6  -2    2.06    4.70
  -7  -6   2    2.56    3.17
  -7  -6   2   -3.58    3.96
  -6  -6   2   36.75    4.66
  -6   6   2   40.38    5.53
  -6  -6   2   37.91    5.37
  -6   6   2   37.20    6.56
   6   6  -2   46.20    7.15
   6  -6  -2   45.98    6.20
  -6  -6   2   41.21    6.91
  -6  -6   2   32.43    4.97
   5   6  -2  137.29    9.41
  -5   6   2  155.91   11.27
  -5  -6   2  155.12   11.31
   5   6  -2  153.23   11.39
  -5  -6   2  142.86    9.51
  -4  -6   2   63.91    7.29
  -4  -6   2   57.72    5.75
  -4   6   2   61.20    7.00
  -4   6   2   75.46    7.03
   4   6  -2   67.15    6.32
   4   6  -2   84.69    7.52
  -3   6   2    6.78    3.18
   3   6  -2   -0.74    2.35
   3   6  -2    1.90    1.89
  -3  -6   2    5.90    3.42
  -3   6   2    1.00    3.21
   3   6  -2    1.59    3.33
   2   6  -2   23.33    4.36
   2   6  -2   26.95    4.15
  -2   6   2   19.59    4.03
  -2  -6   2   29.86    4.52
   2  -6  -2   18.16    3.34
   1  -6  -2  154.89   10.32
   1  -6  -2  149.20    9.06
   1   6  -2  168.34   10.16
  -1   6   2  152.39   10.24
  -1  -6   2  153.08    9.40
   1   6  -2  168.47   10.49
   0   6  -2  383.82   19.02
   0   6  -2  348.13   19.02
   0  -6   2  374.77   17.99
   0   6  -2  361.86   17.22
   0  -6  -2  366.93   17.79
   0  -6  -2  348.75   18.31
   0   6   2  317.97   18.68
   0   6   2  378.26   18.38
  -1  -6  -2  624.06   28.96
  -1   6  -2  632.78   29.39
  -1  -6  -2  589.12   29.01
   1  -6   2  596.29   28.47
   1   6   2  621.36   30.39
  -1   6  -2  607.06   30.53
   1   6   2  626.48   29.51
  -2  -6  -2   10.25    3.78
  -2   6  -2    0.59    1.61
  -2  -6  -2    8.97    1.77
   2   6   2    8.56    2.93
  -2   6  -2   16.51    3.85
   2   6   2    9.45    3.50
  -3  -6  -2   48.76    4.09
  -3  -6  -2   43.92    5.86
   3   6   2   44.27    4.86
   3   6   2   52.13    6.41
  -3   6  -2   41.44    5.22
  -3   6  -2   39.05    5.33
   4   6   2   25.88    4.05
   4   6   2   33.21    5.51
  -4  -6  -2   25.79    3.76
  -4   6  -2   31.95    4.90
  -4  -6  -2   25.41    5.27
  -4   6  -2   25.71    4.51
   5   6   2  278.56   14.80
  -5  -6  -2  255.18   14.89
   5   6   2  255.88   16.32
  -5  -6  -2  249.93   15.74
  -5   6  -2  286.48   16.54
   6  -6   2  115.68   10.02
   6   6   2  100.49   10.29
  -6   6  -2  100.31    8.57
  -6  -6  -2  126.44   10.72
  -6   6  -2   93.53    9.82
  -6  -6  -2  109.08    8.67
   6   6   2  105.98    7.90
   7   6   2    0.56    5.10
   7   6   2    4.23    2.92
  -7  -6  -2    4.84    3.64
  -7  -6  -2    2.31    4.87
  -7   6  -2   -4.00    3.75
   7  -6   2    5.95    4.99
  -7   6  -2   -7.88    3.83
  -8  -6  -2    8.11    4.56
   8  -6   2    9.67    5.40
   8  -6   2   -2.77    4.18
  -8   6  -2   -5.16    4.58
  -8  -6  -2    7.86    6.14
   8  -6   2    1.09    4.32
   8   6   2    5.42    3.19
   8   6   2    4.29    5.28
   9  -6   2   -3.52    3.89
  -9  -6  -2    6.30    6.03
  -9  -6  -2    0.74    4.04
  -9   6  -2    0.74    5.12
   9  -6   2   -0.28    4.93
   9  -6   2   -7.05    3.47
   9   6   2   -0.93    5.23
   9   6   2    4.62    2.62
  10  -6   2   28.38    5.49
 -10  -6  -2   17.84    7.28
  10  -6   2   20.96    6.98
  10  -6   2   20.09    4.63
 -10   6  -2   34.30    8.21
  10   6   2   26.29    7.62
 -10  -6  -2   17.35    6.04
 -11  -6  -2    6.65    4.71
  11   6   2    7.83    6.51
  11  -6   2    9.41    6.40
 -11  -6  -2   11.81    7.11
 -11   6  -2    6.94    6.88
 -12   6  -2   71.94   11.91
  12   6   2   60.21   11.04
  12  -6   2   67.34   10.59
 -12  -6  -2   44.47   11.19
 -12  -6  -2   74.76   10.15
 -13  -6  -2    5.28    5.85
  13  -6   2   15.47    8.07
  13   6   2    3.89    7.80
 -13   6  -2   10.23    8.30
 -13  -6  -2   11.67    9.35
 -14  -6  -2    7.67    9.91
  14   6   2    9.27    9.08
 -14   6  -2   18.75    9.56
 -14  -6  -2    8.86    7.06
  14  -6   2    0.90    8.38
 -15   6  -2    5.33    8.99
  15   6   2   10.65    9.86
 -15  -6  -2    6.01    7.54
  15  -6   2    2.37    8.92
 -15  -6  -2    4.20   10.55
  16   6   2   -6.87    9.13
  16  -6   2    9.92    9.99
 -16   6  -2   11.18   10.51
 -16  -6  -2    3.89   11.04
 -16  -6  -2   25.35    9.16
  17   6   2  -10.81    9.09
  17  -6   2   -2.56    9.87
 -17  -6  -2    3.39   13.16
 -17  -6  -2    0.11    8.16
 -17   6  -2   -8.63    8.37
 -18  -6  -2   -2.26    8.76
  18   6   2   -5.28    9.80
  18  -6   2   -0.18   10.48
 -18  -6  -2   46.51   16.97
 -18   6  -2   -4.99   10.03
  19  -6   2  -14.01    9.53
 -19  -6  -2    2.50   10.05
 -19  -6  -2   -0.11   15.82
  19   6   2    0.81   10.73
  19   6   2   21.40   11.82
  19   7  -2   21.29   10.98
 -19  -7   2   -2.43   14.17
 -18  -7   2   -3.12   13.16
  18  -7  -2    6.45    9.81
  18   7  -2  -10.01    9.24
  18   7  -2   10.19   10.05
  17  -7  -2   -5.21    7.17
  17   7  -2    2.48    8.02
 -17  -7   2   20.34   12.80
  17   7  -2   10.46    9.31
  17  -7  -2    4.09    9.52
  16  -7  -2   -9.33    6.00
 -16  -7   2    7.90   11.31
  16   7  -2   -2.01    8.74
 -16   7   2  -13.82    9.81
  16  -7  -2   -1.40    7.60
  16   7  -2   -9.00    7.40
 -15   7   2    8.75   10.81
  15   7  -2    1.91    8.39
  15   7  -2    6.52    8.06
  15  -7  -2   10.01    8.55
 -15  -7   2    7.01   10.60
 -14   7   2   -0.50    9.09
  14  -7  -2    7.83    8.14
  14   7  -2    8.94    9.25
 -14  -7   2   28.84    9.42
 -14  -7   2   13.51   10.50
  13  -7  -2    4.07    7.68
  13   7  -2    6.27    8.13
 -13  -7   2   12.64    7.21
 -13  -7   2    6.98    8.86
 -13   7   2   15.11    9.06
 -12   7   2   10.76    8.67
  12  -7  -2   -2.47    6.30
  12   7  -2   13.89    7.73
 -12  -7   2   -3.79    5.25
 -12  -7   2    3.00    8.40
  11  -7  -2   11.91    6.19
 -11  -7   2    3.21    7.46
 -11   7   2   20.68    8.16
 -11  -7   2    1.87    5.87
  11   7  -2   19.76    8.17
 -10   7   2   30.90    6.34
 -10  -7   2   55.42    8.20
 -10   7   2   32.41    8.57
  10  -7  -2   31.00    7.53
 -10  -7   2   37.24    9.32
  10   7  -2   36.21    8.49
  -9  -7   2   53.31    7.44
  -9  -7   2   54.28    6.34
   9   7  -2   60.90    9.73
   9  -7  -2   60.04    8.38
  -9   7   2   59.82    7.38
  -9  -7   2   41.92    8.87
  -9   7   2   59.14    9.61
   8   7  -2    5.52    5.30
  -8  -7   2    1.05    3.44
   8  -7  -2   -0.72    3.69
  -8  -7   2    0.39    3.11
  -8   7   2   -1.62    4.73
  -8  -7   2    1.09    3.08
  -8   7   2    1.23    3.94
  -8  -7   2    0.82    5.02
  -7   7   2    8.29    5.49
  -7  -7   2   17.10    4.08
  -7  -7   2   15.61    6.09
  -7  -7   2    4.94    3.68
  -7   7   2   14.31    4.47
   7  -7  -2   11.68    4.55
  -7  -7   2    9.22    3.82
   7   7  -2    7.11    4.86
  -6  -7   2   89.41    7.69
   6   7  -2   82.75    7.37
   6  -7  -2   94.20    8.43
  -6  -7   2   94.76    9.78
  -6   7   2   86.37    9.19
   6   7  -2   87.71    9.70
  -5   7   2  -14.73    3.48
   5   7  -2   -6.35    3.19
  -5   7   2   -3.23    3.45
   5   7  -2   -0.79    3.60
  -5  -7   2    0.12    3.98
  -5  -7   2   -6.28    2.74
  -4  -7   2    7.15    3.94
   4   7  -2    4.85    3.72
  -4   7   2    6.83    3.90
   4   7  -2   -1.65    2.61
  -4   7   2    3.35    4.18
   4   7  -2   -8.37    2.05
  -3  -7   2   62.34    6.42
   3  -7  -2   60.10    6.26
   3   7  -2   70.40    7.15
   3   7  -2   61.48    4.75
  -3   7   2   63.27    6.79
   3   7  -2   68.12    6.70
  -2   7   2  249.28   15.61
   2   7  -2  298.38   15.64
   2   7  -2  270.04   15.80
  -2  -7   2  263.42   14.89
   2  -7  -2  274.20   14.77
  -1  -7   2  166.38   10.46
   1  -7  -2  185.51    9.85
   1   7  -2  171.39   10.75
   1  -7  -2  159.25   10.72
   1   7  -2  163.46   11.17
  -1   7   2  167.81   10.93
   0   7   2  303.41   16.34
   0   7  -2  307.19   16.97
   0  -7  -2  291.13   16.27
   0  -7   2  309.60   15.89
   0   7  -2  302.52   14.70
   0   7  -2  330.99   17.09
   0   7   2  277.87   16.69
   0  -7  -2  287.97   15.23
  -1  -7  -2   65.98    4.79
  -1   7  -2   73.89    7.03
  -1   7  -2   71.56    7.37
  -1  -7  -2   74.99    7.27
   1   7   2   70.46    6.72
   1  -7   2   69.73    6.38
  -1   7  -2   75.69    5.45
   1   7   2   78.18    6.91
   2   7   2   22.38    4.47
  -2   7  -2   17.14    4.41
  -2  -7  -2   14.98    4.01
   2  -7   2   10.99    3.66
  -2   7  -2   17.07    3.32
   2   7   2   20.53    4.10
  -2  -7  -2   14.59    2.01
   3   7   2   97.62    8.46
  -3   7  -2   94.80    8.24
  -3  -7  -2   90.27    5.98
  -3   7  -2  103.36    7.67
  -3  -7  -2  105.29    8.41
   3   7   2   85.56    7.34
  -4   7  -2   88.84    8.07
  -4   7  -2   76.48    8.34
   4   7   2   91.94    7.40
  -4  -7  -2   89.34    8.22
  -4  -7  -2   86.09    6.44
   4   7   2   89.14    8.23
  -5  -7  -2  355.59   20.14
   5   7   2  356.38   18.89
  -5   7  -2  325.81   19.89
   5   7   2  352.37   20.35
  -5   7  -2  362.93   19.85
  -5  -7  -2  349.77   18.59
   6   7   2   33.00    5.10
  -6   7  -2   42.73    7.34
  -6  -7  -2   46.93    7.69
  -6  -7  -2   48.28    5.84
   6   7   2   40.96    7.32
  -7  -7  -2   19.05    6.03
   7   7   2   20.94    6.62
  -7   7  -2   21.62    5.37
  -7   7  -2   17.40    6.01
   7   7   2   17.74    4.25
  -7  -7  -2   22.23    5.13
   7  -7   2   26.66    6.37
   8   7   2   -8.56    5.04
  -8  -7  -2    0.99    3.85
  -8  -7  -2    7.05    6.24
  -8   7  -2   -6.18    3.97
   8  -7   2   -1.89    4.43
   8   7   2   -3.68    3.14
  -8   7  -2   -6.47    4.72
   9  -7   2   46.19    8.73
  -9   7  -2   36.16    8.40
   9   7   2   42.84    5.11
  -9  -7  -2   54.54    7.58
   9  -7   2   43.19    6.93
   9  -7   2   47.06    6.76
   9   7   2   50.46    9.07
  -9  -7  -2   51.62    9.47
  10  -7   2   44.15    6.78
 -10  -7  -2   35.93    9.14
 -10   7  -2   55.10    9.84
  10   7   2   60.90   10.26
 -10  -7  -2   56.56    8.27
  10  -7   2   54.82    9.58
  10  -7   2   43.80    7.01
 -11  -7  -2    7.16    5.16
 -11   7  -2    4.60    6.35
 -11  -7  -2    0.58    7.12
  11   7   2    4.29    6.86
  11  -7   2    6.32    6.66
 -12  -7  -2    9.93    8.47
 -12  -7  -2   16.21    6.24
  12   7   2   10.35    7.78
 -12   7  -2    9.88    7.37
  12  -7   2   12.80    7.53
 -13  -7  -2   -2.24    8.64
 -13  -7  -2   -0.13    5.93
 -13   7  -2   -2.12    8.25
  13  -7   2   -0.01    7.36
  13   7   2   -3.26    7.41
 -14   7  -2   10.80    8.47
 -14  -7  -2    5.46    5.67
  14  -7   2    8.08    8.62
 -14  -7  -2   13.99    9.87
  14   7   2   10.33    9.30
 -15  -7  -2    7.32   10.92
 -15   7  -2    7.45    9.61
 -15  -7  -2    9.95    6.76
  15   7   2   -7.85    7.97
  15  -7   2    6.05    8.71
 -16  -7  -2    0.10   11.22
 -16   7  -2    5.65   10.20
  16  -7   2  -10.36    8.72
  16   7   2   -9.69    9.92
 -16  -7  -2    0.97    7.35
  17  -7   2   16.47   11.18
 -17  -7  -2    7.28   12.57
 -17  -7  -2   12.91    9.42
 -17   7  -2   10.28   11.86
  17   7   2   16.90   10.51
 -18   7  -2   11.56   12.70
 -18  -7  -2    4.97    9.71
  18  -7   2   18.88   11.35
  18   7   2   11.27   10.87
 -18  -7  -2    6.84   14.40
  19   7   2   -3.08    9.57
  19  -7   2    6.27   11.31
 -19  -7  -2   -0.73   14.37
  19   8  -2    5.29   10.26
  18   8  -2   68.91   14.83
  18  -8  -2   38.95   13.65
 -18  -8   2   80.75   18.60
  17   8  -2   13.31    9.20
 -17  -8   2  -11.87   10.52
  17   8  -2    0.63    9.28
  17  -8  -2   -0.18    8.29
  16   8  -2   51.92   12.44
  16  -8  -2   50.13   11.80
 -16  -8   2   29.86   12.61
  16  -8  -2   20.71    9.92
  16   8  -2   43.73   12.51
  15   8  -2  -10.92    7.81
  15  -8  -2   -3.29    7.45
 -15   8   2    3.21    9.78
 -15  -8   2    0.56   10.52
  15   8  -2  -10.30    6.95
 -14   8   2   22.69   11.11
 -14  -8   2   26.40   11.51
  14  -8  -2   30.42    9.46
  14   8  -2    3.43    7.68
  14   8  -2   19.57    9.83
 -13   8   2   -2.66    7.87
  13   8  -2   -4.73    7.09
 -13  -8   2   -3.28    6.04
  13  -8  -2    0.98    6.74
 -13  -8   2    8.72    9.28
 -12   8   2    7.72    8.43
 -12  -8   2    1.67    5.64
  12  -8  -2    3.65    6.16
  12   8  -2   -5.49    6.21
 -12  -8   2    4.66    8.43
  11   8  -2   85.10   12.39
  11  -8  -2   85.23   11.09
 -11  -8   2   73.30   10.41
 -11   8   2   73.89   12.54
 -11  -8   2  102.65   14.17
 -10  -8   2   37.99    9.13
 -10  -8   2   30.11    7.09
 -10   8   2   36.73    8.78
  10  -8  -2   41.27    7.91
  10   8  -2   32.83    8.48
 -10   8   2   27.18    6.84
  -9  -8   2   20.74    4.91
   9   8  -2   19.30    7.26
  -9   8   2   27.35    7.66
  -9   8   2   32.45    6.66
   9  -8  -2   34.75    7.07
  -9  -8   2   24.50    7.88
  -9  -8   2   21.08    6.06
  -9  -8   2   39.84    5.17
  -8   8   2  258.50   18.14
  -8  -8   2  277.64   15.35
  -8  -8   2  266.43   16.37
  -8   8   2  274.16   16.69
  -8  -8   2  211.90   16.86
   8   8  -2  241.63   17.42
  -8  -8   2  263.05   16.24
   8  -8  -2  241.26   16.07
  -7   8   2   -0.61    2.35
   7   8  -2   -2.71    3.05
  -7  -8   2    3.82    5.20
   7  -8  -2    3.37    4.36
   7   8  -2   -5.56    4.57
  -7  -8   2    1.17    3.17
  -7   8   2   -6.83    3.98
   6   8  -2    3.80    3.77
  -6  -8   2    4.80    3.33
   6   8  -2    6.32    5.21
  -6   8   2   12.15    5.02
  -6  -8   2   10.20    5.37
  -6   8   2    7.67    4.33
   5   8  -2   28.66    4.36
  -5  -8   2   36.15    6.67
  -5   8   2   23.02    5.50
   5   8  -2   39.23    6.67
   5   8  -2   25.67    4.85
  -5   8   2   34.50    6.36
  -4   8   2   -3.98    3.69
   4   8  -2   -5.51    3.45
   4   8  -2   -2.65    2.26
   4   8  -2   -1.83    3.39
  -4  -8   2    9.91    4.57
  -4   8   2   -0.04    3.51
  -3  -8   2   -1.50    2.88
   3  -8  -2    7.90    3.38
   3   8  -2    0.58    2.90
  -3   8   2    8.30    4.22
   3   8  -2    5.63    3.87
   2   8  -2  161.05   11.71
  -2   8   2  166.29   11.97
   2   8  -2  179.53   11.76
   2  -8  -2  205.29   12.56
   2  -8  -2  179.30   10.93
  -2  -8   2  187.47   11.64
   1  -8  -2  560.10   27.62
  -1  -8   2  555.71   27.05
  -1   8   2  574.68   27.79
  -1   8   2  530.56   28.75
   1   8  -2  569.96   28.69
   1   8  -2  558.77   28.36
   1  -8  -2  553.99   27.17
   0   8  -2    4.58    3.49
   0   8  -2    1.20    1.52
   0   8  -2   -0.45    3.10
   0   8   2   -0.99    2.89
   0  -8  -2    1.55    1.88
   0  -8  -2   -2.37    3.29
   0   8   2    2.79    3.29
   0  -8   2   -1.49    2.81
  -1   8  -2   31.66    5.39
  -1   8  -2   39.28    6.03
  -1  -8  -2   28.80    3.14
  -1   8  -2   34.49    3.90
   1   8   2   36.58    5.43
   1  -8   2   33.34    5.13
  -1  -8  -2   34.54    5.69
   1   8   2   32.00    5.22
  -2  -8  -2   54.79    3.80
   2  -8   2   63.56    6.31
  -2  -8  -2   50.44    6.74
  -2   8  -2   59.74    5.49
   2   8   2   55.81    6.54
   2   8   2   54.88    6.66
  -2   8  -2   47.64    6.57
  -3   8  -2   43.96    6.35
  -3  -8  -2   48.06    6.73
   3   8   2   51.81    5.89
   3   8   2   31.72    5.75
  -3  -8  -2   45.00    3.80
   4   8   2   18.93    4.41
  -4  -8  -2   14.98    4.72
   4   8   2   10.51    4.72
  -4  -8  -2   14.40    2.77
  -4   8  -2   20.52    5.23
  -4   8  -2   16.38    4.42
  -5  -8  -2  159.65   10.05
  -5  -8  -2  150.22   12.24
   5   8   2  170.37   11.09
  -5   8  -2  159.04   11.92
  -5   8  -2  139.74   11.88
   5   8   2  158.86   12.14
  -6  -8  -2   95.11    7.83
   6   8   2   92.96   10.47
  -6  -8  -2   88.49   10.27
   6   8   2   87.11    8.10
  -6   8  -2   89.74    8.97
  -6   8  -2   91.39    9.57
  -7  -8  -2   26.43    5.14
   7   8   2   24.11    4.91
   7   8   2   27.63    7.81
   7  -8   2   28.29    6.89
  -7   8  -2   12.50    6.17
  -7  -8  -2   26.39    7.21
  -7   8  -2    6.26    3.49
  -8   8  -2   66.16    9.76
  -8   8  -2   63.73    7.93
   8  -8   2   65.62    9.52
   8   8   2   60.87    9.50
  -8  -8  -2   52.96    9.14
   8   8   2   57.46    6.73
  -8  -8  -2   61.47    8.36
  -9   8  -2   42.35    8.67
   9  -8   2   43.79    7.27
  -9  -8  -2   41.50    7.11
   9   8   2   66.15   10.01
  -9  -8  -2   34.93    8.59
   9  -8   2   54.62    9.10
   9  -8   2   52.21    7.64
   9   8   2   35.92    5.33
 -10  -8  -2   24.93    8.95
  10  -8   2   12.24    6.76
  10  -8   2   20.66    6.47
 -10   8  -2   21.09    7.68
  10  -8   2   16.45    6.03
 -10  -8  -2   25.53    6.51
  10   8   2   11.79    7.30
  11  -8   2   78.16   11.55
 -11  -8  -2   71.50    9.43
 -11  -8  -2   58.10   11.78
 -11   8  -2   54.51   10.72
  11   8   2   61.84   11.42
  12  -8   2  114.57   13.61
 -12  -8  -2  126.90   12.50
 -12   8  -2  102.43   14.17
 -12  -8  -2  131.44   15.73
  12   8   2  121.84   14.49
 -13  -8  -2   21.12   10.52
  13  -8   2   27.57    9.71
 -13   8  -2    3.15    8.31
  13   8   2   13.42    9.15
 -13  -8  -2   28.17    8.22
  14   8   2    5.93    8.00
  14  -8   2   -9.77    7.90
 -14  -8  -2    3.44    9.67
 -14  -8  -2   -2.64    5.26
 -14   8  -2   11.82    9.17
  15  -8   2   -6.78    8.67
 -15  -8  -2   -0.69    6.41
 -15  -8  -2   -2.10   11.01
  15   8   2    3.97    8.19
 -15   8  -2    0.81    9.24
  16   8   2   19.36   10.97
  16  -8   2   -1.85    9.14
 -16  -8  -2    0.62    7.13
 -16  -8  -2  -16.50   10.61
 -16   8  -2   -4.03    9.37
 -17  -8  -2   14.01    9.62
 -17  -8  -2   -5.92   11.27
  17   8   2   20.32   11.50
  17  -8   2   15.95   11.16
 -17   8  -2   26.37   13.31
  18   8   2    4.01   10.83
 -18   8  -2   11.17   13.07
 -18  -8  -2   17.05   14.03
  18  -8   2   -6.90    8.80
 -19  -8  -2   -4.83   14.59
  19  -8   2  -12.50    9.89
  18   9  -2   35.46   12.23
 -18  -9   2   15.42   13.90
  18  -9  -2   -6.65    9.42
  17  -9  -2   98.94   16.34
 -17  -9   2   70.02   17.36
  17   9  -2   91.30   16.19
 -16  -9   2   20.71   12.05
  16  -9  -2  -14.85    6.72
  16   9  -2   -3.35    8.92
  16  -9  -2    3.71    8.38
  15  -9  -2  119.46   15.13
  15   9  -2   76.04   13.63
  15   9  -2  104.35   16.07
  15  -9  -2  120.04   16.59
 -15  -9   2  126.99   18.91
 -14  -9   2   23.13   11.47
  14   9  -2    4.23    8.30
 -14   9   2    5.75    9.55
  14   9  -2    7.86    9.38
  14  -9  -2    6.13    8.18
  13   9  -2   -4.08    8.09
 -13   9   2    5.68    8.98
  13   9  -2   -0.96    6.55
 -13  -9   2    6.75    9.12
  13  -9  -2    5.38    7.37
  12   9  -2   31.65    9.08
  12   9  -2   37.52    8.82
 -12  -9   2   32.80    8.09
 -12   9   2   20.54    9.91
  12  -9  -2   36.06    9.01
 -12  -9   2   20.30    9.74
 -11  -9   2   94.41   11.62
 -11   9   2   77.19   13.13
  11   9  -2  126.89   14.17
 -11  -9   2  104.37   14.84
  11  -9  -2   81.85   11.32
  10   9  -2   75.01   11.26
  10  -9  -2   66.71    9.84
 -10   9   2   71.45    9.35
 -10   9   2   80.81   12.03
 -10  -9   2   71.62   10.11
 -10  -9   2   67.04   11.42
  -9   9   2  361.07   22.39
   9   9  -2  382.92   24.40
  -9  -9   2  377.69   22.37
   9  -9  -2  376.32   22.28
  -9  -9   2  358.97   20.91
  -9   9   2  396.61   25.26
  -9  -9   2  391.32   22.36
  -9  -9   2  383.96   24.03
  -8  -9   2  118.33   10.66
  -8   9   2  128.60   12.89
   8   9  -2  127.93   12.75
  -8  -9   2  148.59   10.77
  -8  -9   2  121.90   12.71
   8  -9  -2  136.02   11.58
  -8  -9   2  122.45   10.94
  -7  -9   2  547.56   30.28
   7   9  -2  568.02   28.94
   7   9  -2  572.96   31.09
  -7   9   2  541.84   31.21
   7   9  -2  560.62   28.85
   7  -9  -2  532.76   29.02
  -7   9   2  561.24   30.06
   6   9  -2   46.45    6.10
  -6   9   2   38.23    7.07
  -6  -9   2   57.58    8.85
   6   9  -2   65.97    9.00
  -6   9   2   45.63    7.86
   6   9  -2   51.25    7.07
   5   9  -2   32.82    6.97
   5   9  -2   33.91    5.88
   5   9  -2   34.22    4.37
  -5   9   2   31.68    6.73
  -5   9   2   28.00    6.02
  -5  -9   2   43.42    7.46
  -4   9   2   -2.55    4.02
   4   9  -2   -1.28    3.31
  -4  -9   2    2.67    4.50
   4  -9  -2   -1.88    3.17
   4   9  -2    1.73    1.97
   4   9  -2    3.17    4.13
  -3   9   2   14.74    4.83
  -3  -9   2   10.39    4.25
   3   9  -2   13.96    5.23
   3  -9  -2   16.98    3.84
   3   9  -2   11.35    4.13
  -2   9   2   44.87    6.71
   2  -9  -2   41.66    6.80
   2   9  -2   43.33    6.69
  -2  -9   2   43.63    6.34
   2  -9  -2   40.46    5.35
   2   9  -2   45.12    6.28
  -1   9   2   43.26    6.48
   1  -9  -2   41.20    6.48
  -1   9   2   41.88    6.02
  -1  -9   2   50.04    6.43
   1   9  -2   44.27    6.24
   1  -9  -2   32.20    4.02
   1   9  -2   53.83    6.93
   0   9  -2  983.03   46.02
   0  -9  -2  956.88   44.73
   0  -9   2  968.93   44.13
   0  -9  -2  917.98   44.55
   0   9   2  935.44   46.82
   0   9  -2  905.50   46.53
   0   9  -2  982.28   44.15
   0   9   2  969.44   45.33
  -1  -9  -2  167.77   11.68
  -1   9  -2  155.16    9.41
  -1   9  -2  157.60   11.86
  -1   9  -2  179.53   11.92
   1  -9   2  175.51   11.15
   1   9   2  154.07   11.17
   1   9   2  151.28   11.34
   2   9   2  505.22   26.19
  -2   9  -2  505.35   25.24
   2   9   2  499.32   26.59
  -2   9  -2  487.12   26.83
  -2  -9  -2  508.86   26.11
   2  -9   2  508.19   25.30
  -3   9  -2   65.30    8.00
  -3   9  -2   60.72    6.64
  -3  -9  -2   69.13    4.71
  -3  -9  -2   59.19    7.83
   3  -9   2   95.46    8.18
   3   9   2   58.17    7.93
   3   9   2   60.46    7.15
  -4  -9  -2  235.78   15.59
   4   9   2  244.65   14.94
  -4  -9  -2  236.04   12.70
  -4   9  -2  249.27   15.15
  -4   9  -2  233.30   15.48
   4   9   2  227.03   15.29
  -5   9  -2   22.62    5.96
  -5  -9  -2   17.37    3.40
  -5   9  -2   17.85    5.24
   5   9   2   23.15    5.34
   5   9   2   30.37    6.66
  -5  -9  -2   21.09    6.29
   6   9   2   27.55    5.82
  -6   9  -2   20.57    6.49
  -6  -9  -2   27.13    4.64
   6   9   2   25.29    7.11
  -6  -9  -2   38.07    7.10
  -6   9  -2   23.82    6.40
  -7   9  -2   19.59    5.99
  -7  -9  -2   21.72    7.23
  -7   9  -2   14.95    6.20
   7   9   2   13.87    4.76
   7   9   2   22.84    7.43
  -7  -9  -2   16.11    4.46
   8   9   2  138.87   10.23
  -8   9  -2   96.55   11.81
   8   9   2  145.04   13.82
  -8   9  -2  100.58   10.76
  -8  -9  -2  118.74   10.49
   8  -9   2  158.17   13.79
  -8  -9  -2  121.87   12.27
  -9   9  -2  114.54   12.53
  -9  -9  -2  104.28   12.92
  -9   9  -2   91.49   10.37
   9  -9   2  111.25   12.51
   9   9   2  119.31   12.65
  -9  -9  -2  111.78   10.51
   9   9   2   84.55    8.77
 -10  -9  -2  155.93   13.13
 -10   9  -2  139.81   14.81
  10   9   2  152.44   15.93
  10  -9   2  171.51   14.42
 -10  -9  -2  142.19   15.48
  10  -9   2  175.27   15.08
  10  -9   2  178.09   13.45
 -11   9  -2  108.96   13.69
  11  -9   2  120.26   13.27
 -11  -9  -2   93.31   11.17
  11   9   2  110.11   14.01
 -11  -9  -2  133.47   15.07
 -12  -9  -2  145.15   13.65
  12  -9   2  111.92   13.92
  12   9   2  134.48   15.62
 -12  -9  -2  136.61   16.53
 -12   9  -2  176.61   17.08
 -13  -9  -2   26.47    7.67
  13   9   2   50.41   11.26
  13  -9   2   29.84    9.73
 -13   9  -2   39.39   11.04
 -13  -9  -2   40.45   11.92
 -14  -9  -2    9.52   10.39
  14   9   2    9.70    9.29
  14  -9   2   10.63    9.04
 -14   9  -2    6.69    9.07
 -14  -9  -2    6.50    6.65
 -15  -9  -2    6.60   11.06
 -15  -9  -2   -0.17    6.35
 -15   9  -2  -10.49    8.35
  15   9   2   -8.90    8.26
  15  -9   2   15.28   10.67
 -16  -9  -2  -10.23   10.86
  16   9   2   -0.30    8.96
 -16   9  -2   -2.91    9.70
  16  -9   2   -5.91    9.63
 -16  -9  -2   10.09    7.95
 -17   9  -2   61.00   15.76
 -17  -9  -2   71.33   18.23
  17  -9   2   43.14   13.85
  17   9   2   48.20   13.25
 -18  -9  -2   33.45   14.91
  18   9   2   28.52   11.74
  18  -9   2   40.39   13.54
 -18   9  -2    8.02   13.53
  18  10  -2  115.74   17.91
 -18 -10   2   99.02   19.97
  18 -10  -2   65.78   15.57
  17 -10  -2   -1.98    9.29
  17  10  -2    1.24    9.99
 -17 -10   2   26.71   14.02
  16 -10  -2   89.01   15.23
  16  10  -2   70.65   14.32
 -16 -10   2   72.10   16.90
 -15 -10   2    3.15    9.25
  15  10  -2   12.07    9.22
  15 -10  -2   -0.93    8.40
  15 -10  -2    1.76    8.45
 -14 -10   2   91.36   15.65
  14 -10  -2   48.72   12.66
  14 -10  -2   55.83   11.10
  14  10  -2   62.15   13.07
 -14  10   2   59.73   14.17
  13  10  -2   -4.13    6.44
 -13 -10   2  -10.21    8.00
  13 -10  -2    4.26    7.32
 -13  10   2   -0.92    8.82
  13  10  -2   -6.49    5.92
  12  10  -2   15.91    6.46
 -12  10   2   49.01   12.35
 -12 -10   2   63.35   12.74
  12  10  -2   49.63   10.89
  12 -10  -2   66.31   10.79
 -11 -10   2   62.71   12.24
  11 -10  -2   59.54    9.87
 -11  10   2   58.47   12.01
  11  10  -2   59.47    9.16
  11  10  -2   71.25   12.04
 -10  10   2  324.53   23.95
  10  10  -2  328.65   21.47
 -10 -10   2  367.87   24.51
  10 -10  -2  345.67   21.68
 -10  10   2  345.93   21.71
  10  10  -2  332.51   23.52
  -9  10   2  170.49   16.01
  -9 -10   2  149.34   15.21
   9  10  -2  140.09   14.74
  -9 -10   2  175.38   12.40
  -9  10   2  151.51   13.41
   9  10  -2  166.23   13.12
   9 -10  -2  173.94   13.47
  -9 -10   2  155.93   13.26
  -8 -10   2  627.80   34.39
   8  10  -2  661.79   32.89
   8 -10  -2  658.08   33.33
   8  10  -2  633.04   34.72
  -8 -10   2  652.89   34.16
  -8  10   2  552.08   34.79
  -8 -10   2  671.59   32.92
  -8  10   2  546.02   33.17
  -7  10   2  345.40   22.30
   7  10  -2  413.29   21.54
  -7  10   2  328.46   22.75
   7  10  -2  361.26   20.51
  -7 -10   2  373.24   22.83
   7  10  -2  407.78   23.86
  -6  10   2  314.52   20.36
  -6 -10   2  348.61   20.76
   6  10  -2  323.63   19.48
   6  10  -2  367.14   18.59
  -6  10   2  318.74   20.89
   6  10  -2  349.45   21.71
   5  10  -2  250.14   13.66
   5  10  -2  246.91   16.86
  -5  10   2  246.61   16.71
  -5 -10   2  254.57   16.82
   5 -10  -2  243.97   16.34
   5  10  -2  259.31   15.86
  -4  10   2    0.73    4.33
  -4 -10   2    6.65    4.30
   4  10  -2   10.70    5.28
   4  10  -2    5.78    4.34
   4 -10  -2   -0.68    3.21
   3  10  -2  214.19   15.02
   3 -10  -2  214.32   13.46
  -3 -10   2  228.46   14.58
  -3  10   2  204.44   14.77
   3 -10  -2  212.74   15.01
   3  10  -2  232.94   14.41
   2 -10  -2   14.89    3.62
  -2 -10   2   19.47    5.28
   2 -10  -2   13.67    5.20
  -2  10   2   17.75    5.42
   2  10  -2    9.60    4.52
   2  10  -2   18.91    5.54
   1 -10  -2 1490.37   69.28
   1 -10  -2 1439.16   67.59
   1  10  -2 1513.59   71.21
  -1 -10   2 1503.35   67.16
  -1  10   2 1483.81   68.81
  -1  10   2 1495.09   71.42
   1  10  -2 1480.12   69.44
   0 -10  -2  214.79   11.92
   0  10   2  233.13   14.80
   0  10  -2  211.72   14.33
   0  10   2  214.23   13.96
   0 -10   2  221.47   13.77
   0 -10   2  204.53   11.09
   0  10  -2  213.63   14.42
   0 -10  -2  221.32   14.40
   1  10   2 1933.51   93.66
  -1  10  -2 1981.58   93.87
  -1  10  -2 2061.00   91.81
  -1 -10  -2 1965.54   88.79
  -1  10  -2 2022.89   91.62
   1  10   2 1938.61   90.64
   1 -10   2 2039.82   88.39
   2  10   2   31.73    6.18
   2 -10   2   41.04    6.47
  -2 -10  -2   33.71    6.49
  -2  10  -2   32.12    4.57
  -2  10  -2   25.17    6.03
   2  10   2   37.86    6.54
   3  10   2 1202.64   57.80
  -3  10  -2 1265.03   58.40
  -3 -10  -2 1179.01   56.51
   3  10   2 1282.25   59.25
   3 -10   2 1236.52   56.14
  -3  10  -2 1126.64   59.17
  -3 -10  -2 1225.02   55.97
   4  10   2   21.28    6.24
   4  10   2   12.33    4.48
  -4  10  -2    1.98    2.55
  -4 -10  -2   13.54    2.57
  -4  10  -2   13.62    5.50
  -4 -10  -2    8.17    5.15
   5  10   2   99.39   10.21
   5  10   2  106.65    9.43
  -5 -10  -2  111.25   10.89
  -5  10  -2   84.80    9.94
  -5 -10  -2  112.45    7.58
  -5  10  -2  103.03    9.90
  -6 -10  -2    0.44    2.71
   6  10   2   -2.11    4.52
  -6  10  -2   -4.26    4.57
  -6 -10  -2    0.69    5.13
  -6  10  -2   -0.66    4.82
   6  10   2   -3.44    3.39
   7  10   2  144.54   10.92
  -7  10  -2  115.69   11.99
  -7 -10  -2  125.79   10.05
  -7 -10  -2  149.51   13.34
  -7  10  -2  120.96   11.81
   7  10   2  134.47   13.33
  -8 -10  -2  148.13   14.14
   8  10   2  116.31   12.90
   8 -10   2  155.61   13.57
  -8  10  -2   90.12   11.22
   8  10   2  141.18   11.23
  -8 -10  -2  145.08   10.94
  -8  10  -2  165.25   14.20
  -9  10  -2  476.52   26.78
   9 -10   2  424.29   27.31
   9  10   2  478.92   25.08
  -9 -10  -2  498.84   26.25
  -9 -10  -2  478.89   28.53
  -9  10  -2  404.05   27.86
   9  10   2  482.16   28.88
  10 -10   2  144.99   14.15
 -10 -10  -2  141.00   12.60
  10  10   2  121.63   14.05
 -10 -10  -2  151.15   15.69
 -10  10  -2  135.03   14.61
  10 -10   2  129.69   14.51
  10 -10   2  132.44   13.05
 -11 -10  -2  300.79   20.43
 -11 -10  -2  329.41   23.83
 -11  10  -2  305.59   23.25
  11  10   2  297.10   23.10
  11 -10   2  293.04   21.46
 -12 -10  -2  129.29   15.22
 -12  10  -2  122.17   15.43
  12 -10   2  114.89   14.26
 -12 -10  -2  134.82   12.50
  12  10   2  128.06   15.28
 -13 -10  -2   89.88   11.23
  13  10   2   84.23   14.39
 -13 -10  -2   64.37   14.09
  13 -10   2   85.97   13.61
 -13  10  -2   83.99   14.16
 -14  10  -2   18.03   10.71
 -14 -10  -2   27.23    8.35
  14 -10   2   15.81    9.83
  14  10   2   31.22   10.00
 -14 -10  -2   21.59   11.30
  15 -10   2    3.75    9.47
  15  10   2   20.11   10.42
 -15  10  -2   -6.97    9.56
 -15 -10  -2    9.34   11.30
  16 -10   2   42.12   12.92
  16  10   2   27.32   10.97
 -16  10  -2   32.61   12.97
 -16 -10  -2   12.55   11.97
 -17  10  -2    8.93   13.25
  17 -10   2  -17.17    9.45
 -17 -10  -2   36.25   14.58
  17  10   2    6.14   10.94
  18  10   2   80.88   16.37
 -18  10  -2   77.18   18.08
 -18 -10  -2   80.05   19.24
  18  11  -2   41.54   13.32
 -18 -11   2   55.18   17.00
  18 -11  -2   15.05   12.47
  17 -11  -2  159.40   20.13
 -17 -11   2  168.29   24.42
  17  11  -2  211.46   21.54
  16  11  -2   -3.95    9.30
  16 -11  -2    6.89    9.64
 -16 -11   2    0.22   11.73
  15 -11  -2   95.69   16.43
  15  11  -2   89.32   15.88
 -15 -11   2  139.59   19.68
  14 -11  -2   -4.44    6.85
  14 -11  -2    2.12    7.66
  14  11  -2  -10.20    7.69
 -14 -11   2    5.59    9.75
  13 -11  -2   -8.22    5.58
  13 -11  -2   12.63    7.98
 -13  11   2   -2.48    8.44
 -13 -11   2    2.19    8.37
  13  11  -2   10.87    8.70
 -12 -11   2   -5.40    8.23
 -12  11   2   -2.31    8.40
  12  11  -2   -6.21    6.82
  12 -11  -2    3.41    6.51
  11  11  -2  143.17   15.62
 -11  11   2  116.16   15.65
 -11 -11   2  153.03   16.40
  11 -11  -2  164.82   14.53
 -10  11   2  141.93   15.84
 -10  11   2  155.86   14.08
  10  11  -2  157.41   13.82
 -10 -11   2  140.25   15.52
  10  11  -2  170.76   15.75
  10 -11  -2  107.84   13.07
  -9  11   2  507.22   32.11
   9  11  -2  500.51   31.10
   9  11  -2  533.02   29.23
   9 -11  -2  532.45   29.63
  -9 -11   2  527.63   28.95
  -9 -11   2  556.91   30.68
  -9 -11   2  553.25   31.69
   8  11  -2  252.20   16.25
   8 -11  -2  270.47   17.54
   8  11  -2  225.07   18.11
  -8  11   2  239.66   17.59
  -8  11   2  255.85   19.20
  -8 -11   2  225.53   17.99
   8  11  -2  251.26   15.81
   7  11  -2  476.12   25.14
  -7  11   2  505.53   28.52
   7  11  -2  495.04   28.65
  -7 -11   2  434.39   27.07
   7  11  -2  494.00   26.51
  -7  11   2  459.08   27.38
  -6  11   2  852.48   41.40
  -6 -11   2  659.74   38.81
   6  11  -2  802.09   37.73
   6  11  -2  801.68   39.70
   6  11  -2  722.88   40.35
   6 -11  -2  813.87   41.11
   5  11  -2   75.30    6.54
   5  11  -2   86.07   10.08
   5  11  -2   80.57    8.72
  -5 -11   2   81.31   10.03
   5 -11  -2   95.93    9.33
  -5  11   2   79.69    9.78
  -4  11   2   70.53    9.25
  -4 -11   2   81.23    9.57
   4  11  -2   73.87    8.33
   4 -11  -2   62.69    7.88
   4  11  -2   79.11    9.87
  -3 -11   2  137.44   11.68
   3  11  -2  154.16   11.49
   3 -11  -2  141.17   10.22
   3 -11  -2  132.47   11.84
  -3  11   2  129.42   11.85
   3  11  -2  128.62   11.95
  -2 -11   2  592.50   31.73
   2 -11  -2  648.32   31.89
   2 -11  -2  649.62   32.87
   2  11  -2  636.94   33.67
   2  11  -2  652.48   33.49
  -2  11   2  648.44   34.16
   1 -11  -2  242.64   14.40
   1  11  -2  272.35   17.45
   1 -11  -2  259.77   17.01
  -1 -11   2  236.02   16.01
  -1  11   2  299.60   17.30
   1  11  -2  280.81   17.24
  -1  11   2  245.35   17.10
   0  11   2 3903.18  174.01
   0 -11  -2 3784.58  164.15
   0  11   2 3664.28  167.69
   0  11  -2 3740.18  168.42
   0  11  -2 3756.19  173.70
   0 -11  -2 3740.98  171.84
   0 -11   2 3781.89  163.35
   1  11   2   49.61    7.60
  -1  11  -2   50.22    8.26
  -1 -11  -2   56.91    7.61
   1 -11   2   51.00    7.28
  -1  11  -2   47.98    5.56
   1  11   2   48.80    7.75
  -1  11  -2   47.02    7.80
  -2 -11  -2 2467.91  109.06
   2  11   2 2511.41  114.96
   2 -11   2 2422.29  108.19
   2  11   2 2447.89  111.32
  -2  11  -2 2475.14  113.35
  -2  11  -2 2390.88  115.03
  -3  11  -2   -1.90    3.57
  -3  11  -2    4.84    5.07
  -3 -11  -2   -2.13    4.33
   3 -11   2    4.65    4.75
   3  11   2   -7.57    3.55
   3  11   2    2.06    4.54
  -4 -11  -2  595.20   29.11
   4 -11   2  654.88   31.95
   4  11   2  588.60   32.20
  -4 -11  -2  610.77   32.25
   4  11   2  621.48   32.77
  -4  11  -2  608.16   33.06
   5  11   2    5.31    5.58
  -5 -11  -2   -4.38    4.56
   5  11   2   -6.91    3.86
  -5 -11  -2   -2.23    2.12
  -5  11  -2   -0.88    4.00
  -5  11  -2   -0.23    4.82
  -6 -11  -2   13.59    3.58
   6  11   2    9.31    4.74
  -6  11  -2    1.96    5.49
  -6 -11  -2   27.91    7.06
  -6  11  -2   11.50    5.36
   6  11   2   15.66    6.84
   7  11   2   88.08   11.41
  -7 -11  -2   88.50   11.67
   7  11   2   70.13    8.26
  -7 -11  -2   72.68    7.41
  -7  11  -2   71.30   10.02
  -7  11  -2   81.92   10.47
  -8  11  -2  296.99   20.06
  -8 -11  -2  293.94   21.22
  -8 -11  -2  332.39   18.41
  -8  11  -2  317.82   21.13
   8  11   2  305.06   18.61
   8  11   2  294.78   21.52
   9 -11   2  290.13   20.47
  -9  11  -2  263.61   20.46
   9  11   2  236.81   16.34
  -9 -11  -2  248.35   16.81
  -9 -11  -2  285.24   20.80
   9  11   2  253.00   20.38
 -10 -11  -2  585.31   31.71
 -10  11  -2  610.50   32.58
  10  11   2  509.35   33.31
 -10 -11  -2  560.10   34.00
 -10  11  -2  618.67   35.42
  10 -11   2  534.01   33.02
 -11 -11  -2  137.52   16.10
 -11  11  -2  132.56   15.45
  11  11   2  152.26   15.82
  11 -11   2  135.74   15.51
 -11 -11  -2  140.21   12.75
 -12 -11  -2  101.71   16.04
 -12 -11  -2  120.44   12.48
 -12  11  -2  120.10   15.43
  12 -11   2  128.12   14.60
  12  11   2  131.16   16.65
 -13 -11  -2  101.74   16.43
  13 -11   2   58.59   12.04
  13  11   2   60.34   12.87
 -13  11  -2   73.66   13.98
  14  11   2   10.52    9.75
  14 -11   2   -2.95    7.99
 -14 -11  -2    6.04   10.53
 -14  11  -2    9.56    9.96
  15 -11   2    0.92    8.93
  15  11   2   -1.90    9.02
 -15 -11  -2   -6.28   10.38
 -15  11  -2    5.96   11.21
 -16  11  -2   -2.87   11.65
  16  11   2    5.96   10.01
 -16 -11  -2    9.51   12.46
  16 -11   2   14.62   11.03
  17 -11   2   44.14   13.92
 -17 -11  -2   55.63   16.65
 -17  11  -2   46.26   15.71
  17  11   2   65.98   14.45
 -18 -11  -2   -0.42   14.08
  18 -11   2    0.16   10.81
  17  12  -2   26.47   11.92
 -17 -12   2   23.34   14.82
  17 -12  -2    3.90   10.38
  16 -12  -2  125.36   18.52
  16  12  -2  104.78   17.69
 -16 -12   2  162.29   21.39
 -15 -12   2    7.44   10.85
  15 -12  -2    5.11    8.34
  15  12  -2   16.10    9.61
 -14 -12   2   67.81   14.76
  14 -12  -2   53.29   12.76
  14  12  -2   97.43   15.53
 -13 -12   2    7.06    9.40
  13 -12  -2    0.96    7.72
  13 -12  -2    8.11    7.67
  13  12  -2   11.55    8.17
  12  12  -2   40.35   10.03
  12 -12  -2   29.51    8.78
 -12 -12   2   29.83   10.99
  12 -12  -2   19.50    8.30
  11  12  -2   18.54    8.92
  11 -12  -2   12.64    7.34
 -11  12   2    4.08    8.90
 -11 -12   2   25.43   10.15
  11 -12  -2   19.92    7.60
  10 -12  -2  364.42   26.50
 -10  12   2  468.56   29.24
  10 -12  -2  374.73   24.73
 -10 -12   2  393.13   26.85
  10  12  -2  422.23   27.12
  -9 -12   2  274.43   20.90
  -9 -12   2  291.12   19.29
  -9  12   2  281.92   22.45
   9  12  -2  323.45   22.63
   9 -12  -2  281.20   21.06
  -9  12   2  295.84   20.55
   9 -12  -2  300.10   20.08
  -9 -12   2  275.67   20.18
   8 -12  -2  603.15   34.27
  -8 -12   2  604.16   33.47
   8  12  -2  558.16   31.74
  -8  12   2  610.85   33.58
   8  12  -2  574.01   34.16
   7  12  -2  722.02   40.20
  -7 -12   2  698.39   39.12
   7  12  -2  755.12   38.90
   7 -12  -2  771.24   40.64
  -7  12   2  789.99   40.52
  -6  12   2  319.02   22.29
   6  12  -2  375.33   21.71
  -6 -12   2  382.50   22.83
   6  12  -2  377.10   23.22
   6 -12  -2  354.78   22.22
   5  12  -2  357.39   23.42
  -5 -12   2  372.06   22.67
  -5  12   2  381.56   23.33
   5 -12  -2  404.76   22.46
   5  12  -2  369.43   22.05
  -4  12   2   29.71    7.30
  -4 -12   2   31.74    7.14
   4  12  -2   21.65    6.87
   4 -12  -2   23.75    5.09
   4 -12  -2   25.92    7.05
   4  12  -2   25.46    6.20
   3  12  -2   51.07    8.72
  -3 -12   2   42.97    7.74
   3  12  -2   44.02    7.25
   3 -12  -2   44.69    5.83
   3 -12  -2   62.09    8.91
  -3  12   2   49.84    8.19
   2 -12  -2   51.09    6.37
   2  12  -2   75.00    9.57
   2 -12  -2   58.24    8.86
  -2 -12   2   59.87    7.87
   2  12  -2   45.89    7.86
  -2  12   2   52.50    8.55
   1 -12  -2 1198.71   57.38
   1  12  -2 1276.39   59.24
   1  12  -2 1198.57   59.99
  -1 -12   2 1257.86   56.92
  -1  12   2 1207.23   58.30
  -1  12   2 1158.44   60.12
   1 -12  -2 1215.24   57.37
   0 -12  -2  371.24   20.86
   0  12  -2  310.58   20.60
   0  12  -2  342.25   21.09
   0  12   2  324.25   20.33
   0  12   2  330.11   20.78
   0 -12  -2  328.68   17.47
   0 -12   2  350.45   20.12
  -1  12  -2 2896.60  135.24
  -1 -12  -2 2700.92  127.28
   1 -12   2 2806.36  126.95
   1  12   2 2963.17  135.28
  -1  12  -2 2908.43  131.63
   1  12   2 3000.76  130.96
   1 -12   2 2967.59  132.52
   2  12   2   84.08   10.04
  -2  12  -2  111.23   11.03
   2 -12   2  117.07   10.39
  -2  12  -2   99.86    8.12
  -2 -12  -2   89.97   10.05
   2  12   2   88.33    9.85
  -3  12  -2 1346.98   61.51
  -3 -12  -2 1203.33   60.10
   3 -12   2 1307.12   59.74
  -3  12  -2 1257.68   63.18
   3  12   2 1243.07   61.46
   3  12   2 1315.89   62.90
   4  12   2   -1.78    3.99
  -4 -12  -2    3.66    5.51
   4 -12   2   -0.74    5.15
  -4  12  -2   -3.06    4.57
  -4  12  -2   -0.07    4.29
   4  12   2   -0.78    4.83
  -5  12  -2   45.78    7.40
   5  12   2   71.08    9.39
  -5 -12  -2   51.90    5.28
  -5  12  -2   66.02    9.52
  -5 -12  -2   55.84    9.11
   5  12   2   64.71    8.25
  -6  12  -2   15.64    7.05
   6  12   2   22.03    5.88
  -6 -12  -2   14.37    3.55
  -6 -12  -2   15.54    6.36
   6  12   2   16.13    6.99
  -6  12  -2   11.89    5.98
  -7  12  -2  108.92   12.22
  -7  12  -2  105.80   11.52
   7  12   2  110.18   10.72
  -7 -12  -2  112.10   12.79
   7  12   2  134.56   13.56
  -7 -12  -2  126.50    9.17
  -8 -12  -2  122.53   12.99
  -8 -12  -2  109.35    9.79
  -8  12  -2  140.15   13.68
   8  12   2  125.02   10.99
  -8  12  -2   77.50   11.10
   8  12   2  124.82   14.07
   9 -12   2  665.01   37.53
  -9  12  -2  644.78   38.61
  -9 -12  -2  694.72   35.38
   9  12   2  707.16   39.18
   9  12   2  643.33   35.15
  -9 -12  -2  654.11   37.85
  -9  12  -2  712.17   37.63
  10 -12   2  295.02   22.38
  10  12   2  325.29   23.59
 -10  12  -2  290.65   22.44
 -10 -12  -2  313.37   23.26
  11  12   2  230.39   20.81
 -11  12  -2  236.73   20.40
 -11 -12  -2  211.78   20.62
  11 -12   2  269.32   19.45
  11 -12   2  255.48   20.23
  11 -12   2  259.71   20.63
  12  12   2  108.33   15.91
 -12  12  -2   96.93   15.01
 -12 -12  -2  120.11   17.10
  12 -12   2   93.16   14.31
  13 -12   2   14.93    9.56
 -13  12  -2   24.39   10.83
  13  12   2   13.65    9.72
 -13 -12  -2   40.13   12.54
 -14  12  -2    8.03   10.25
  14  12   2   27.25   11.22
 -14 -12  -2   37.31   13.33
  14 -12   2    2.80    9.27
 -15 -12  -2    8.95   11.51
  15  12   2    3.08    8.80
 -15  12  -2    3.30   10.59
  15 -12   2  -13.47    9.85
  16 -12   2    4.91   11.30
 -16 -12  -2   10.50   12.62
  16  12   2   19.65   10.47
 -16  12  -2    5.36   12.08
  17  12   2    5.28   10.03
 -17  12  -2   25.45   13.48
 -17 -12  -2    2.77   12.65
 -17 -13   2  148.92   23.97
  17 -13  -2  163.02   20.18
  17  13  -2  153.81   19.86
  16 -13  -2   -2.21    9.09
 -16 -13   2   -0.58   12.22
  16  13  -2   -9.24    8.55
 -15 -13   2  141.13   21.08
  15  13  -2  137.62   17.84
  15 -13  -2   91.39   16.32
  14  13  -2   -2.33    8.61
 -14 -13   2   13.68   10.72
  14 -13  -2   -7.16    7.90
 -13 -13   2   -1.33    8.95
  13  13  -2    4.25    8.30
  13 -13  -2   -1.13    7.54
  13 -13  -2   -6.66    6.40
  12 -13  -2   29.58    9.06
 -12 -13   2   18.61    9.80
  12  13  -2   20.90    9.22
  12 -13  -2   16.80    8.14
  11  13  -2   92.77   13.55
  11 -13  -2   79.39   12.02
 -11 -13   2  115.67   15.97
  11 -13  -2   92.62   13.40
 -10 -13   2   91.48   14.04
  10 -13  -2  110.27   13.03
  10 -13  -2  113.60   13.28
 -10  13   2  127.18   13.19
  10  13  -2  124.49   15.37
   9 -13  -2  901.57   46.33
  -9 -13   2  899.11   49.04
  -9  13   2  905.27   47.81
  -9 -13   2  859.87   47.08
   9  13  -2  878.05   48.62
  -9 -13   2  925.68   46.50
   9 -13  -2  915.88   48.91
  -8  13   2  403.73   25.00
   8 -13  -2  362.06   24.77
   8  13  -2  367.81   25.60
   8  13  -2  401.05   23.25
  -8 -13   2  368.26   24.35
  -7 -13   2  708.77   37.10
  -7  13   2  692.65   37.74
   7 -13  -2  686.92   37.45
   7  13  -2  633.52   37.32
   7  13  -2  656.01   35.94
   6  13  -2  486.97   28.69
  -6  13   2  429.17   27.75
   6 -13  -2  475.01   27.42
   6  13  -2  489.49   27.09
  -6 -13   2  470.63   27.56
  -5  13   2   93.79   11.62
   5 -13  -2  120.59   10.82
   5  13  -2  109.32   10.98
   5  13  -2  142.21   13.32
   5 -13  -2  122.57   12.60
  -5 -13   2  118.50   12.02
   4 -13  -2  125.76   10.47
  -4 -13   2  124.28   12.06
  -4  13   2  132.52   13.24
   4 -13  -2  142.32   13.02
   4  13  -2  129.46   11.90
   4  13  -2  126.48   12.77
   3 -13  -2    4.63    3.81
  -3 -13   2   19.87    6.46
  -3  13   2    1.91    5.43
   3 -13  -2   12.97    6.23
   3  13  -2   14.84    6.21
   3  13  -2   -2.37    4.53
  -2 -13   2  419.57   23.93
   2  13  -2  401.51   24.53
   2 -13  -2  402.45   22.12
   2 -13  -2  430.25   24.68
  -2  13   2  470.16   25.72
   2  13  -2  378.98   24.43
  -1  13   2   93.17    9.89
   1  13  -2  106.37   11.23
   1 -13  -2   81.18    7.42
  -1  13   2   92.82   10.23
   1  13  -2   78.84   10.11
  -1 -13   2   80.76    9.83
   1 -13  -2   98.57   10.12
   0 -13  -2 1164.93   56.04
   0  13   2 1165.96   58.77
   0  13   2 1178.96   57.02
   0 -13   2 1180.57   55.29
   0  13  -2 1142.94   58.62
   0  13  -2 1243.26   58.19
   0 -13  -2 1142.88   55.04
   1  13   2  115.67   11.37
  -1  13  -2   88.99   10.20
   1 -13   2   88.68    9.97
   1 -13   2   98.36    7.28
   1  13   2   91.50   10.42
  -1  13  -2  107.17   11.42
  -1 -13  -2  117.86   11.29
  -2 -13  -2 1318.68   64.78
   2  13   2 1369.63   66.43
   2  13   2 1393.48   68.14
  -2  13  -2 1411.62   68.59
   2 -13   2 1433.19   64.66
   3  13   2    6.22    4.98
   3  13   2   16.30    6.36
  -3  13  -2   18.53    4.83
   3 -13   2   19.31    6.23
  -3 -13  -2   14.28    6.50
  -3  13  -2   16.74    6.54
   4 -13   2  531.30   27.88
  -4  13  -2  531.04   29.18
  -4 -13  -2  489.46   28.00
   4  13   2  477.23   27.97
   4  13   2  471.71   28.02
  -4  13  -2  458.86   26.52
  -5  13  -2   -0.38    5.14
  -5  13  -2   -0.92    2.82
  -5 -13  -2    2.64    5.45
   5 -13   2   -1.84    5.41
   5  13   2    1.82    4.69
   5  13   2   -0.91    5.26
   6  13   2   33.43    6.92
  -6  13  -2   23.71    6.81
   6  13   2   28.04    8.08
  -6  13  -2   16.92    7.01
  -6 -13  -2   24.40    7.48
  -7 -13  -2   -7.06    5.13
   7  13   2   -3.91    4.18
  -7  13  -2   -7.74    5.77
   7  13   2   -1.05    5.39
  -7  13  -2    1.42    5.75
   8  13   2  254.18   20.46
  -8  13  -2  258.16   19.48
  -8  13  -2  251.16   19.22
  -8 -13  -2  276.00   20.58
   8  13   2  279.06   17.94
  -9 -13  -2  114.24   14.48
  -9  13  -2   96.05   12.61
  -9  13  -2  113.22   13.27
   9  13   2  105.96   14.73
   9  13   2  104.06   10.94
 -10  13  -2  648.01   37.44
 -10  13  -2  549.30   34.92
  10  13   2  660.17   37.92
 -10 -13  -2  605.27   36.69
  10 -13   2  649.27   36.53
 -11  13  -2  192.16   18.69
 -11 -13  -2  220.27   20.16
  11 -13   2  227.88   18.94
  11 -13   2  187.88   17.72
  11  13   2  191.86   19.42
  11 -13   2  191.44   17.75
 -12 -13  -2   95.37   16.38
 -12  13  -2   95.13   15.11
  12  13   2  123.21   16.67
  12 -13   2  105.02   14.84
  13 -13   2   68.97   13.66
  13  13   2   56.32   13.58
 -13 -13  -2   75.57   15.13
 -13  13  -2   68.19   14.27
 -14  13  -2   21.08   11.60
  14  13   2    0.19    8.37
  14 -13   2    9.49    9.80
 -14 -13  -2   12.98   11.47
  15 -13   2   -4.98   10.44
  15  13   2    5.92    9.57
 -15  13  -2   -2.88   10.33
 -15 -13  -2    4.59   11.01
 -16 -13  -2   36.97   15.10
  16  13   2   23.32   11.31
 -16  13  -2    8.54   12.88
 -17 -13  -2   -1.74   13.76
  17 -13   2   12.29    9.69
  17  13   2   39.55   12.49
  17  14  -2   11.49   11.17
  17 -14  -2   14.23   11.84
 -17 -14   2   22.61   14.37
  16 -14  -2  198.39   21.50
  16  14  -2  190.46   21.17
 -16 -14   2  172.21   23.18
 -15 -14   2   -6.08   10.77
  15  14  -2    2.99    8.77
  15 -14  -2    4.36    9.37
 -14 -14   2   46.43   13.09
  14  14  -2   32.24   11.56
  14 -14  -2   32.60   10.76
  13 -14  -2   11.45    8.23
  13  14  -2   35.07   10.77
 -13 -14   2   25.08   11.24
  12  14  -2   17.82    9.42
  12 -14  -2   10.75    7.70
  12 -14  -2   12.49    8.05
 -12 -14   2   13.59   10.08
  11  14  -2    5.78    8.44
  11 -14  -2   -1.08    5.75
 -11 -14   2    5.61    7.84
  11 -14  -2    1.75    7.32
  10 -14  -2  299.60   22.15
  10  14  -2  279.61   22.94
 -10 -14   2  300.83   22.55
  10 -14  -2  276.51   20.78
 -10  14   2  320.00   21.80
   9  14  -2   23.74    9.46
  -9  14   2   45.55    9.45
  -9 -14   2   50.18    8.70
  -9 -14   2   31.77    9.40
  -9 -14   2   31.69    8.19
   9 -14  -2   41.40    9.51
   9 -14  -2   46.62    9.87
   8  14  -2  670.33   39.08
  -8 -14   2  669.80   37.72
  -8  14   2  686.83   38.43
   8 -14  -2  695.51   38.44
   8  14  -2  661.11   36.55
   7  14  -2  144.42   12.79
  -7  14   2  133.88   14.40
  -7 -14   2  133.34   13.98
   7 -14  -2  136.33   13.21
   7  14  -2  120.22   13.93
  -6 -14   2  452.96   27.21
   6  14  -2  461.13   26.60
  -6  14   2  446.70   27.87
   6 -14  -2  470.05   27.06
   6  14  -2  418.92   27.44
  -5  14   2  253.60   19.10
  -5 -14   2  232.70   17.90
   5  14  -2  242.37   17.58
   5 -14  -2  276.65   17.65
   5 -14  -2  284.19   19.32
   5  14  -2  266.24   19.47
   4 -14  -2    5.11    5.72
   4  14  -2    6.68    4.92
   4  14  -2   -3.66    5.43
  -4  14   2    1.75    5.62
   4 -14  -2   -1.69    3.69
  -4 -14   2   -2.70    4.10
  -3 -14   2    0.16    5.40
  -3  14   2    0.94    5.01
   3  14  -2    1.56    4.87
   3 -14  -2    4.94    5.81
   3  14  -2    4.30    5.52
   3 -14  -2    7.43    3.77
  -2 -14   2   82.64    9.63
   2  14  -2   85.56   11.06
   2 -14  -2   75.67    7.77
  -2  14   2   71.05   10.28
   2  14  -2   69.69    9.69
   2 -14  -2   93.73   11.26
  -1 -14   2  605.38   32.30
   1 -14  -2  615.21   30.54
  -1  14   2  651.38   33.92
   1 -14  -2  617.32   33.03
  -1  14   2  624.24   34.29
   1  14  -2  499.34   32.95
   1  14  -2  658.66   34.29
   0 -14   2   44.80    8.25
   0  14   2   57.63    9.26
   0  14  -2   51.68    8.89
   0 -14  -2   52.24    9.32
   0  14  -2   65.78   10.07
   0  14   2   50.44    8.65
   1  14   2 1281.98   59.66
  -1 -14  -2 1135.90   57.56
   1 -14   2 1269.93   56.65
  -1  14  -2 1305.94   60.57
   1 -14   2 1205.37   57.20
  -1  14  -2 1165.98   60.49
   1  14   2 1078.89   60.06
  -2 -14  -2    0.40    4.83
   2 -14   2   -0.49    2.60
   2  14   2   -3.42    5.39
   2 -14   2    4.69    5.55
   2  14   2   -0.91    4.76
  -2  14  -2    5.15    5.15
   3  14   2  915.87   47.68
  -3 -14  -2  846.51   45.61
  -3  14  -2  873.07   47.88
   3  14   2  926.55   47.21
   3 -14   2 1020.58   46.22
  -3  14  -2  937.90   45.69
   4 -14   2   26.04    7.42
  -4  14  -2   11.07    5.44
  -4 -14  -2   18.04    6.65
   4  14   2   18.79    6.98
  -4  14  -2   16.26    6.92
   4  14   2   10.11    5.69
   5 -14   2   60.36    9.80
  -5  14  -2   52.29    7.85
  -5  14  -2   32.69    8.42
   5  14   2   55.68   10.02
  -5 -14  -2   44.73    9.13
   5  14   2   51.02    8.43
   6 -14   2    0.34    5.75
  -6 -14  -2   -0.55    5.59
  -6  14  -2    0.59    5.00
   6  14   2    4.70    6.56
  -6  14  -2   -5.18    5.90
   6  14   2   14.20    5.71
   7  14   2   54.44    8.74
  -7 -14  -2   43.64   10.50
  -7  14  -2   55.88    9.41
  -7  14  -2   46.88    9.78
   7  14   2   58.93   11.18
  -8  14  -2    3.50    6.62
   8  14   2   12.07    6.08
  -8 -14  -2    4.20    7.16
  -8  14  -2  -11.19    6.23
   8  14   2    2.24    7.01
  -9  14  -2  326.34   23.83
   9  14   2  338.39   21.69
  -9  14  -2  358.12   23.92
  -9 -14  -2  375.98   25.33
   9  14   2  337.33   25.06
 -10  14  -2  227.62   19.89
  10 -14   2  201.35   18.58
 -10  14  -2  211.22   18.29
  10  14   2  221.15   20.13
 -10 -14  -2  231.14   20.38
 -11 -14  -2  243.02   21.11
  11  14   2  172.10   19.23
  11 -14   2  172.76   17.83
  11 -14   2  175.67   17.58
 -11  14  -2  188.31   18.52
  11 -14   2  206.52   18.15
 -12 -14  -2  215.72   21.59
  12 -14   2  232.87   20.82
  12  14   2  227.32   21.65
 -12  14  -2  204.42   21.54
  13 -14   2   13.16    9.67
 -13 -14  -2   31.47   12.36
 -13  14  -2   20.52   12.09
  13  14   2   29.00   11.42
  14  14   2   24.89   11.66
 -14  14  -2   10.34   11.21
 -14 -14  -2   30.93   12.86
  14 -14   2   24.82   10.95
  15  14   2    0.88   10.44
 -15  14  -2   -2.98   11.97
 -15 -14  -2   -0.61   12.02
  16 -14   2   -4.82    8.78
 -16 -14  -2   -0.34   12.78
 -16  14  -2   -2.31   12.34
  16  14   2   16.86   10.18
  17 -14   2    9.16   10.49
 -17 -14  -2   -2.78   13.99
  17 -15  -2   91.80   17.88
  16  15  -2    1.91    8.26
 -16 -15   2   -6.99   12.19
  16 -15  -2  -12.38    8.45
  15  15  -2  144.66   17.73
  15 -15  -2   90.23   16.47
 -15 -15   2   87.16   18.29
 -14 -15   2    6.08   11.07
  14  15  -2    9.21    8.73
  14 -15  -2    4.28    8.39
  13 -15  -2   18.46   10.06
 -13 -15   2   28.66   11.88
  13  15  -2   33.96   12.32
 -12 -15   2    8.11    9.95
  12  15  -2   20.47   10.00
  12 -15  -2    3.66    7.21
 -11 -15   2   82.12   13.95
  11 -15  -2   84.20   12.46
 -11  15   2   83.57   12.79
  11 -15  -2   74.40   12.51
  11  15  -2   56.19   13.15
  10  15  -2   -4.32    8.06
  10 -15  -2   -8.73    5.68
 -10 -15   2   -1.05    5.73
  10 -15  -2   10.79    7.86
 -10  15   2   17.69    8.73
  -9  15   2  136.08   14.58
   9 -15  -2  118.41   13.41
   9  15  -2  114.26   15.35
  -9 -15   2  135.04   13.86
  -9 -15   2  113.96   14.18
  -9 -15   2  135.37   12.68
   8  15  -2  145.92   14.58
   8 -15  -2  155.30   15.23
   8  15  -2  178.86   16.86
  -8  15   2  170.68   15.94
  -8 -15   2  207.01   17.12
  -7  15   2  252.33   19.69
  -7 -15   2  292.85   20.13
   7 -15  -2  210.06   17.47
   7  15  -2  241.80   17.96
   7  15  -2  237.90   20.14
   6 -15  -2   74.07   11.19
   6  15  -2   44.86    9.00
  -6  15   2   47.49    9.96
   6  15  -2   72.80   11.84
  -6 -15   2   46.91    9.59
   6 -15  -2   56.46    8.47
   5  15  -2   63.26   10.18
   5 -15  -2   68.66    9.08
  -5  15   2   70.18   11.10
   5  15  -2   71.27   10.98
  -5 -15   2   67.77   10.31
   5 -15  -2   72.49   11.28
  -4  15   2   76.73   11.40
   4  15  -2   66.03    9.67
   4 -15  -2   70.58    8.96
  -4 -15   2   81.95   10.66
   4  15  -2   93.64   12.07
   4 -15  -2   86.27   10.89
   3 -15  -2   56.28    7.72
   3  15  -2   45.00    8.84
  -3  15   2   62.87   10.12
   3 -15  -2   58.87   10.00
  -3 -15   2   59.55    9.79
   3  15  -2   39.71    9.20
   2  15  -2   27.24    7.84
   2  15  -2   54.09    9.72
  -2  15   2   21.95    7.72
  -2 -15   2   37.77    7.88
   2 -15  -2   27.50    7.59
   2 -15  -2   31.04    5.21
  -1 -15   2   18.20    6.77
   1  15  -2   29.55    7.89
   1 -15  -2   29.55    7.64
  -1  15   2   24.68    7.27
  -1  15   2   31.88    8.01
   1  15  -2   14.85    6.04
   1 -15  -2   22.86    4.38
   0  15  -2  754.41   41.05
   0  15   2  771.94   40.44
   0 -15  -2  760.89   39.45
   0 -15   2  755.00   38.75
   0  15  -2  776.12   41.19
   0  15   2  720.43   40.66
   1  15   2   35.73    8.83
  -1 -15  -2   49.06    8.70
   1 -15   2   40.70    8.49
  -1  15  -2   43.03    8.64
   1 -15   2   36.14    4.35
   1  15   2   34.54    8.12
  -1  15  -2   45.87    9.49
   2 -15   2 1055.74   48.38
  -2 -15  -2  948.24   49.53
   2  15   2  939.52   50.74
   2 -15   2  986.26   49.13
  -2  15  -2 1071.59   52.69
   2  15   2 1002.04   51.95
   3 -15   2   -0.27    5.77
  -3  15  -2   -4.52    5.63
   3  15   2   -3.68    5.16
   3 -15   2   -6.50    2.88
  -3 -15  -2   -2.06    5.69
   3  15   2    1.29    5.69
   4 -15   2  151.35   13.74
   4  15   2  158.45   13.90
  -4  15  -2  156.41   14.90
  -4 -15  -2  152.99   14.64
  -4  15  -2  169.65   13.28
   4  15   2  145.98   14.53
  -5  15  -2   33.88    8.75
   5 -15   2   38.24    8.51
  -5  15  -2   37.69    7.69
  -5 -15  -2   37.05    8.54
   5  15   2   22.10    7.45
   5  15   2   28.23    7.64
   6 -15   2   11.59    6.51
  -6 -15  -2   -3.34    4.81
  -6  15  -2   -0.67    3.66
  -6  15  -2   -7.91    5.66
   6  15   2    9.89    7.24
   6  15   2    1.41    5.45
  -7  15  -2    6.59    7.09
  -7  15  -2   15.07    7.83
   7  15   2    8.26    6.50
  -7 -15  -2    5.84    7.00
   7  15   2   23.78    8.71
   7 -15   2    2.42    6.01
  -8  15  -2  247.84   19.15
  -8  15  -2  220.00   18.49
  -8 -15  -2  238.08   19.84
   8  15   2  250.38   20.41
   8  15   2  223.56   17.57
  -9 -15  -2  119.09   16.24
   9  15   2  109.91   11.86
  -9  15  -2  103.04   13.62
   9  15   2  133.99   15.03
  -9  15  -2  115.17   14.20
  10  15   2   87.67   14.98
 -10  15  -2   63.90   12.55
  10 -15   2   99.28   14.63
 -10 -15  -2   92.83   14.93
 -10  15  -2   94.22   13.39
 -11  15  -2  162.31   17.47
  11  15   2  124.69   17.38
  11 -15   2  182.10   17.43
  11 -15   2  144.93   16.31
 -11 -15  -2  167.14   18.63
  11 -15   2  142.29   16.70
 -12 -15  -2   43.85   13.23
  12  15   2   29.07   11.43
 -12  15  -2   36.14   12.48
  12 -15   2   49.08   12.30
 -13 -15  -2   73.86   16.00
  13 -15   2   68.43   13.71
  13  15   2   48.44   13.59
 -13  15  -2   74.71   15.37
  14  15   2    1.93   11.06
  14 -15   2   -3.88    9.63
 -14 -15  -2    9.67   10.93
 -14  15  -2    4.08   11.49
  15  15   2   12.63   11.31
 -15 -15  -2   10.73   12.48
  15 -15   2   10.48    9.60
  16  15   2   20.84   12.09
  16 -15   2    7.43    9.60
 -16 -15  -2   10.84   13.81
  17 -15   2   40.21   13.08
 -16 -16   2   85.77   20.06
  16  16  -2  142.46   18.71
  16 -16  -2  108.27   17.92
 -15 -16   2    9.37   12.22
  15 -16  -2    3.89    9.49
  15  16  -2   18.48   10.41
  14  16  -2   30.71   10.95
 -14 -16   2   41.97   15.01
  14 -16  -2   27.39   11.16
  13  16  -2   23.00   11.47
 -13 -16   2   -5.66    9.69
  13 -16  -2   -1.64    7.68
  12  16  -2   10.79    9.85
  12 -16  -2   -6.92    6.85
 -12 -16   2   15.68    9.14
  11 -16  -2    6.83    7.67
 -11  16   2    5.66    8.71
  11  16  -2    7.51    9.23
 -11 -16   2   14.34    8.77
 -10  16   2  128.62   15.25
 -10 -16   2  110.55   15.67
  10 -16  -2  110.13   14.09
  10 -16  -2  112.20   14.21
  10  16  -2   94.55   15.77
   9  16  -2    6.66    7.99
  -9 -16   2    8.11    7.79
  -9  16   2    3.40    8.00
   9 -16  -2   17.59    7.00
  -9 -16   2    3.18    5.09
  -9 -16   2    4.34    4.32
   8  16  -2  308.87   23.21
   8 -16  -2  266.05   20.46
  -8  16   2  277.65   21.84
  -8 -16   2  282.33   21.29
   8  16  -2  275.15   20.18
  -7  16   2   62.91   11.50
  -7 -16   2   83.12   12.71
   7  16  -2   81.73   13.02
   7 -16  -2   62.93    9.91
   7 -16  -2   63.35   12.15
   7  16  -2   64.79   10.16
   6  16  -2   95.23   11.98
  -6 -16   2  100.19   13.69
   6 -16  -2  148.80   13.04
   6 -16  -2  109.80   13.47
  -6  16   2  113.81   13.40
   6  16  -2  123.20   14.48
   5  16  -2  143.36   13.83
   5 -16  -2  186.30   15.70
  -5 -16   2  133.12   14.20
   5 -16  -2  129.93   12.49
  -5  16   2  158.40   15.37
   5  16  -2  141.31   14.71
   4 -16  -2   14.09    7.65
   4  16  -2   14.41    7.33
  -4  16   2    2.79    7.41
   4  16  -2   -0.80    5.98
   4 -16  -2    3.32    5.17
  -4 -16   2    3.81    6.31
   3  16  -2   10.41    7.20
   3 -16  -2   14.56    7.38
  -3  16   2    9.53    7.00
  -3 -16   2    0.21    5.71
   3 -16  -2   10.95    4.64
   3  16  -2   13.95    6.71
  -2 -16   2  163.00   14.64
  -2  16   2  180.89   16.17
   2 -16  -2  206.60   16.20
   2  16  -2  202.55   16.87
   2  16  -2  157.06   15.20
  -1  16   2  260.16   19.47
   1  16  -2  250.34   19.22
  -1  16   2  228.49   18.85
   1  16  -2  258.65   19.27
  -1 -16   2  282.25   18.56
   1 -16  -2  274.26   19.26
   0 -16  -2    5.56    6.67
   0  16  -2   17.15    7.23
   0  16  -2   30.28    8.06
   0  16   2   17.87    7.52
   0  16   2   19.10    7.48
   0 -16   2   23.87    7.03
  -1 -16  -2  504.09   28.39
  -1  16  -2  464.88   29.00
  -1  16  -2  470.45   29.34
   1  16   2  440.60   28.25
   1  16   2  460.92   28.73
   1 -16   2  483.90   27.22
   2  16   2    7.76    6.05
  -2  16  -2    5.32    6.72
   2  16   2    1.59    5.91
   2 -16   2    2.68    5.74
  -2 -16  -2    1.29    6.32
   3 -16   2  277.79   19.78
  -3  16  -2  330.82   22.32
  -3 -16  -2  308.07   21.20
   3  16   2  277.42   20.66
   3 -16   2  295.42   17.87
   3  16   2  320.23   22.06
  -4 -16  -2   22.09    8.00
  -4  16  -2   10.39    7.91
   4 -16   2   14.82    6.78
   4  16   2   38.60    8.53
   4 -16   2   28.76    6.02
   4  16   2   16.04    7.70
   5 -16   2    6.09    6.53
   5  16   2    5.88    7.02
  -5  16  -2   -4.31    7.08
   5  16   2    5.76    6.59
  -5 -16  -2    3.51    6.77
   5 -16   2    2.80    4.56
  -6  16  -2   -2.55    5.91
  -6  16  -2    0.41    7.00
  -6 -16  -2    0.64    6.24
   6  16   2   -1.19    5.97
   6 -16   2    6.02    6.52
   6  16   2    3.53    7.20
  -7 -16  -2   67.28   12.24
  -7  16  -2   77.36   12.16
   7  16   2   93.37   13.84
  -7  16  -2   72.65   11.15
   7 -16   2   63.44   11.02
   7  16   2   81.31   11.49
   8 -16   2   25.24    8.97
   8  16   2   11.34    8.69
  -8  16  -2   14.18    8.18
  -8  16  -2   11.51    8.39
  -8 -16  -2   12.91    8.24
   8  16   2   12.05    7.12
  -9  16  -2  107.57   14.72
  -9  16  -2   99.31   14.40
  -9 -16  -2  118.21   15.25
   9  16   2  132.73   15.07
   9  16   2  107.36   12.67
  10  16   2  109.62   16.40
  10 -16   2  102.38   15.30
 -10  16  -2   93.99   14.08
 -10 -16  -2   89.32   15.32
 -10  16  -2  117.43   14.63
  11 -16   2   79.86   14.17
  11 -16   2   98.81   15.33
 -11 -16  -2   74.79   14.64
 -11  16  -2   83.21   14.69
  11  16   2   78.01   14.41
  11 -16   2   81.81   13.66
 -12 -16  -2   76.50   15.51
 -12  16  -2  105.25   16.94
  12 -16   2   84.43   15.24
  12  16   2   90.49   16.43
 -13 -16  -2   12.33   11.29
  13  16   2   25.06   11.97
 -13  16  -2    7.67   11.77
  13 -16   2   -7.16    9.32
  14 -16   2    2.21    9.44
  14  16   2   33.75   13.96
 -14 -16  -2   22.57   12.67
  15  16   2    6.20   12.71
  15 -16   2    5.13    9.20
 -15 -16  -2    7.78   12.59
 -16 -16  -2   13.57   14.79
  16 -16   2    4.42    9.72
  16 -17  -2    2.70    9.28
  15  17  -2   42.19   13.05
 -15 -17   2   28.27   14.26
  15 -17  -2   22.72   10.16
 -14 -17   2   18.20   12.42
  14 -17  -2  -13.62    7.30
  14  17  -2    5.98   10.91
  13  17  -2   13.81   11.44
 -13 -17   2   19.26   10.11
  13 -17  -2   -5.08    8.28
  12  17  -2   30.91   11.93
  12 -17  -2   20.09    8.58
 -12 -17   2   19.27   10.39
 -11  17   2   45.52   11.73
  11 -17  -2   26.90    9.85
  11  17  -2   42.17   12.25
 -11 -17   2   29.43   10.61
 -10  17   2    7.34    9.02
  10  17  -2    1.38    8.08
 -10 -17   2    8.90    8.17
  10 -17  -2    4.36    7.29
   9  17  -2  103.57   14.13
  -9 -17   2   93.81   14.08
   9 -17  -2   65.83   11.81
  -9  17   2   97.56   14.24
  -9 -17   2   90.13   12.57
  -9 -17   2   77.13   13.36
   8 -17  -2   15.30    8.55
  -8  17   2    4.70    8.60
  -8 -17   2   16.88    7.79
   8 -17  -2    6.66    6.34
   8  17  -2   23.54    9.73
   8  17  -2    4.54    7.29
   7  17  -2   88.38   11.74
   7 -17  -2  107.74   14.59
   7 -17  -2   96.28   11.80
  -7  17   2  101.81   13.50
  -7 -17   2   87.67   13.76
   7  17  -2  108.98   14.32
   6 -17  -2   46.30    8.95
   6  17  -2   71.08   12.70
   6  17  -2   52.66   10.50
  -6 -17   2   68.76   11.82
  -6  17   2   53.64   11.08
   6 -17  -2   91.07   12.99
   5  17  -2   30.84    9.78
   5 -17  -2   15.80    6.34
  -5  17   2   31.15    9.03
  -5 -17   2   31.64    8.86
   5  17  -2   20.11    7.95
   5 -17  -2   24.30    9.00
   4  17  -2   10.83    7.26
  -4  17   2   -1.76    6.98
   4 -17  -2   11.44    7.70
  -4 -17   2   20.99    7.86
   4  17  -2   12.75    7.97
   3 -17  -2  104.04   12.94
  -3 -17   2   95.46   12.24
  -3  17   2   91.10   13.54
   3  17  -2   89.43   12.20
   3  17  -2  107.40   13.62
   2  17  -2   43.27   10.42
  -2  17   2   46.46   10.39
  -2 -17   2   43.39    9.55
   2 -17  -2   56.25   10.49
   2  17  -2   51.89   10.17
  -1 -17   2   78.58   11.11
   1 -17  -2   79.72   12.36
  -1  17   2   69.31   11.48
   1  17  -2   99.49   12.06
   1  17  -2   93.08   12.99
  -1  17   2   73.64   12.06
   0  17   2   41.67    9.41
   0  17  -2   36.44    9.95
   0  17  -2   52.60   10.07
   0 -17   2   43.76    8.83
   0 -17  -2   42.91    9.19
   0  17   2   34.11    9.08
  -1 -17  -2   -3.28    5.35
  -1  17  -2    2.68    6.68
   1  17   2    1.30    6.02
   1  17   2    4.37    6.39
   1 -17   2   -2.56    5.70
  -2 -17  -2   88.35   11.51
   2  17   2   74.92   11.53
  -2  17  -2   76.69   12.35
   2 -17   2   64.71   10.30
   2  17   2   63.80   10.90
  -3 -17  -2   45.97    9.87
   3  17   2   31.07    8.62
   3  17   2   50.05   10.32
   3 -17   2   31.72    8.57
  -3  17  -2   31.43    9.56
  -4  17  -2    6.37    7.63
   4  17   2    6.05    6.47
   4 -17   2   10.94    6.52
  -4 -17  -2   13.07    7.33
   4  17   2   12.78    8.15
   5  17   2   43.14    9.82
   5 -17   2   25.80    6.56
   5 -17   2   28.81    8.32
  -5 -17  -2   47.68   10.15
   5  17   2   14.06    7.44
  -5  17  -2   30.40    9.85
   6  17   2   -2.25    7.25
   6 -17   2   -5.48    4.89
[truncated: 3,387,494 more chars]
