# Supplementary material for: Crystal structure of a binuclear mixed-valence ytterbium complex containing a 2-anthracene-substituted phenoxide ligand
Source: Acta Crystallogr E Crystallogr Commun. 2019 Aug 23;75(Pt 9):1367–71. doi: 10.1107/S205698901901154X (PMC6727046; doi:10.1107/S205698901901154X)
Supplement: Supplementary file 2 [file e-75-01367-Isup2.hkl]

data_I                                                                          
_shelx_title ' bt490 in P2(1)/c'                                                
_shelx_refln_list_code          4                                               
_shelx_F_calc_maximum      765.15                                               
_exptl_crystal_F_000      4300.00                                               
_reflns_d_resolution_high  0.7696                                               
                                                                                
loop_                                                                           
 _space_group_symop_operation_xyz                                               
 'x, y, z'                                                                      
 '-x, y+1/2, -z+1/2'                                                            
 '-x, -y, -z'                                                                   
 'x, -y-1/2, z-1/2'                                                             
                                                                                
_cell_length_a    14.4612                                                       
_cell_length_b    20.8473                                                       
_cell_length_c    32.0864                                                       
_cell_angle_alpha  90.000                                                       
_cell_angle_beta   95.508                                                       
_cell_angle_gamma  90.000                                                       
                                                                                
_shelx_F_squared_multiplier     1.000                                           
                                                                                
loop_                                                                           
 _refln_index_h                                                                 
 _refln_index_k                                                                 
 _refln_index_l                                                                 
 _refln_F_squared_calc                                                          
 _refln_F_squared_meas                                                          
 _refln_F_squared_sigma                                                         
 _refln_observed_status                                                         
   1   0   0       1377.76        138.56        94.44 o                         
   2   0   0     131256.44     168386.38      4272.47 o                         
   3   0   0     135751.55     160071.88      4085.01 o                         
   4   0   0     132295.03     150003.89      3855.21 o                         
   5   0   0       3286.33       3362.56       212.99 o                         
   6   0   0      80780.79      87931.32      2349.81 o                         
   7   0   0      17812.64      16714.22       594.51 o                         
   8   0   0      50038.19      48981.91      1995.05 o                         
   9   0   0      36471.36      32225.45      1038.39 o                         
  10   0   0      22495.28      19381.95       743.73 o                         
  11   0   0      11192.95       9411.92       532.39 o                         
  12   0   0       1452.09        917.10       278.00 o                         
  13   0   0       2994.14       3017.31       368.93 o                         
  14   0   0       3397.38       3353.40       409.92 o                         
  15   0   0       4113.03       4429.72       478.56 o                         
  16   0   0        413.60         97.81       327.79 o                         
  17   0   0      13416.42      14351.26       813.62 o                         
  18   0   0        461.67       2254.67       457.54 o                         
   1   1   0     585458.69     587924.25     14960.42 o                         
   2   1   0        650.60        715.93        38.73 o                         
   3   1   0     103397.74     113755.16      1798.68 o                         
   4   1   0         39.19        -34.82        49.48 o                         
   5   1   0      67127.62      72481.76      1371.65 o                         
   6   1   0       2008.86       1487.02       124.25 o                         
   7   1   0      47646.10      49585.17      1002.72 o                         
   8   1   0      81913.24      77770.83      1521.40 o                         
   9   1   0      73231.02      72417.66      1446.67 o                         
  10   1   0      38271.68      33347.27      1191.25 o                         
  11   1   0       8724.14       7472.00       328.69 o                         
  12   1   0       9435.06       8615.53       375.72 o                         
  13   1   0       1732.02       1242.84       213.68 o                         
  14   1   0         40.12       -162.27       162.27 o                         
  15   1   0       1706.89       1538.99       244.52 o                         
  16   1   0      12203.58      12459.05       516.49 o                         
  17   1   0         95.15        527.42       254.17 o                         
  18   1   0       8135.83       8968.11       495.14 o                         
   0   2   0     240037.08     302046.12      7599.63 o                         
   1   2   0       1017.67        796.94        64.39 o                         
   2   2   0      16040.86      18451.61       402.57 o                         
   3   2   0      43610.36      48562.27       792.94 o                         
   4   2   0      17805.25      18497.95       317.94 o                         
   5   2   0      19526.67      22356.48       444.80 o                         
   6   2   0      95430.40     101400.84      1759.20 o                         
   7   2   0      10400.41      10251.33       247.94 o                         
   8   2   0      43568.93      42126.25       891.63 o                         
   9   2   0      89672.94      87215.95      1710.26 o                         
  10   2   0      39750.22      37712.93       855.13 o                         
  11   2   0      14749.02      13768.68       442.55 o                         
  12   2   0        353.72        193.55       170.01 o                         
  13   2   0       7284.11       5705.23       338.15 o                         
  14   2   0       2041.16       1623.33       238.54 o                         
  15   2   0       3280.60       3122.66       308.63 o                         
  16   2   0         44.48         94.19       225.37 o                         
  17   2   0       7127.91       7108.39       437.12 o                         
  18   2   0         73.44        250.94       294.89 o                         
   1   3   0      92442.13     104439.75      1920.15 o                         
   2   3   0      27077.53      28730.47       558.13 o                         
   3   3   0      11795.31      11747.50       293.02 o                         
   4   3   0      26159.59      27974.58       525.07 o                         
   5   3   0        860.18        997.53       138.63 o                         
   6   3   0      31638.61      35204.36       673.42 o                         
   7   3   0      29519.38      29170.33       588.04 o                         
   8   3   0      22700.35      22988.65       462.61 o                         
   9   3   0      12601.31      12349.17       335.14 o                         
  10   3   0      24972.99      22446.47       612.94 o                         
  11   3   0       5505.67       5621.44       293.25 o                         
  12   3   0       8480.04       8433.18       460.70 o                         
  13   3   0        145.19        215.24       179.49 o                         
  14   3   0        380.39        361.79       205.60 o                         
  15   3   0       3999.21       3572.87       349.26 o                         
  16   3   0       4399.04       4196.37       375.41 o                         
  17   3   0         13.65       -241.82       241.82 o                         
  18   3   0       4226.42       4113.91       411.07 o                         
   0   4   0       1481.02       1457.83        72.29 o                         
   1   4   0       2237.46       2500.43       110.81 o                         
   2   4   0     116171.34     134030.03      2462.44 o                         
   3   4   0         75.72         54.71        53.90 o                         
   4   4   0       1078.02       1311.19        98.85 o                         
   5   4   0         22.69        -62.79        62.79 o                         
   6   4   0       3066.87       2897.23       134.84 o                         
   7   4   0        955.05        623.19        73.46 o                         
   8   4   0       4751.39       4347.96       202.83 o                         
   9   4   0      37564.64      36804.28       695.84 o                         
  10   4   0       4666.91       4220.22       216.63 o                         
  11   4   0       1860.95       1885.70       202.99 o                         
  12   4   0       3410.09       3520.18       289.54 o                         
  13   4   0       1948.14       2392.51       267.71 o                         
  14   4   0         44.26       -110.62       200.87 o                         
  15   4   0       6447.46       5629.18       399.90 o                         
  16   4   0        286.81        -92.11       231.64 o                         
  17   4   0       3727.65       4153.22       394.79 o                         
  18   4   0          5.79       -186.48       242.41 o                         
   1   5   0     187794.92     219892.72      3671.20 o                         
   2   5   0      16465.31      17356.83       406.34 o                         
   3   5   0         36.56          4.77        65.07 o                         
   4   5   0       7676.27       6455.67       379.89 o                         
   5   5   0      13529.98      15582.85       494.68 o                         
   6   5   0       7982.76       7646.07       222.40 o                         
   7   5   0      20717.19      20919.99       446.44 o                         
   8   5   0        388.36         30.78       106.41 o                         
   9   5   0        180.52        142.24       111.70 o                         
  10   5   0       3338.73       3266.88       186.78 o                         
  11   5   0         50.97        142.09       152.73 o                         
  12   5   0        484.38       1058.72       207.92 o                         
  13   5   0        245.63        269.37       232.26 o                         
  14   5   0         27.26        -23.70       210.55 o                         
  15   5   0          5.83       -204.03       239.78 o                         
  16   5   0       2304.50       2441.71       318.45 o                         
  17   5   0        302.75        594.33       332.93 o                         
  18   5   0       1077.00        743.77       300.98 o                         
   0   6   0     288958.91     334934.56      7402.64 o                         
   1   6   0       6397.59       5991.24       170.98 o                         
   2   6   0       3477.91       3718.47       176.77 o                         
   3   6   0        122.25        -18.20        57.59 o                         
   4   6   0        510.02       1027.70       199.20 o                         
   5   6   0        421.52        309.07        85.17 o                         
   6   6   0       2937.30       3590.81       217.95 o                         
   7   6   0       3630.26       3740.75       171.43 o                         
   8   6   0        220.11        145.45        84.00 o                         
   9   6   0       1009.77        684.93       110.36 o                         
  10   6   0        205.29        402.91       121.16 o                         
  11   6   0       1306.29       1410.56       207.82 o                         
  12   6   0       5235.01       5975.14       339.60 o                         
  13   6   0        410.53        950.30       348.43 o                         
  14   6   0        158.56        240.24       226.91 o                         
  15   6   0        403.74        217.12       314.14 o                         
  16   6   0        281.30       -233.44       233.44 o                         
  17   6   0         33.45       -252.10       252.10 o                         
  18   6   0        428.53        367.17       299.66 o                         
   1   7   0       2066.53       2520.71       122.68 o                         
   2   7   0      12609.15      13453.25       326.21 o                         
   3   7   0       3577.41       2750.63       135.73 o                         
   4   7   0       2643.77       2433.99       139.42 o                         
   5   7   0        301.89        473.59       101.38 o                         
   6   7   0       2818.72       2642.97       206.71 o                         
   7   7   0       3412.66       3259.89       171.13 o                         
   8   7   0       1125.47        976.25       139.42 o                         
   9   7   0        994.83       1024.18       108.56 o                         
  10   7   0         40.63         -3.12       130.23 o                         
  11   7   0       2763.70       2604.86       247.65 o                         
  12   7   0         20.16        590.27       196.86 o                         
  13   7   0       1212.14       1248.64       300.95 o                         
  14   7   0       1226.04       1325.83       263.73 o                         
  15   7   0         44.80        347.89       243.75 o                         
  16   7   0        255.32        303.83       267.72 o                         
  17   7   0         19.73       -225.13       230.52 o                         
  18   7   0        824.72         42.98       271.95 o                         
   0   8   0      57396.05      59780.22      1403.87 o                         
   1   8   0        410.19        311.41        69.84 o                         
   2   8   0      21571.38      21720.99       481.98 o                         
   3   8   0        106.37          4.39        54.51 o                         
   4   8   0       1615.48       2070.66       134.92 o                         
   5   8   0       3623.94       3266.97       234.54 o                         
   6   8   0       6629.73       6579.40       241.92 o                         
   7   8   0       4598.40       3823.67       360.74 o                         
   8   8   0       2126.25       2287.75       158.24 o                         
   9   8   0       8480.67       8281.44       255.50 o                         
  10   8   0       6296.28       5814.14       283.52 o                         
  11   8   0       3875.31       3749.37       289.78 o                         
  12   8   0       1129.17       1102.57       215.52 o                         
  13   8   0        132.68        239.39       201.01 o                         
  14   8   0          1.66         94.58       224.07 o                         
  15   8   0        557.78       1114.63       268.96 o                         
  16   8   0        250.41        -80.27       249.03 o                         
  17   8   0       2204.82       3036.53       374.79 o                         
   1   9   0      55136.72      59492.88      1070.16 o                         
   2   9   0        363.19        137.29        83.78 o                         
   3   9   0       6344.12       5547.67       234.60 o                         
   4   9   0        230.77        138.91       121.37 o                         
   5   9   0       1944.37       2072.46       152.33 o                         
   6   9   0       1638.76       1519.10       229.72 o                         
   7   9   0      18196.71      19158.30       484.52 o                         
   8   9   0      22906.62      22291.08       729.76 o                         
   9   9   0      14233.71      12923.26       361.50 o                         
  10   9   0      11757.89      10191.55       385.28 o                         
  11   9   0       8206.10       8608.22       400.13 o                         
  12   9   0       7352.91       6494.17       369.90 o                         
  13   9   0         80.86         47.19       206.83 o                         
  14   9   0         30.14        189.88       230.76 o                         
  15   9   0         56.45       -326.82       349.70 o                         
  16   9   0       2114.95       2352.17       405.37 o                         
  17   9   0         58.80       -212.05       272.32 o                         
   0  10   0      52783.43      56271.24      1349.27 o                         
   1  10   0          4.42        -52.99        73.38 o                         
   2  10   0      17072.13      16651.48       412.69 o                         
   3  10   0        716.55        526.30       129.36 o                         
   4  10   0       4677.59       5157.58       282.95 o                         
   5  10   0       2294.98       2271.34       158.58 o                         
   6  10   0      18779.79      18259.60       461.59 o                         
   7  10   0      11733.84      11800.60       522.60 o                         
   8  10   0      22729.03      21929.24       750.14 o                         
   9  10   0      17415.02      16881.23       439.79 o                         
  10  10   0      17525.81      16852.40       494.38 o                         
  11  10   0      18239.02      18098.49       594.68 o                         
  12  10   0       3013.77       3258.56       370.49 o                         
  13  10   0       1974.67       1723.72       260.74 o                         
  14  10   0          0.62         56.63       211.86 o                         
  15  10   0       1546.02       2361.64       375.71 o                         
  16  10   0        206.38        246.76       320.84 o                         
  17  10   0       4022.57       4752.25       567.27 o                         
   1  11   0     132131.75     136491.66      2357.54 o                         
   2  11   0        168.07         47.17        97.77 o                         
   3  11   0      58458.54      61979.68      1236.85 o                         
   4  11   0       5052.51       4727.35       302.64 o                         
   5  11   0         26.24       -110.43       110.43 o                         
   6  11   0       2292.01       2560.31       181.57 o                         
   7  11   0      18327.34      16961.78       456.64 o                         
   8  11   0      13648.16      14669.20       423.78 o                         
   9  11   0      40513.18      38571.70       940.37 o                         
  10  11   0      19250.04      20455.77       571.67 o                         
  11  11   0       8709.10       8491.92       522.73 o                         
  12  11   0      10763.87      10406.22       454.05 o                         
  13  11   0        745.69        884.04       293.05 o                         
  14  11   0         82.62       -250.56       250.56 o                         
  15  11   0        169.50        165.76       300.50 o                         
  16  11   0       2264.92       2263.87       495.95 o                         
  17  11   0        548.28        351.45       392.89 o                         
   0  12   0     103448.45     106954.41      2878.22 o                         
   1  12   0       2258.99       2440.44       155.77 o                         
   2  12   0     100735.61     103574.63      1980.67 o                         
   3  12   0        768.44       1470.20       148.56 o                         
   4  12   0       5313.14       5716.97       252.44 o                         
   5  12   0        317.90        140.71       129.90 o                         
   6  12   0       8427.21       8100.55       290.97 o                         
   7  12   0      11162.50      10515.91       399.63 o                         
   8  12   0      38866.27      37442.71       844.81 o                         
   9  12   0      38637.89      38533.75       888.84 o                         
  10  12   0      30890.95      28688.46       907.07 o                         
  11  12   0      19708.28      20442.25      1173.88 o                         
  12  12   0       1974.31       1703.29       304.32 o                         
  13  12   0        905.54        707.83       269.96 o                         
  14  12   0        107.39        -36.89       276.67 o                         
  15  12   0       1091.08        811.21       285.37 o                         
  16  12   0        889.14        471.28       364.31 o                         
   1  13   0     107183.96     103079.84      1833.09 o                         
   2  13   0       1394.87        809.37       133.06 o                         
   3  13   0      29172.63      28439.83       659.43 o                         
   4  13   0       2453.49       2632.06       193.32 o                         
   5  13   0       2974.62       2683.28       321.63 o                         
   6  13   0       6049.92       5798.80       304.96 o                         
   7  13   0      15893.52      14854.23       713.86 o                         
   8  13   0      18095.70      16179.87       531.04 o                         
   9  13   0      30970.78      31583.47       773.76 o                         
  10  13   0      27031.39      27862.05      1083.87 o                         
  11  13   0      10830.20       9637.91       514.78 o                         
  12  13   0       6397.06       6020.70       461.30 o                         
  13  13   0         30.04        -13.60       268.46 o                         
  14  13   0         94.37        -30.42       248.69 o                         
  15  13   0       1002.75        428.64       347.20 o                         
  16  13   0       3860.79       4597.56       768.03 o                         
   0  14   0      97008.34      91352.47      6169.37 o                         
   1  14   0        232.77        296.29       108.45 o                         
   2  14   0      67181.58      63855.25      1424.96 o                         
   3  14   0       1867.42       1512.04       166.47 o                         
   4  14   0        787.45        654.58       146.11 o                         
   5  14   0        102.25        246.05       135.32 o                         
   6  14   0      17091.52      18479.19       479.53 o                         
   7  14   0       2096.14       2320.47       240.10 o                         
   8  14   0      22011.60      21083.40       827.10 o                         
   9  14   0      14010.76      13653.26       503.07 o                         
  10  14   0      15986.16      15584.91       573.09 o                         
  11  14   0      10281.72      12128.48       588.61 o                         
  12  14   0        354.76        274.55       281.56 o                         
  13  14   0        928.26        805.95       259.81 o                         
  14  14   0        150.36        526.05       318.11 o                         
  15  14   0        813.43        443.69       347.58 o                         
  16  14   0        575.94        104.95       378.97 o                         
   1  15   0      37002.13      37929.46       781.55 o                         
   2  15   0        125.26        -18.12       123.54 o                         
   3  15   0       6696.84       6156.77       280.13 o                         
   4  15   0        368.28        -10.00       132.35 o                         
   5  15   0       3746.15       3742.88       250.29 o                         
   6  15   0       1740.02       2187.78       215.42 o                         
   7  15   0       9755.27       9145.94       396.59 o                         
   8  15   0       6561.77       6447.09       353.52 o                         
   9  15   0       7330.56       7212.74       378.65 o                         
  10  15   0      12392.78      13335.41       527.78 o                         
  11  15   0       1733.29       1195.46       282.72 o                         
  12  15   0       4528.55       5493.65       456.88 o                         
  13  15   0        299.41       -222.92       424.40 o                         
  14  15   0          1.06       -234.16       331.65 o                         
  15  15   0        596.43        865.14       391.90 o                         
   0  16   0      19717.39      18752.43      1046.93 o                         
   1  16   0         31.84         76.67       147.50 o                         
   2  16   0       7110.29       6895.19       342.86 o                         
   3  16   0       8867.16       7815.23       321.55 o                         
   4  16   0         28.83        -85.38       145.63 o                         
   5  16   0        677.97        786.23       172.95 o                         
   6  16   0       7564.73       7644.39       349.58 o                         
   7  16   0        308.28        387.13       170.56 o                         
   8  16   0       6837.68       6492.48       489.75 o                         
   9  16   0       5527.45       6404.82       373.54 o                         
  10  16   0        197.72         95.81       205.81 o                         
  11  16   0       6276.73       7023.99       490.82 o                         
  12  16   0          3.43        -19.76       567.05 o                         
  13  16   0        802.29        652.85       367.60 o                         
  14  16   0        548.25       1409.78       431.72 o                         
  15  16   0       1191.10        872.73       405.81 o                         
   1  17   0       2041.84       1943.34       215.35 o                         
   2  17   0       7167.81       6648.71       349.12 o                         
   3  17   0       2759.86       3257.58       285.86 o                         
   4  17   0       1785.28       2058.67       249.38 o                         
   5  17   0       1097.01        871.20       185.70 o                         
   6  17   0        793.44       1011.97       199.77 o                         
   7  17   0       6148.88       5919.92       327.44 o                         
   8  17   0       1719.13       2227.13       435.31 o                         
   9  17   0       2907.63       2337.68       278.84 o                         
  10  17   0       5039.43       5286.68       380.81 o                         
  11  17   0         34.93         64.30       303.85 o                         
  12  17   0       2347.33       2721.70       444.82 o                         
  13  17   0        560.53        559.88       366.72 o                         
  14  17   0          5.33        201.34       356.74 o                         
   0  18   0       6348.55       6430.28       469.84 o                         
   1  18   0       2613.91       2660.68       250.09 o                         
   2  18   0       2855.91       3622.14       369.30 o                         
   3  18   0       4731.69       4436.28       320.39 o                         
   4  18   0         38.02        435.77       238.59 o                         
   5  18   0        359.81        848.30       219.55 o                         
   6  18   0       1433.86       1163.40       240.59 o                         
   7  18   0          3.63        -55.97       172.32 o                         
   8  18   0       1932.63       1699.35       238.68 o                         
   9  18   0        953.13        965.95       217.15 o                         
  10  18   0         19.37        185.25       234.88 o                         
  11  18   0       2106.30       2673.33       496.72 o                         
  12  18   0       1011.84       1255.66       379.05 o                         
  13  18   0         65.93        293.71       371.05 o                         
   1  19   0       2100.93       1963.90       253.92 o                         
   2  19   0         54.69       -184.24       184.24 o                         
   3  19   0        143.19        122.84       203.04 o                         
   4  19   0       2526.45       3324.44       312.29 o                         
   5  19   0        762.53       1222.06       246.50 o                         
   6  19   0        618.77        796.94       235.81 o                         
   7  19   0        182.96         70.37       212.41 o                         
   8  19   0        271.68        484.82       261.35 o                         
   9  19   0          5.00       -220.14       220.14 o                         
  10  19   0          9.67       -250.91       317.79 o                         
  11  19   0       1204.39       1469.86       308.12 o                         
  12  19   0         21.17         34.95       312.63 o                         
  13  19   0       1274.40       1084.26       413.34 o                         
   0  20   0        463.92        170.64       266.68 o                         
   1  20   0        111.15        375.88       216.00 o                         
   2  20   0       1637.11       1540.21       295.44 o                         
   3  20   0         19.50        142.43       214.15 o                         
   4  20   0       2950.40       3218.59       323.27 o                         
   5  20   0       1338.41       1470.32       260.05 o                         
   6  20   0        799.65        952.22       247.24 o                         
   7  20   0        871.39       1358.19       288.96 o                         
   8  20   0        496.39        117.27       237.81 o                         
   9  20   0        376.86        296.40       311.87 o                         
  10  20   0       1677.51       1417.37       341.34 o                         
  11  20   0        428.89       1169.58       380.94 o                         
  12  20   0       1312.23       1575.98       441.84 o                         
   1  21   0      14073.61      12432.93       522.82 o                         
   2  21   0          8.66        123.45       222.61 o                         
   3  21   0       4800.48       5836.63       401.90 o                         
   4  21   0        407.63        501.96       246.45 o                         
   5  21   0       2198.51       2326.27       453.47 o                         
   6  21   0        955.58        879.28       263.65 o                         
   7  21   0         94.35         51.84       234.54 o                         
   8  21   0       1653.18       2338.80       316.15 o                         
   9  21   0       2500.10       2247.18       370.24 o                         
  10  21   0        814.42       1323.11       339.85 o                         
  11  21   0       1023.08        866.90       393.87 o                         
   0  22   0      24348.04      21909.50       947.27 o                         
   1  22   0          4.17        597.39       241.37 o                         
   2  22   0       8446.57       8206.70       585.30 o                         
   3  22   0         24.29        160.29       232.67 o                         
   4  22   0       1951.67       1821.68       303.67 o                         
   5  22   0        392.26        649.44       258.26 o                         
   6  22   0        661.57        533.40       264.43 o                         
   7  22   0       1371.25       1271.12       293.01 o                         
   8  22   0       4876.52       5792.87       615.05 o                         
   9  22   0       1638.26       2030.47       399.66 o                         
  10  22   0       4631.16       4720.26       492.42 o                         
   1  23   0      14426.01      13992.80       690.93 o                         
   2  23   0         34.18        -21.14       233.47 o                         
   3  23   0       5107.97       4803.65       403.71 o                         
   4  23   0         48.29       -236.55       236.55 o                         
   5  23   0        345.93        621.43       266.29 o                         
   6  23   0       1351.65       1823.82       316.43 o                         
   7  23   0       4200.38       4379.05       402.31 o                         
   8  23   0       2282.42       2842.06       370.30 o                         
   9  23   0       6276.09       7164.04       566.46 o                         
   0  24   0      21296.84      21671.43      1197.26 o                         
   1  24   0         15.45         93.60       264.18 o                         
   2  24   0       9488.42       9434.96       510.55 o                         
   3  24   0        582.71        489.94       269.43 o                         
   4  24   0        889.98        913.40       287.97 o                         
   5  24   0         69.42        166.30       265.62 o                         
   6  24   0       2544.71       2138.58       338.80 o                         
   7  24   0       2182.85       2587.67       366.07 o                         
   8  24   0       4430.01       4406.52       429.55 o                         
   1  25   0      18627.80      19021.42       726.85 o                         
   2  25   0       1350.83       1401.68       311.98 o                         
   3  25   0       4300.55       3933.05       401.38 o                         
   4  25   0        580.49        634.87       296.35 o                         
   5  25   0        187.50        178.58       288.26 o                         
   6  25   0        239.67        425.17       294.56 o                         
   7  25   0       5128.55       5016.63       452.32 o                         
   0  26   0      17843.20      18919.59      1159.01 o                         
   1  26   0        554.12       1457.34       356.81 o                         
   2  26   0       9114.10       9068.82       551.54 o                         
   3  26   0       1585.88       1514.04       408.07 o                         
   4  26   0        312.49        538.99       305.90 o                         
   5  26   0        168.19         83.09       309.45 o                         
   1  27   0      13839.14      14868.81       724.57 o                         
 -18   1   1         26.15        195.81       248.63 o                         
 -17   1   1         10.98        373.58       257.76 o                         
 -16   1   1        566.18        651.47       237.15 o                         
 -15   1   1       1386.39       1397.19       245.36 o                         
 -14   1   1        593.78        531.19       197.81 o                         
 -13   1   1         46.76        -71.72       164.37 o                         
 -12   1   1       9045.93       8061.54       357.69 o                         
 -11   1   1        685.74        363.97       169.62 o                         
 -10   1   1        262.99       -112.43       167.23 o                         
  -9   1   1        125.62        141.81       162.91 o                         
  -8   1   1       3396.41       3567.73       274.17 o                         
  -7   1   1      18769.29      21402.80       506.69 o                         
  -6   1   1       5105.27       7318.52       240.32 o                         
  -5   1   1      14182.65      13218.29       292.62 o                         
  -4   1   1      24321.87      27379.77       511.35 o                         
  -3   1   1       1067.55       1042.90        54.32 o                         
  -2   1   1      64927.68      71111.62      1063.74 o                         
  -1   1   1        237.09        248.18        17.14 o                         
   1   1   1          6.31          3.25        11.68 o                         
   2   1   1       3041.40       2338.50        57.77 o                         
   3   1   1         23.57         49.29        33.32 o                         
   4   1   1         66.89         39.58        57.91 o                         
   5   1   1      24502.08      27634.97       528.96 o                         
   6   1   1        450.21        411.13        93.50 o                         
   7   1   1       2314.93       2179.53       156.80 o                         
   8   1   1       1193.40       1634.74       163.31 o                         
   9   1   1       1949.99       1946.73       189.19 o                         
  10   1   1         38.21         58.17       141.37 o                         
  11   1   1         68.29        -98.26       149.83 o                         
  12   1   1      16640.83      15752.78       504.48 o                         
  13   1   1          1.11       -167.42       167.42 o                         
  14   1   1       1761.26       1440.61       233.99 o                         
  15   1   1        621.83        284.69       216.18 o                         
  16   1   1        919.65       1124.52       257.16 o                         
  17   1   1         17.24        424.73       286.48 o                         
  18   1   1         85.92       -156.27       398.24 o                         
 -18   2   1          1.03        183.59       253.74 o                         
 -17   2   1         69.81        342.21       249.17 o                         
 -16   2   1        671.09        893.05       253.22 o                         
 -15   2   1        488.92        459.94       215.63 o                         
 -14   2   1       8511.48       7824.90       401.37 o                         
 -13   2   1       4922.12       5395.88       329.43 o                         
 -12   2   1        136.88         76.51       163.30 o                         
 -11   2   1         94.95       -111.22       212.78 o                         
 -10   2   1       4756.60       4597.31       307.30 o                         
  -9   2   1        105.55         27.92       132.53 o                         
  -8   2   1       9021.85       8839.90       321.61 o                         
  -7   2   1       7808.24       7497.64       267.13 o                         
  -6   2   1      18386.28      18246.72       390.00 o                         
  -5   2   1      19163.93      21810.49       434.45 o                         
  -4   2   1     134296.34     153320.67      2421.98 o                         
  -3   2   1      18254.55      18157.98       323.57 o                         
  -2   2   1       2654.47       3613.00       114.95 o                         
  -1   2   1      37429.95      46353.49       862.09 o                         
   0   2   1       8516.18      10872.23       176.63 o                         
   1   2   1        208.67        487.99        32.13 o                         
   2   2   1      37400.80      43134.61       888.03 o                         
   3   2   1     137325.34     152221.45      2395.74 o                         
   4   2   1     115363.51     129678.62      2058.91 o                         
   5   2   1       8999.55       8710.25       202.23 o                         
   6   2   1      15026.96      15515.85       497.76 o                         
   7   2   1      54982.20      56175.65      1030.45 o                         
   8   2   1       3900.80       3926.73       230.33 o                         
   9   2   1         20.25        158.15       144.72 o                         
  10   2   1       1292.04        946.15       169.27 o                         
  11   2   1       5121.73       4871.67       298.02 o                         
  12   2   1         49.16       -151.88       151.88 o                         
  13   2   1       6730.89       6075.38       341.26 o                         
  14   2   1        445.49        388.08       195.87 o                         
  15   2   1       2861.84       3023.96       302.07 o                         
  16   2   1        329.69        140.38       222.42 o                         
  17   2   1         91.52        124.06       239.27 o                         
  18   2   1        105.46        -31.48       265.58 o                         
 -18   3   1         86.58        106.38       262.84 o                         
 -17   3   1        430.02        460.95       398.19 o                         
 -16   3   1       2193.38       2908.97       333.45 o                         
 -15   3   1       4731.30       4668.90       349.08 o                         
 -14   3   1       1618.95       2240.27       352.25 o                         
 -13   3   1      14781.48      14099.20       490.24 o                         
 -12   3   1        285.58        385.56       218.70 o                         
 -11   3   1      10426.98       9787.90       506.19 o                         
 -10   3   1        221.09        134.95       141.50 o                         
  -9   3   1        455.88        387.65       113.09 o                         
  -8   3   1        577.65        501.70       103.08 o                         
  -7   3   1       2684.90       2844.32       152.35 o                         
  -6   3   1         20.02         73.93        76.00 o                         
  -5   3   1      85520.43      91100.57      1481.97 o                         
  -4   3   1       3087.61       2926.83       128.13 o                         
  -3   3   1      84542.31      90013.95      1828.54 o                         
  -2   3   1        196.97        115.80        42.31 o                         
  -1   3   1      63467.95      72095.45      1238.01 o                         
   0   3   1       4313.66       4619.79        92.12 o                         
   1   3   1       1948.83       2078.47        73.67 o                         
   2   3   1        306.04        376.64        48.89 o                         
   3   3   1      16119.85      18952.62       545.95 o                         
   4   3   1     211713.41     227579.92      3840.41 o                         
   5   3   1      17225.76      17820.81       343.89 o                         
   6   3   1      40421.82      39003.76       681.23 o                         
   7   3   1         93.89        100.41        72.20 o                         
   8   3   1      11892.18      10985.38       325.43 o                         
   9   3   1       1115.67        716.94       132.87 o                         
  10   3   1          2.90         29.23       141.06 o                         
  11   3   1        744.48        845.18       170.71 o                         
  12   3   1      16440.87      15363.56       497.36 o                         
  13   3   1         17.41        175.12       180.73 o                         
  14   3   1      18562.17      17682.15       577.76 o                         
  15   3   1       2003.02       2413.71       275.90 o                         
  16   3   1       2893.44       3428.50       386.56 o                         
  17   3   1        260.02        411.16       261.90 o                         
  18   3   1          6.81       -264.08       264.08 o                         
 -18   4   1          3.62        182.04       276.24 o                         
 -17   4   1       2493.74       2311.60       337.63 o                         
 -16   4   1       1755.01       2102.96       304.61 o                         
 -15   4   1       3431.67       4064.11       352.96 o                         
 -14   4   1      22093.30      19521.04       653.32 o                         
 -13   4   1      13135.14      12637.95       501.56 o                         
 -12   4   1      21239.38      20728.54       756.46 o                         
 -11   4   1        580.63        251.62       167.21 o                         
 -10   4   1      14568.83      13543.87       355.08 o                         
  -9   4   1       3868.04       3845.16       208.26 o                         
  -8   4   1         38.44         33.42        92.79 o                         
  -7   4   1       1362.35       1519.58       110.84 o                         
  -6   4   1      19536.84      18111.94       357.37 o                         
  -5   4   1       7018.46       7922.81       208.17 o                         
  -4   4   1      60671.53      61404.86      1167.20 o                         
  -3   4   1       8546.01       9672.77       234.68 o                         
  -2   4   1     258463.92     285483.53      5188.75 o                         
   0   4   1       1231.24       1721.59        55.32 o                         
   1   4   1      21993.87      24545.02       417.37 o                         
   2   4   1        922.02       1162.47       105.19 o                         
   3   4   1      20730.11      19833.22       415.30 o                         
   4   4   1      19786.87      20652.62       441.65 o                         
   5   4   1     116254.63     116762.19      2013.68 o                         
   6   4   1      28846.42      32271.08       620.65 o                         
   7   4   1      46887.89      42825.56       807.36 o                         
   8   4   1       5148.80       5565.60       209.09 o                         
   9   4   1       1128.58        960.97       151.67 o                         
  10   4   1        664.10        781.84       127.42 o                         
  11   4   1        165.07         98.44       148.25 o                         
  12   4   1        211.42        -58.09       158.92 o                         
  13   4   1      35083.21      33918.48       927.01 o                         
  14   4   1       1211.81       1895.39       268.68 o                         
  15   4   1       9070.87      10210.41       506.10 o                         
  16   4   1       3981.95       4674.90       390.44 o                         
  17   4   1       3605.42       3649.57       380.89 o                         
  18   4   1         51.54        320.29       282.24 o                         
 -18   5   1          0.44        113.87       274.19 o                         
 -17   5   1         46.14       -246.51       246.51 o                         
 -16   5   1       2703.28       2836.84       366.30 o                         
 -15   5   1       8186.07       7732.29       450.66 o                         
 -14   5   1      12187.94      12357.01       531.97 o                         
 -13   5   1      44713.15      42359.43      1093.44 o                         
 -12   5   1       1547.72       1736.70       236.45 o                         
 -11   5   1      22187.72      20395.19       611.57 o                         
 -10   5   1       4793.16       5106.06       291.73 o                         
  -9   5   1        317.57        234.48       114.89 o                         
  -8   5   1        170.31         66.69        81.99 o                         
  -7   5   1       7860.14       6634.79       202.75 o                         
  -6   5   1       7231.28       6707.25       201.32 o                         
  -5   5   1     143691.38     150927.83      2581.71 o                         
  -4   5   1        646.65        673.17       104.59 o                         
  -3   5   1      88676.95      90962.91      1701.50 o                         
  -2   5   1       9286.59       8859.85       239.53 o                         
  -1   5   1      91807.84     104022.36      1905.36 o                         
   0   5   1       3651.26       4292.81       121.77 o                         
   1   5   1      37346.93      39745.84       660.63 o                         
   2   5   1      19787.06      20620.55       470.17 o                         
   3   5   1      17382.98      17463.35       380.45 o                         
   4   5   1     111520.25     112225.50      2290.03 o                         
   5   5   1      30272.62      33982.05       697.45 o                         
   6   5   1     113609.39     112926.75      1967.35 o                         
   7   5   1       1390.91       1784.89       124.44 o                         
   8   5   1      58885.53      55851.06      1133.34 o                         
   9   5   1        281.43        439.98       104.80 o                         
  10   5   1       1181.56       1285.89       135.95 o                         
  11   5   1        238.07        183.85       156.49 o                         
  12   5   1       1817.26       2029.47       236.66 o                         
  13   5   1       4118.19       4496.31       339.62 o                         
  14   5   1      33687.49      33098.46       935.91 o                         
  15   5   1       2517.73       2970.24       321.67 o                         
  16   5   1       5665.12       5932.16       420.03 o                         
  17   5   1       1541.19       1343.88       301.64 o                         
  18   5   1        242.68        -62.01       267.74 o                         
 -18   6   1         17.16        217.41       276.73 o                         
 -17   6   1        577.26        980.50       301.30 o                         
 -16   6   1       1225.77       1162.89       283.54 o                         
 -15   6   1       2895.60       3950.17       400.74 o                         
 -14   6   1      18502.90      17190.59       619.52 o                         
 -13   6   1      13631.04      15139.97       690.78 o                         
 -12   6   1      33982.42      32979.60       886.63 o                         
 -11   6   1       3600.59       3932.88       283.73 o                         
 -10   6   1      11165.14      10591.65       347.33 o                         
  -9   6   1       2493.67       2449.87       181.39 o                         
  -8   6   1      10499.15      10772.43       271.78 o                         
  -7   6   1       1482.25       1341.02       103.72 o                         
  -6   6   1      70749.20      70986.42      1273.86 o                         
  -5   6   1       5384.44       6164.32       230.50 o                         
  -4   6   1     173844.17     183540.64      3386.99 o                         
  -3   6   1      13387.41      13914.78       325.21 o                         
  -2   6   1      28613.34      27263.65       689.95 o                         
  -1   6   1        314.02        511.73        66.00 o                         
   0   6   1       9488.24      11043.45       225.63 o                         
   1   6   1      24092.01      26091.25       494.46 o                         
   2   6   1      21688.72      22975.12       523.33 o                         
   3   6   1      75982.16      79060.58      1495.09 o                         
   4   6   1      24922.21      24791.12       528.61 o                         
   5   6   1     157920.78     163277.48      3313.87 o                         
   6   6   1      35935.61      38152.30       733.13 o                         
   7   6   1      64233.64      63867.11      1168.71 o                         
   8   6   1       3110.55       3415.93       172.18 o                         
   9   6   1      10872.18      11358.06       269.97 o                         
  10   6   1        135.96         44.03       110.98 o                         
  11   6   1       3836.39       4006.36       290.09 o                         
  12   6   1        940.55       1454.98       225.06 o                         
  13   6   1      39640.07      36493.73       982.61 o                         
  14   6   1       4100.91       3780.10       332.41 o                         
  15   6   1      11284.59      11116.19       518.99 o                         
  16   6   1       4881.11       5441.65       424.47 o                         
  17   6   1       2541.32       2050.31       335.68 o                         
  18   6   1        323.48        204.93       283.70 o                         
 -18   7   1         33.99       -263.41       263.41 o                         
 -17   7   1          3.51       -231.41       231.41 o                         
 -16   7   1       2428.82       2327.88       327.71 o                         
 -15   7   1      11573.60      11762.92       529.20 o                         
 -14   7   1      11722.27      11242.30       501.74 o                         
 -13   7   1      28188.45      28030.56       812.22 o                         
 -12   7   1      15525.91      14525.72       522.91 o                         
 -11   7   1      30932.59      28062.80      1182.04 o                         
 -10   7   1       2395.46       2749.18       206.02 o                         
  -9   7   1       1585.19       1634.11       122.62 o                         
  -8   7   1        194.59        154.38        90.71 o                         
  -7   7   1      37290.55      35347.15       698.86 o                         
  -6   7   1       2187.06       2631.57       175.39 o                         
  -5   7   1     146043.89     150496.59      2807.72 o                         
  -4   7   1      25826.34      28423.36       601.01 o                         
  -3   7   1     139175.17     144730.02      2681.10 o                         
  -2   7   1      18955.57      19304.21       471.16 o                         
  -1   7   1      14858.88      16115.11       339.96 o                         
   0   7   1      46651.29      55807.43       922.46 o                         
   1   7   1      28823.04      31716.29       593.11 o                         
   2   7   1      10438.98       9313.89       223.93 o                         
   3   7   1      60108.70      64223.01      1504.51 o                         
   4   7   1     111161.03     115404.57      2166.58 o                         
   5   7   1      38213.63      40440.69       828.72 o                         
   6   7   1     108969.20     112177.42      2327.40 o                         
   7   7   1       9739.77       9448.90       271.96 o                         
   8   7   1      50329.29      48734.53      1030.00 o                         
   9   7   1          1.05         -8.58       115.91 o                         
  10   7   1        268.33        246.26       123.06 o                         
  11   7   1          1.37        256.98       204.87 o                         
  12   7   1      24918.09      25512.18       744.25 o                         
  13   7   1       2777.56       3566.21       316.77 o                         
  14   7   1      23514.87      23207.73       845.51 o                         
  15   7   1       1180.11       1386.61       310.25 o                         
  16   7   1       5089.49       5578.28       434.09 o                         
  17   7   1       3475.27       3149.85       383.86 o                         
  18   7   1        212.14         72.40       296.83 o                         
 -17   8   1        778.31        641.65       278.10 o                         
 -16   8   1       1367.74       1089.86       299.91 o                         
 -15   8   1       7332.28       8356.67       422.97 o                         
 -14   8   1      14160.81      13524.96       551.52 o                         
 -13   8   1      12169.94      12724.44       518.17 o                         
 -12   8   1      32445.96      31879.91       871.79 o                         
 -11   8   1       3377.32       4302.75       303.31 o                         
 -10   8   1      10826.20      10846.83       368.48 o                         
  -9   8   1         11.89          2.36        99.90 o                         
  -8   8   1       4996.94       4690.31       232.94 o                         
  -7   8   1       2053.92       2015.63       172.15 o                         
  -6   8   1      37589.50      37365.17       788.08 o                         
  -5   8   1        181.98         95.24        88.55 o                         
  -4   8   1     144351.06     154798.81      2882.70 o                         
  -3   8   1       7167.41       7602.78       312.60 o                         
  -2   8   1      34459.55      34392.54       706.00 o                         
  -1   8   1      15613.94      15709.65       349.26 o                         
   0   8   1      23897.07      24788.23       479.44 o                         
   1   8   1       4022.71       4652.61       161.58 o                         
   2   8   1      16263.42      16489.70       387.51 o                         
   3   8   1      60517.78      60397.83      1284.34 o                         
   4   8   1      42677.51      46717.98       936.72 o                         
   5   8   1     140969.52     138800.81      2602.28 o                         
   6   8   1       4294.06       4566.30       203.52 o                         
   7   8   1      81453.90      84280.21      1642.92 o                         
   8   8   1         19.29        -35.29       100.69 o                         
   9   8   1       8838.60       8527.02       277.70 o                         
  10   8   1        639.98        672.55       166.85 o                         
  11   8   1      14665.35      13683.92       502.45 o                         
  12   8   1        137.90        179.89       183.45 o                         
  13   8   1      21532.22      22054.06       703.22 o                         
  14   8   1       2218.88       2400.78       292.91 o                         
  15   8   1      14850.66      15654.27       613.41 o                         
  16   8   1       2581.48       3294.02       362.02 o                         
  17   8   1        913.85       1193.86       323.19 o                         
 -17   9   1          0.10        307.08       375.96 o                         
 -16   9   1       1419.21       1464.13       309.25 o                         
 -15   9   1       4459.93       4473.79       391.64 o                         
 -14   9   1       6146.08       7125.98       432.51 o                         
 -13   9   1      14410.25      13983.68       537.54 o                         
 -12   9   1       4909.17       4884.80       338.91 o                         
 -11   9   1      19778.81      20159.73       625.32 o                         
 -10   9   1        784.57       1178.31       199.52 o                         
  -9   9   1       1420.23       1549.64       168.72 o                         
  -8   9   1       7079.49       7334.98       297.84 o                         
  -7   9   1      14352.95      14142.03       394.17 o                         
  -6   9   1        989.03       1527.30       160.12 o                         
  -5   9   1      81407.58      80601.61      1562.89 o                         
  -4   9   1       3537.31       3150.72       163.25 o                         
  -3   9   1      66030.27      69959.02      1493.76 o                         
  -2   9   1      24293.78      25087.90       551.90 o                         
  -1   9   1       8921.16       8325.03       233.27 o                         
   0   9   1       4845.00       4364.80       147.45 o                         
   1   9   1       5140.40       5166.18       180.40 o                         
   2   9   1        618.98        847.27       105.80 o                         
   3   9   1      32549.83      31143.09       606.65 o                         
   4   9   1     114745.54     116572.47      2203.39 o                         
   5   9   1      12184.24      11779.77       336.80 o                         
   6   9   1      77035.26      70642.81      1393.77 o                         
   7   9   1       6356.20       7592.98       276.18 o                         
   8   9   1      26072.79      26324.89       696.24 o                         
   9   9   1        587.07        333.24       156.94 o                         
  10   9   1        594.73        600.88       160.97 o                         
  11   9   1       3214.68       3410.21       283.72 o                         
  12   9   1      12007.71      11052.02       463.96 o                         
  13   9   1        340.20        428.53       214.18 o                         
  14   9   1      13374.22      13711.36       556.54 o                         
  15   9   1       2503.02       2785.24       333.18 o                         
  16   9   1       3487.46       3971.88       385.97 o                         
  17   9   1       1341.28       1715.41       400.15 o                         
 -17  10   1        277.13        357.95       416.72 o                         
 -16  10   1        404.52        460.13       296.26 o                         
 -15  10   1       4205.59       4797.88       466.57 o                         
 -14  10   1       6364.73       6246.58       474.67 o                         
 -13  10   1       5963.98       5794.88       429.39 o                         
 -12  10   1      17397.38      16291.88       566.14 o                         
 -11  10   1        974.78       1070.47       256.31 o                         
 -10  10   1       4452.58       4130.99       264.87 o                         
  -9  10   1       2454.23       2414.10       167.56 o                         
  -8  10   1        836.78        863.97       140.78 o                         
  -7  10   1        258.46        128.94       118.22 o                         
  -6  10   1      24010.48      23476.64       621.39 o                         
  -5  10   1         92.27         31.46       120.95 o                         
  -4  10   1      57229.96      58381.45      1438.28 o                         
  -3  10   1      11085.30      11942.83       338.44 o                         
  -2  10   1      43937.20      44258.14       903.71 o                         
  -1  10   1      41721.41      44732.25       839.50 o                         
   0  10   1         12.47        -37.70        70.93 o                         
   1  10   1        878.12       1190.89       109.08 o                         
   2  10   1      13845.15      14043.12       442.54 o                         
   3  10   1      17918.44      18228.52       449.01 o                         
   4  10   1      16821.73      17218.36       461.46 o                         
   5  10   1      47760.15      47250.82       973.80 o                         
   6  10   1       2637.11       2537.20       173.42 o                         
   7  10   1      22117.72      22779.44       601.96 o                         
   8  10   1        122.03        -28.85       109.32 o                         
   9  10   1        967.64        890.47       154.04 o                         
  10  10   1       2793.70       3084.32       242.58 o                         
  11  10   1       3584.85       3197.71       342.03 o                         
  12  10   1         34.59        339.91       298.14 o                         
  13  10   1       6372.80       6783.68       391.97 o                         
  14  10   1        721.76       1484.21       274.93 o                         
  15  10   1       8608.16      10170.08       597.46 o                         
  16  10   1       1817.60       1933.00       377.00 o                         
  17  10   1        730.87       1210.98       369.06 o                         
 -17  11   1        838.08        951.91       420.14 o                         
 -16  11   1        957.17        999.47       390.71 o                         
 -15  11   1        102.69        -83.21       268.62 o                         
 -14  11   1       2037.81       1705.14       433.03 o                         
 -13  11   1       2412.38       2434.66       348.40 o                         
 -12  11   1        447.55        487.39       258.47 o                         
 -11  11   1       9813.39      10355.99       509.97 o                         
 -10  11   1          8.31       -156.69       156.69 o                         
  -9  11   1        416.94          5.72       141.38 o                         
  -8  11   1       5263.55       5345.07       244.83 o                         
  -7  11   1       3457.84       3798.84       221.54 o                         
  -6  11   1        947.42       1025.24       142.29 o                         
  -5  11   1      32740.47      31691.33       702.27 o                         
  -4  11   1       1732.49       1722.58       170.67 o                         
  -3  11   1       4092.54       3766.67       240.00 o                         
  -2  11   1      20936.79      21988.78       520.39 o                         
  -1  11   1       4054.87       4261.28       333.63 o                         
   0  11   1        330.81        308.20        93.86 o                         
   1  11   1      10925.73      11973.23       326.02 o                         
   2  11   1        101.16        159.95       121.19 o                         
   3  11   1       7386.64       7315.78       264.99 o                         
   4  11   1      15286.91      15261.51       458.76 o                         
   5  11   1       3464.80       3469.62       187.86 o                         
   6  11   1       5223.60       4413.51       215.18 o                         
   7  11   1        345.76        280.75       120.01 o                         
   8  11   1       5026.62       5244.15       262.04 o                         
   9  11   1        589.61        600.11       173.58 o                         
  10  11   1       1396.83       1587.11       210.63 o                         
  11  11   1         36.94         13.06       208.40 o                         
  12  11   1       3680.65       3600.51       328.11 o                         
  13  11   1        332.39        369.99       265.14 o                         
  14  11   1       4190.88       4830.38       457.16 o                         
  15  11   1        807.32        989.40       336.97 o                         
  16  11   1        486.97        144.66       382.48 o                         
  17  11   1       1009.64       1764.28       403.46 o                         
 -16  12   1         33.67        476.89       358.73 o                         
 -15  12   1        226.80        249.84       483.60 o                         
 -14  12   1         35.96         28.57       245.59 o                         
 -13  12   1        110.23        270.84       272.21 o                         
 -12  12   1       1476.11       1432.19       288.24 o                         
 -11  12   1          7.35       -198.07       198.07 o                         
 -10  12   1       3965.24       4229.93       604.26 o                         
  -9  12   1       4351.57       4391.29       306.51 o                         
  -8  12   1         67.21          9.11       189.73 o                         
  -7  12   1       2955.85       3704.89       349.83 o                         
  -6  12   1       1438.92       1267.86       180.92 o                         
  -5  12   1       5112.92       5402.42       273.53 o                         
  -4  12   1       5293.57       4790.04       236.30 o                         
  -3  12   1       2518.25       2557.19       176.20 o                         
  -2  12   1        105.19        135.01       144.48 o                         
  -1  12   1        858.42        900.17       118.14 o                         
   0  12   1        816.09        409.00       108.28 o                         
   1  12   1         69.48        -91.31        91.31 o                         
   2  12   1      11608.80      11989.33       621.17 o                         
   3  12   1       2196.83       2415.74       225.50 o                         
   4  12   1       2047.01       2152.99       177.29 o                         
   5  12   1       4591.39       4508.53       377.70 o                         
   6  12   1        456.41        599.12       122.35 o                         
   7  12   1        248.47        180.89       126.41 o                         
   8  12   1        353.84        541.27       150.81 o                         
   9  12   1        151.14         18.86       181.95 o                         
  10  12   1        684.63       1139.69       305.71 o                         
  11  12   1        613.35       1066.89       277.68 o                         
  12  12   1        138.23        455.90       269.52 o                         
  13  12   1       1013.83       1220.02       317.19 o                         
  14  12   1         15.91       -251.31       251.31 o                         
  15  12   1         19.14        108.24       298.74 o                         
  16  12   1        663.43       1027.07       428.74 o                         
 -16  13   1         24.51         54.40       350.56 o                         
 -15  13   1        226.40        135.53       356.94 o                         
 -14  13   1        251.71         17.45       425.98 o                         
 -13  13   1        334.89       -132.65       247.81 o                         
 -12  13   1        423.07        435.67       227.75 o                         
 -11  13   1        480.15        599.10       257.41 o                         
 -10  13   1        268.47        112.02       211.40 o                         
  -9  13   1         25.41        242.43       182.52 o                         
  -8  13   1       3337.10       3360.64       291.58 o                         
  -7  13   1       3687.16       3848.44       248.89 o                         
  -6  13   1       9197.39       8463.54       385.38 o                         
  -5  13   1       3754.41       3662.82       229.34 o                         
  -4  13   1       2246.83       1931.86       177.91 o                         
  -3  13   1       1556.26       1701.86       166.58 o                         
  -2  13   1         20.80        -78.26       104.67 o                         
  -1  13   1       3209.95       3313.65       263.12 o                         
   0  13   1        883.99        792.92       149.72 o                         
   1  13   1         88.14        222.20       140.59 o                         
   2  13   1       2384.00       2500.11       180.21 o                         
   3  13   1         37.02        -26.80       112.22 o                         
   4  13   1         99.86         30.27       124.07 o                         
   5  13   1       1048.25        904.05       141.77 o                         
   6  13   1         31.30          0.79       143.05 o                         
   7  13   1       1197.00       1483.86       206.32 o                         
   8  13   1        469.27        229.45       181.13 o                         
   9  13   1       1660.85       2380.09       241.06 o                         
  10  13   1       1111.88       1135.22       436.28 o                         
  11  13   1        131.33       -231.90       241.09 o                         
  12  13   1        409.07        272.12       391.85 o                         
  13  13   1         15.36        -25.26       281.31 o                         
  14  13   1          7.49       -288.00       288.00 o                         
  15  13   1          2.74       -122.06       361.03 o                         
  16  13   1        171.55        254.95       403.63 o                         
 -16  14   1        554.30        985.62       411.07 o                         
 -15  14   1         95.08        243.10       355.47 o                         
 -14  14   1       2300.61       2433.83       421.96 o                         
 -13  14   1          5.24         39.12       282.01 o                         
 -12  14   1        760.13        399.21       262.58 o                         
 -11  14   1          7.65         10.60       224.53 o                         
 -10  14   1          8.40        111.07       194.10 o                         
  -9  14   1       1615.00       1904.98       217.79 o                         
  -8  14   1        122.32        -18.81       203.68 o                         
  -7  14   1        809.98       1178.70       200.35 o                         
  -6  14   1      15719.32      15413.23       507.70 o                         
  -5  14   1       7122.21       6488.22       291.10 o                         
  -4  14   1      16184.03      14577.29       431.71 o                         
  -3  14   1        713.74        651.60       142.13 o                         
  -2  14   1       9387.88       8881.88       320.65 o                         
  -1  14   1        723.05        776.26       127.71 o                         
   0  14   1        188.19        278.69       231.57 o                         
   1  14   1       3678.69       3146.32       253.06 o                         
   2  14   1        382.07        559.65       192.78 o                         
   3  14   1      12899.78      12652.01       390.76 o                         
   4  14   1       2627.33       2785.51       206.40 o                         
   5  14   1       3312.47       3555.24       238.54 o                         
   6  14   1       1053.43       1276.01       179.26 o                         
   7  14   1        352.89        752.49       182.80 o                         
   8  14   1        672.80        328.51       234.73 o                         
   9  14   1        549.04        578.00       244.49 o                         
  10  14   1         75.47        140.16       214.26 o                         
  11  14   1         39.33        317.62       255.17 o                         
  12  14   1       1342.21       1444.42       326.84 o                         
  13  14   1       1182.24       1268.38       329.36 o                         
  14  14   1        166.45       -226.53       293.92 o                         
  15  14   1        740.60        110.31       323.72 o                         
 -15  15   1       1979.91       1938.92       434.06 o                         
 -14  15   1        493.71       1120.29       577.94 o                         
 -13  15   1       4761.82       4475.31       520.02 o                         
 -12  15   1        793.60        587.24       364.06 o                         
 -11  15   1       2460.70       2743.56       342.35 o                         
 -10  15   1         11.05       -188.45       188.45 o                         
  -9  15   1        521.26        326.45       217.86 o                         
  -8  15   1       1197.33       1330.24       221.45 o                         
  -7  15   1       2476.83       2658.46       252.58 o                         
  -6  15   1         89.75        213.62       151.74 o                         
  -5  15   1      28090.91      26420.33       662.23 o                         
  -4  15   1       5552.01       4855.20       264.58 o                         
  -3  15   1      13536.24      12900.50       401.41 o                         
  -2  15   1        428.79        418.11       132.61 o                         
  -1  15   1       2733.50       2774.58       295.35 o                         
   0  15   1       1439.66       1159.54       174.86 o                         
   1  15   1        779.81       1044.39       134.24 o                         
   2  15   1       7962.41       7951.23       309.64 o                         
   3  15   1       5962.80       5919.70       292.82 o                         
   4  15   1      12673.98      12556.88       401.72 o                         
   5  15   1      12022.91      10645.01       375.60 o                         
   6  15   1       9293.62       8822.71       387.16 o                         
   7  15   1       2677.74       2852.76       244.75 o                         
   8  15   1       1484.37       1261.32       229.41 o                         
   9  15   1         34.09       -153.42       187.30 o                         
  10  15   1         12.04        -70.96       218.46 o                         
  11  15   1       1105.27        922.16       407.04 o                         
  12  15   1       2632.84       3501.37       406.07 o                         
  13  15   1        350.83        507.45       281.54 o                         
  14  15   1       2486.99       2294.82       443.73 o                         
  15  15   1        116.48       -434.03       477.09 o                         
 -15  16   1       1444.60       1538.17       430.59 o                         
 -14  16   1       5750.18       5888.75       679.50 o                         
 -13  16   1       2669.46       3320.44      1016.17 o                         
 -12  16   1       7458.82       6078.34       577.67 o                         
 -11  16   1        734.18        913.69       255.64 o                         
 -10  16   1       5056.22       5299.79       377.44 o                         
  -9  16   1        302.54        335.78       189.99 o                         
  -8  16   1       1759.90        886.60       214.17 o                         
  -7  16   1        129.09       -154.49       154.49 o                         
  -6  16   1      15439.47      13277.14       436.29 o                         
  -5  16   1        850.34        906.92       175.73 o                         
  -4  16   1      39213.26      38950.04       890.07 o                         
  -3  16   1       2196.97       2154.73       202.26 o                         
  -2  16   1      21049.08      20021.38       606.89 o                         
  -1  16   1       2814.80       3211.58       244.14 o                         
   0  16   1       5105.89       5192.83       324.89 o                         
   1  16   1       2784.18       3089.20       243.29 o                         
   2  16   1       3983.94       3949.10       350.37 o                         
   3  16   1      11622.48      10627.71       373.16 o                         
   4  16   1      11385.93      11240.12       389.49 o                         
   5  16   1      18250.81      17711.27       589.09 o                         
   6  16   1       1704.59       1552.21       198.58 o                         
   7  16   1      12541.37      12335.39       468.80 o                         
   8  16   1        485.42        438.33       181.25 o                         
   9  16   1       1770.40       1936.87       237.30 o                         
  10  16   1        154.44        -22.63       195.46 o                         
  11  16   1        629.42         -2.52       257.63 o                         
  12  16   1        317.93        295.53       296.73 o                         
  13  16   1       4613.77       3945.81       513.85 o                         
  14  16   1        264.30        366.26       365.67 o                         
  15  16   1       4259.93       4277.59       575.17 o                         
 -14  17   1       3271.70       4123.01       681.31 o                         
 -13  17   1       9704.96       9584.05       706.41 o                         
 -12  17   1       1382.42       2204.08       403.28 o                         
 -11  17   1       9603.92       9066.97       531.61 o                         
 -10  17   1         86.78        191.39       218.80 o                         
  -9  17   1        358.37        -60.84       247.62 o                         
  -8  17   1          2.72       -113.34       177.75 o                         
  -7  17   1      10634.07      10273.86       477.24 o                         
  -6  17   1        539.16        919.07       191.83 o                         
  -5  17   1      32707.12      31213.16       769.04 o                         
  -4  17   1       4917.29       4553.82       328.07 o                         
  -3  17   1      54652.11      54751.70      1305.98 o                         
  -2  17   1       5770.44       5703.01       416.04 o                         
  -1  17   1       7746.65       7077.85       328.21 o                         
   0  17   1        262.64        377.89       163.37 o                         
   1  17   1        295.89        192.68       159.70 o                         
   2  17   1       8604.58       8297.94       507.40 o                         
   3  17   1       7236.80       7108.75       461.49 o                         
   4  17   1      16940.89      17258.88       569.10 o                         
   5  17   1       5242.67       4984.84       288.87 o                         
   6  17   1      34499.56      31852.06       783.95 o                         
   7  17   1       2572.96       2340.02       239.67 o                         
   8  17   1       9130.86       8909.06       387.00 o                         
   9  17   1        287.82         29.86       174.54 o                         
  10  17   1        757.02        887.59       256.73 o                         
  11  17   1          0.18       -254.34       254.34 o                         
  12  17   1       5859.80       5140.21       813.35 o                         
  13  17   1        188.82        182.51       362.98 o                         
  14  17   1      10410.49      10223.42       716.02 o                         
 -14  18   1       8364.13       8194.89       718.33 o                         
 -13  18   1       2155.43       3784.17       562.35 o                         
 -12  18   1      14227.29      12931.10       756.49 o                         
 -11  18   1        326.81        857.51       289.86 o                         
 -10  18   1       7427.89       7904.17       503.99 o                         
  -9  18   1        348.67         94.26       189.40 o                         
  -8  18   1       2510.33       2452.76       258.36 o                         
  -7  18   1        518.53        495.32       220.03 o                         
  -6  18   1      19617.23      19548.33       641.15 o                         
  -5  18   1       1732.88       1643.13       301.73 o                         
  -4  18   1      69633.26      67396.52      1570.92 o                         
  -3  18   1      10227.35      10327.46       449.53 o                         
  -2  18   1      35839.24      32996.03       893.70 o                         
  -1  18   1       4566.98       4889.24       306.13 o                         
   0  18   1        352.21        381.34       173.76 o                         
   1  18   1        113.87          9.92       178.73 o                         
   2  18   1       6029.16       6216.01       421.65 o                         
   3  18   1      17213.96      16667.75       570.97 o                         
   4  18   1       6187.33       5251.86       365.50 o                         
   5  18   1      62271.68      58972.31      1405.07 o                         
   6  18   1       6023.34       5982.26       386.69 o                         
   7  18   1      18817.09      19009.09       572.51 o                         
   8  18   1        229.46        311.39       194.81 o                         
   9  18   1       2923.86       3109.63       313.96 o                         
  10  18   1        613.62        976.61       248.85 o                         
  11  18   1       2557.87       2798.06       442.40 o                         
  12  18   1         21.13        -60.56       315.31 o                         
  13  18   1       9035.47       9234.24       857.01 o                         
 -13  19   1       8824.51       9721.32       732.90 o                         
 -12  19   1       1918.86       2801.66       461.50 o                         
 -11  19   1      10436.48      10023.36       507.23 o                         
 -10  19   1        147.26        318.87       268.75 o                         
  -9  19   1        515.35        262.93       244.33 o                         
  -8  19   1        593.74        522.58       244.42 o                         
  -7  19   1      11883.15      10759.55       481.41 o                         
  -6  19   1        254.32        169.94       246.33 o                         
  -5  19   1      44839.99      44514.70      1144.76 o                         
  -4  19   1       5980.02       5700.11       371.62 o                         
  -3  19   1      50886.21      50037.40      1243.34 o                         
  -2  19   1       7751.99       8286.34       416.18 o                         
  -1  19   1       6506.50       6726.67       378.67 o                         
   0  19   1       2354.46       2533.84       250.36 o                         
   1  19   1       3249.36       3134.01       296.22 o                         
   2  19   1       6706.90       6763.17       378.79 o                         
   3  19   1      18451.36      17554.21       601.20 o                         
   4  19   1      36729.27      34614.97       941.60 o                         
   5  19   1       4165.94       4240.88       443.94 o                         
   6  19   1      28743.35      27780.34       818.08 o                         
   7  19   1       1583.32       1186.15       269.56 o                         
   8  19   1      12031.27      12067.37       518.16 o                         
   9  19   1         60.34        357.48       251.33 o                         
  10  19   1        323.30         83.09       261.63 o                         
  11  19   1        298.17        443.77       263.52 o                         
  12  19   1       6364.02       7243.63       540.23 o                         
  13  19   1        191.91        980.21       427.98 o                         
 -12  20   1       6856.41       5987.13       614.45 o                         
 -11  20   1        714.89       1506.85       393.94 o                         
 -10  20   1       3394.11       3107.17       400.81 o                         
  -9  20   1        371.69         86.02       253.50 o                         
  -8  20   1       1210.61       1065.95       345.32 o                         
  -7  20   1        435.68        848.91       255.44 o                         
  -6  20   1      22646.06      22624.31       728.99 o                         
  -5  20   1       1513.15       1470.74       264.96 o                         
  -4  20   1      46470.40      44079.43      1146.73 o                         
  -3  20   1      12692.90      11575.25       501.03 o                         
  -2  20   1      24080.82      24645.17       756.15 o                         
  -1  20   1      13879.91      13454.28       528.01 o                         
   0  20   1         33.26       -177.24       177.24 o                         
   1  20   1        269.70        336.46       215.47 o                         
   2  20   1      11256.45      10364.71       465.91 o                         
   3  20   1      12360.94      12831.22       523.96 o                         
   4  20   1      15219.16      14454.16       566.84 o                         
   5  20   1      25594.74      25481.21       784.24 o                         
   6  20   1       3497.44       3673.48       347.54 o                         
   7  20   1      18438.02      17514.55       629.53 o                         
   8  20   1         48.69       -179.22       255.89 o                         
   9  20   1       1295.45       1418.29       317.92 o                         
  10  20   1        734.84        538.66       389.78 o                         
  11  20   1       3449.65       4194.16       518.70 o                         
  12  20   1          4.03        771.00       504.32 o                         
 -11  21   1       6008.97       5880.24       610.15 o                         
 -10  21   1        705.57        936.10       336.03 o                         
  -9  21   1        295.37        347.69       287.89 o                         
  -8  21   1        962.27        963.81       268.93 o                         
  -7  21   1       5037.64       5471.09       406.28 o                         
  -6  21   1         95.97       -199.51       226.39 o                         
  -5  21   1      23125.91      24501.28       781.71 o                         
  -4  21   1       2270.12       2361.20       304.76 o                         
  -3  21   1      25816.74      24753.68       775.78 o                         
  -2  21   1       9124.40       9899.06       581.81 o                         
  -1  21   1       4121.50       4349.09       369.56 o                         
   0  21   1       3324.98       3671.86       311.09 o                         
   1  21   1       3460.61       3308.46       325.74 o                         
   2  21   1       2189.10       1981.83       289.10 o                         
   3  21   1      12221.95      12178.57       525.73 o                         
   4  21   1      15561.14      15829.68       601.61 o                         
   5  21   1       7027.24       6535.14       424.01 o                         
   6  21   1      19767.84      20854.34       711.31 o                         
   7  21   1        353.36        205.12       239.07 o                         
   8  21   1       7167.67       8003.97       625.80 o                         
   9  21   1        949.83        841.60       310.64 o                         
  10  21   1         45.99        535.53       319.70 o                         
  11  21   1        446.30        507.27       291.11 o                         
 -10  22   1       3769.71       4086.74       467.87 o                         
  -9  22   1       1118.85       1070.69       338.86 o                         
  -8  22   1         17.46         59.60       248.80 o                         
  -7  22   1       2879.29       2656.82       332.90 o                         
  -6  22   1       4640.42       4917.37       405.52 o                         
  -5  22   1         78.47        -85.85       235.80 o                         
  -4  22   1      14995.15      16213.58       679.47 o                         
  -3  22   1       2771.10       3181.54       373.89 o                         
  -2  22   1       8958.26       8434.90       527.02 o                         
  -1  22   1       3536.48       3907.72       358.66 o                         
   0  22   1         96.43        496.62       222.87 o                         
   1  22   1         32.75        472.65       237.07 o                         
   2  22   1       1940.68       2072.74       353.41 o                         
   3  22   1       5091.65       5384.54       404.53 o                         
   4  22   1       8647.14       8748.94       474.22 o                         
   5  22   1      17700.47      19280.88       695.72 o                         
   6  22   1       1169.24       1523.54       291.51 o                         
   7  22   1      10767.85      10683.05       522.58 o                         
   8  22   1        377.71        452.88       269.68 o                         
   9  22   1        323.03        638.89       316.91 o                         
  10  22   1       2086.30       2634.84       419.51 o                         
  -9  23   1       1652.89       1163.53       350.68 o                         
  -8  23   1       1552.99       1280.55       315.13 o                         
  -7  23   1        245.06        454.43       271.56 o                         
  -6  23   1       1182.44       1407.83       296.41 o                         
  -5  23   1       3790.77       4430.42       397.46 o                         
  -4  23   1        708.98        186.37       248.22 o                         
  -3  23   1       6712.81       7541.01       471.06 o                         
  -2  23   1       3726.16       3467.76       351.70 o                         
  -1  23   1       1119.68       1488.79       295.53 o                         
   0  23   1       2075.35       2178.76       343.15 o                         
   1  23   1       1071.31       1167.79       285.18 o                         
   2  23   1         60.49        477.72       251.75 o                         
   3  23   1       3468.90       3593.36       376.41 o                         
   4  23   1       4350.29       4553.83       397.75 o                         
   5  23   1       1405.74       1299.53       292.90 o                         
   6  23   1       7171.24       6821.90       452.33 o                         
   7  23   1          3.80        304.43       265.51 o                         
   8  23   1        920.33       1247.07       313.71 o                         
   9  23   1       2080.31       1908.45       408.47 o                         
  -8  24   1         71.84        163.93       298.50 o                         
  -7  24   1        865.87       1135.90       309.03 o                         
  -6  24   1        424.73        974.43       343.08 o                         
  -5  24   1         52.54         55.06       278.78 o                         
  -4  24   1       1248.02       1913.01       323.21 o                         
  -3  24   1        703.03        716.94       288.90 o                         
  -2  24   1        960.96       1674.03       320.55 o                         
  -1  24   1       1673.11       1771.44       316.90 o                         
   0  24   1        316.91        859.93       307.61 o                         
   1  24   1        563.21        724.00       288.73 o                         
   2  24   1       1345.46        955.77       475.16 o                         
   3  24   1         65.57        180.66       258.30 o                         
   4  24   1       1046.51       1227.04       291.97 o                         
   5  24   1       2545.06       3380.05       375.17 o                         
   6  24   1          6.88        -24.19       265.15 o                         
   7  24   1        604.82        461.23       295.76 o                         
   8  24   1        965.09        496.37       301.84 o                         
  -7  25   1         23.52         50.87       293.31 o                         
  -6  25   1        524.08        292.72       291.52 o                         
  -5  25   1        520.52         -4.82       273.35 o                         
  -4  25   1         32.72        -89.81       273.42 o                         
  -3  25   1          3.39       -162.25       264.37 o                         
  -2  25   1         87.20         87.34       341.32 o                         
  -1  25   1         32.09        762.23       292.50 o                         
   0  25   1       1428.96        982.33       334.31 o                         
   1  25   1       1005.99        993.50       305.52 o                         
   2  25   1        557.13        607.19       297.50 o                         
   3  25   1        424.29        692.78       297.01 o                         
   4  25   1         77.62        304.03       279.20 o                         
   5  25   1         10.06        222.87       280.04 o                         
   6  25   1        321.30        362.26       293.58 o                         
   7  25   1        464.31        238.93       299.13 o                         
  -5  26   1        412.53        609.06       307.81 o                         
  -4  26   1        121.85       -161.32       292.82 o                         
  -3  26   1         66.14          3.18       285.82 o                         
  -2  26   1        332.12        317.85       301.37 o                         
  -1  26   1        760.14        512.71       330.32 o                         
   0  26   1        224.17        905.77       411.14 o                         
   1  26   1        804.70        875.45       337.30 o                         
   2  26   1         56.09        515.27       301.02 o                         
   3  26   1        865.03       1131.15       324.57 o                         
   4  26   1          1.05         76.85       297.02 o                         
   5  26   1        306.83       -118.83       288.69 o                         
  -1  27   1        228.92        653.93       335.09 o                         
   0  27   1        376.90       1223.32       356.81 o                         
   1  27   1        152.37        379.67       393.64 o                         
 -18   0   2      12252.36      12258.32       794.37 o                         
 -17   0   2       1591.12       2052.81       376.93 o                         
 -16   0   2      26292.54      24573.27      1058.96 o                         
 -15   0   2        122.42         86.02       280.17 o                         
 -14   0   2      10671.88       9701.11       591.80 o                         
 -13   0   2         98.73       -249.36       292.60 o                         
 -12   0   2       3286.09       2546.54       329.27 o                         
 -11   0   2       3349.64       2924.01       323.78 o                         
 -10   0   2      32833.55      28340.61       964.90 o                         
  -9   0   2      19660.59      19065.07       712.02 o                         
  -8   0   2      55698.21      52731.64      1524.58 o                         
  -7   0   2      80047.44      82320.09      2237.64 o                         
  -6   0   2       6953.24       6907.98       322.82 o                         
  -5   0   2      19047.69      22306.63       964.95 o                         
  -4   0   2      35095.65      41925.14       882.10 o                         
  -3   0   2     107169.00     116046.74      2330.52 o                         
  -2   0   2       2414.40       2656.57        96.66 o                         
  -1   0   2     101687.13     124368.79      3149.66 o                         
   1   0   2     345790.50     407519.91      8054.35 o                         
   2   0   2       1265.13       1390.10       103.44 o                         
   3   0   2     505160.91     581502.44     11465.66 o                         
   4   0   2      53993.02      65513.51      1235.61 o                         
   5   0   2        266.88        397.63       117.84 o                         
   6   0   2      49352.65      48116.84      1357.20 o                         
   7   0   2      18587.93      16777.20       595.39 o                         
   8   0   2      17870.86      18712.03       678.64 o                         
   9   0   2      68842.27      66099.16      1887.15 o                         
  10   0   2      24726.10      22467.07      1162.26 o                         
  11   0   2      72868.28      69360.74      2029.70 o                         
  12   0   2      20379.01      18918.18       797.59 o                         
  13   0   2       2411.20       1970.53       355.74 o                         
  14   0   2       3942.90       3636.36       428.26 o                         
  15   0   2         47.47        -61.70       283.19 o                         
  16   0   2        466.56       -170.68       628.39 o                         
  17   0   2        639.07       -188.05       328.85 o                         
  18   0   2       9682.76      10214.18       744.21 o                         
 -18   1   2       2298.67       2769.01       357.62 o                         
 -17   1   2      14783.95      15191.23       551.51 o                         
 -16   1   2        419.94        607.49       269.06 o                         
 -15   1   2       5972.70       6563.68       389.37 o                         
 -14   1   2       1586.61       1943.43       248.54 o                         
 -13   1   2        499.19        418.84       178.29 o                         
 -12   1   2       1139.50       1167.65       198.94 o                         
 -11   1   2      15451.16      14215.14       448.00 o                         
 -10   1   2      14150.36      12741.24       449.99 o                         
  -9   1   2      71738.13      68484.30      1375.53 o                         
  -8   1   2      42883.42      41995.80       889.28 o                         
  -7   1   2      81024.43      80914.61      1557.36 o                         
  -6   1   2     139931.95     153930.11      2620.87 o                         
  -5   1   2      35363.12      37149.55       684.98 o                         
  -4   1   2       4779.56       4141.23       102.21 o                         
  -3   1   2       3957.74       4761.71       123.31 o                         
  -2   1   2       4540.38       4394.43        95.81 o                         
  -1   1   2      27130.33      33858.46       680.93 o                         
   0   1   2     361180.56     356930.53     10892.37 o                         
   1   1   2       7148.40       7353.51       147.37 o                         
   2   1   2     174593.75     199222.27      3349.07 o                         
   3   1   2      46835.84      54067.74       828.63 o                         
   4   1   2      54125.16      56200.12       866.10 o                         
   5   1   2      13671.58      15237.79       328.80 o                         
   6   1   2        624.53        728.47        87.43 o                         
   7   1   2       8350.77       8676.29       281.32 o                         
   8   1   2      95039.94      96917.74      1862.03 o                         
   9   1   2       4565.81       4715.57       252.88 o                         
  10   1   2      47612.39      42452.97       937.22 o                         
  11   1   2      38924.59      36900.11       861.68 o                         
  12   1   2      59068.11      55520.36      1254.10 o                         
  13   1   2      15527.99      15043.54       505.11 o                         
  14   1   2        587.89        220.91       223.92 o                         
  15   1   2          1.18       -184.07       184.07 o                         
  16   1   2        117.67          1.83       244.39 o                         
  17   1   2       4043.16       4096.48       379.95 o                         
  18   1   2        991.27       1688.39       315.82 o                         
 -18   2   2       5708.40       5714.56       471.43 o                         
 -17   2   2       1134.49       1418.60       272.92 o                         
 -16   2   2      14265.83      15183.47       566.22 o                         
 -15   2   2        157.83       -126.37       198.48 o                         
 -14   2   2       4825.93       5323.28       345.41 o                         
 -13   2   2       3874.24       3814.52       289.76 o                         
 -12   2   2       3566.49       3523.26       265.21 o                         
 -11   2   2        515.21        162.34       147.26 o                         
 -10   2   2      48388.36      44775.27       973.17 o                         
  -9   2   2      16215.95      14540.00       424.92 o                         
  -8   2   2      95465.30      95049.83      1684.78 o                         
  -7   2   2      91284.35      96761.72      1695.66 o                         
  -6   2   2      82827.18      89318.66      1561.03 o                         
  -5   2   2      31803.25      33709.94       586.16 o                         
  -4   2   2      13969.39      14546.77       281.63 o                         
  -3   2   2       9173.93       9734.40       209.44 o                         
  -2   2   2       1240.89       1573.07        68.91 o                         
  -1   2   2     135686.58     163843.94      2610.11 o                         
   0   2   2      14848.42      18228.70       259.91 o                         
   1   2   2     198625.38     227942.00      3862.67 o                         
   2   2   2       1070.80       1241.49        86.43 o                         
   3   2   2     186093.89     200748.78      3188.45 o                         
   4   2   2       5249.37       6495.93       184.46 o                         
   5   2   2       1011.22       1008.43        64.03 o                         
   6   2   2       3793.81       4805.18       223.56 o                         
   7   2   2      16169.24      14543.47       343.01 o                         
   8   2   2      11352.37       9563.51       328.60 o                         
   9   2   2     108019.99     102440.39      1982.05 o                         
  10   2   2      13836.21      11727.51       745.25 o                         
  11   2   2      32465.83      28850.04       717.36 o                         
  12   2   2      17953.25      16987.68       533.36 o                         
  13   2   2       5276.07       5167.73       330.88 o                         
  14   2   2       1469.79       1188.81       224.45 o                         
  15   2   2        760.01        964.69       231.72 o                         
  16   2   2        482.20        778.26       248.87 o                         
  17   2   2        257.31        288.67       237.79 o                         
  18   2   2       6683.28       7489.55       493.17 o                         
 -18   3   2       1731.36        926.46       310.40 o                         
 -17   3   2       7973.09       8454.63       516.67 o                         
 -16   3   2        336.55        425.96       346.26 o                         
 -15   3   2       9839.28       9279.53       439.09 o                         
 -14   3   2         12.30       -187.33       187.33 o                         
 -13   3   2       1986.24       1600.29       224.59 o                         
 -12   3   2      13462.70      12199.76       434.49 o                         
 -11   3   2       6580.89       6693.87       313.04 o                         
 -10   3   2       1644.46       1199.48       176.62 o                         
  -9   3   2      34115.86      32841.18       676.42 o                         
  -8   3   2      14859.38      15409.91       374.46 o                         
  -7   3   2      58421.30      53674.40       991.23 o                         
  -6   3   2      23952.59      27374.89       503.36 o                         
  -5   3   2       6518.21       5286.04       187.29 o                         
  -4   3   2       1680.11       1919.48        87.52 o                         
  -3   3   2       2924.15       3275.41       110.70 o                         
  -2   3   2      68035.73      77507.09      1438.53 o                         
  -1   3   2      11067.09      11248.33       220.19 o                         
   0   3   2      49958.23      59495.14      1019.08 o                         
   1   3   2       3051.60       4159.68       127.86 o                         
   2   3   2      79452.27      89654.99      1658.40 o                         
   3   3   2        383.78        166.60        49.98 o                         
   4   3   2      35402.10      38713.55       705.93 o                         
   5   3   2        493.08        366.71        57.87 o                         
   6   3   2       5492.47       5891.46       160.67 o                         
   7   3   2       1203.71       1922.96       127.35 o                         
   8   3   2      17762.53      16965.40       403.37 o                         
   9   3   2      48260.18      44789.59       880.55 o                         
  10   3   2      39141.21      36116.37       824.19 o                         
  11   3   2      10477.55      10573.09       391.83 o                         
  12   3   2       6999.60       6018.85       348.75 o                         
  13   3   2      12685.47      12177.94       456.87 o                         
  14   3   2         35.99       -105.66       186.97 o                         
  15   3   2        348.33        111.18       210.35 o                         
  16   3   2        189.42         70.77       226.60 o                         
  17   3   2       3172.34       3900.82       390.64 o                         
  18   3   2        893.40        798.04       303.35 o                         
 -18   4   2       1252.93        662.14       294.27 o                         
 -17   4   2       1398.51       2453.33       350.64 o                         
 -16   4   2       7330.55       7243.18       419.13 o                         
 -15   4   2        362.08        114.59       309.50 o                         
 -14   4   2       2816.63       3116.64       313.39 o                         
 -13   4   2        106.33       -147.14       254.96 o                         
 -12   4   2        504.07       1123.28       221.99 o                         
 -11   4   2         37.45       -187.86       187.86 o                         
 -10   4   2       4715.81       4559.24       282.67 o                         
  -9   4   2       3276.31       2751.11       186.15 o                         
  -8   4   2       6488.83       5717.57       229.42 o                         
  -7   4   2      33386.51      34012.08       657.54 o                         
  -6   4   2       9065.70       9371.36       336.12 o                         
  -5   4   2        532.46        657.36        69.31 o                         
  -4   4   2        553.04        637.03        67.29 o                         
  -3   4   2      12191.15      13013.36       316.77 o                         
  -2   4   2      67504.13      71634.70      1339.81 o                         
  -1   4   2     101848.22     121288.79      1925.63 o                         
   0   4   2        292.62        166.91        43.32 o                         
   1   4   2     122757.86     138182.28      2325.79 o                         
   2   4   2      35039.20      38746.65       749.23 o                         
   3   4   2      50753.03      51062.75       979.42 o                         
   4   4   2        183.99        128.11        60.44 o                         
   5   4   2        677.91       1016.44        95.39 o                         
   6   4   2        468.14        252.87        99.53 o                         
   7   4   2        486.86        425.15        77.97 o                         
   8   4   2       2989.85       2702.32       180.05 o                         
   9   4   2      28369.41      26309.30       597.69 o                         
  10   4   2       2849.31       2763.78       236.25 o                         
  11   4   2        294.99        141.37       147.38 o                         
  12   4   2      11565.35      11115.99       422.96 o                         
  13   4   2        328.15         31.66       193.18 o                         
  14   4   2         43.43        -75.28       199.03 o                         
  15   4   2       1413.76       1545.66       277.56 o                         
  16   4   2        159.17        -55.28       226.23 o                         
  17   4   2        287.02        134.82       253.14 o                         
  18   4   2       2966.01       3409.58       393.68 o                         
 -18   5   2        560.91        412.11       284.31 o                         
 -17   5   2        637.51        809.77       278.14 o                         
 -16   5   2        650.53        504.15       260.83 o                         
 -15   5   2       1956.88       1928.23       284.26 o                         
 -14   5   2         15.62       -200.91       200.91 o                         
 -13   5   2        216.71        942.08       239.64 o                         
 -12   5   2       2264.92       2119.02       248.82 o                         
 -11   5   2       4490.52       4006.98       300.81 o                         
 -10   5   2         67.32         44.86       120.95 o                         
  -9   5   2       4327.85       4061.52       220.43 o                         
  -8   5   2      10246.34       9239.16       260.49 o                         
  -7   5   2      12712.33      11912.50       296.85 o                         
  -6   5   2         75.74         67.12        85.68 o                         
  -5   5   2        868.95        877.92       124.24 o                         
  -4   5   2       6994.05       7688.66       218.73 o                         
  -3   5   2      14993.10      16651.92       369.34 o                         
  -2   5   2      39032.68      44635.60       860.80 o                         
  -1   5   2      83159.17      91831.54      1695.11 o                         
   0   5   2      16578.98      21125.04       375.58 o                         
   1   5   2      44794.68      51682.07       906.66 o                         
   2   5   2      26216.25      28105.85       620.81 o                         
   3   5   2         10.65         15.62        54.47 o                         
   4   5   2       9706.31       8547.40       339.22 o                         
   5   5   2         91.03         63.97        73.18 o                         
   6   5   2       4814.31       5401.57       247.93 o                         
   7   5   2       4689.81       4065.83       164.83 o                         
   8   5   2       6739.09       6153.69       200.48 o                         
   9   5   2       1294.04       1418.27       133.40 o                         
  10   5   2       1396.61       1088.72       152.84 o                         
  11   5   2        756.32        108.65       154.79 o                         
  12   5   2        414.77        448.85       192.92 o                         
  13   5   2       2307.26       2735.07       281.07 o                         
  14   5   2         45.44         12.35       198.09 o                         
  15   5   2         68.90         -8.26       215.57 o                         
  16   5   2         21.11       -193.27       231.59 o                         
  17   5   2        521.98       1149.83       290.48 o                         
  18   5   2         70.90        120.19       291.08 o                         
 -18   6   2        183.44       -199.82       348.85 o                         
 -17   6   2          1.63        160.09       290.29 o                         
 -16   6   2        268.04        129.07       220.04 o                         
 -15   6   2         22.87         37.70       205.59 o                         
 -14   6   2          5.17        447.99       228.30 o                         
 -13   6   2         24.71        257.17       257.22 o                         
 -12   6   2        472.15        559.83       209.17 o                         
 -11   6   2        359.95        473.18       178.40 o                         
 -10   6   2         43.64         97.51       147.96 o                         
  -9   6   2        347.15        310.00       102.93 o                         
  -8   6   2        511.76        579.79       101.08 o                         
  -7   6   2         41.63         54.16        79.93 o                         
  -6   6   2       2034.14       2425.13       124.90 o                         
  -5   6   2       8021.36       9123.04       288.25 o                         
  -4   6   2       4454.07       4217.44       215.89 o                         
  -3   6   2         81.38        151.39        67.57 o                         
  -2   6   2       1152.34       1458.25       119.50 o                         
  -1   6   2       8606.40       9713.87       249.22 o                         
   0   6   2      20075.70      22279.28       398.32 o                         
   1   6   2      33955.55      37858.61       686.07 o                         
   2   6   2        342.64        508.09        92.77 o                         
   3   6   2       2587.64       2796.54       129.27 o                         
   4   6   2       1416.72       1713.35       114.20 o                         
   5   6   2      13895.34      16389.19       430.79 o                         
   6   6   2       6274.59       6627.55       216.08 o                         
   7   6   2         43.95         50.50       100.07 o                         
   8   6   2        566.87        204.10       103.61 o                         
   9   6   2        132.36         -1.13        87.24 o                         
  10   6   2       1385.69       1473.65       145.85 o                         
  11   6   2        467.90        515.31       168.43 o                         
  12   6   2       4386.55       4061.57       301.33 o                         
  13   6   2         57.91        549.63       209.07 o                         
  14   6   2        403.17        547.30       237.21 o                         
  15   6   2        289.05        349.92       248.01 o                         
  16   6   2        109.46        540.64       272.50 o                         
  17   6   2         19.98       -257.24       257.27 o                         
  18   6   2        461.61        187.39       421.34 o                         
 -18   7   2        207.70         56.12       317.21 o                         
 -17   7   2        189.03        302.84       244.34 o                         
 -16   7   2         21.89       -200.40       200.40 o                         
 -15   7   2        456.99        414.53       250.17 o                         
 -14   7   2        821.73        711.55       253.35 o                         
 -13   7   2        485.06        552.24       223.29 o                         
 -12   7   2        560.35        197.27       191.80 o                         
 -11   7   2        483.18        661.37       225.31 o                         
 -10   7   2       2358.33       2367.12       198.59 o                         
  -9   7   2       3394.88       3456.69       186.20 o                         
  -8   7   2        112.12         52.77        83.05 o                         
  -7   7   2        692.83        690.58        97.09 o                         
  -6   7   2       5065.88       5485.63       214.89 o                         
  -5   7   2         59.26       -107.81       107.81 o                         
  -4   7   2          4.16         31.20       143.32 o                         
  -3   7   2       3757.42       3937.95       155.29 o                         
  -2   7   2      16483.77      16763.54       422.53 o                         
  -1   7   2      10132.17      10479.06       267.34 o                         
   0   7   2      16907.36      18597.16       350.69 o                         
   1   7   2       3892.41       4449.33       137.02 o                         
   2   7   2        624.55       1018.04        77.31 o                         
   3   7   2       5192.53       5896.01       189.05 o                         
   4   7   2       4386.02       5386.64       193.36 o                         
   5   7   2      20069.21      21635.88       492.97 o                         
   6   7   2       2281.02       2603.80       176.59 o                         
   7   7   2       1191.32       1283.99       128.37 o                         
   8   7   2         10.61       -100.92       100.92 o                         
   9   7   2       2739.01       2858.97       159.72 o                         
  10   7   2       3217.02       3086.75       195.54 o                         
  11   7   2        297.70        294.93       173.78 o                         
  12   7   2        274.19        743.22       203.06 o                         
  13   7   2         29.86        -89.28       201.96 o                         
  14   7   2        244.78        567.84       217.53 o                         
  15   7   2          3.11        277.43       233.00 o                         
  16   7   2        117.37       -168.25       253.02 o                         
  17   7   2        629.13        799.82       301.70 o                         
 -17   8   2         12.35         52.02       284.35 o                         
 -16   8   2       3435.66       2484.19       338.60 o                         
 -15   8   2         21.85       -225.73       225.73 o                         
 -14   8   2       1057.83       1206.82       265.01 o                         
 -13   8   2        177.97        -41.39       197.89 o                         
 -12   8   2         31.91        123.08       184.34 o                         
 -11   8   2       4929.22       5157.96       328.56 o                         
 -10   8   2       2321.41       2117.04       198.86 o                         
  -9   8   2       1532.00       1837.02       156.31 o                         
  -8   8   2      17925.84      15822.28       383.73 o                         
  -7   8   2        165.26        -69.31        86.21 o                         
  -6   8   2        385.14        437.71       108.14 o                         
  -5   8   2       1889.46       1900.96       149.49 o                         
  -4   8   2         53.02        -76.33        98.18 o                         
  -3   8   2        157.10        226.04       117.66 o                         
  -2   8   2       9609.02      11124.80       310.03 o                         
  -1   8   2      32053.66      34408.37       650.08 o                         
   0   8   2         12.65         40.38        53.40 o                         
   1   8   2       1953.60       2043.65       101.55 o                         
   2   8   2       2527.13       3441.77       131.85 o                         
   3   8   2       3161.38       2770.81       149.51 o                         
   4   8   2        733.77        979.86       102.86 o                         
   5   8   2       9765.15       9706.59       288.68 o                         
   6   8   2       4621.93       5608.29       227.41 o                         
   7   8   2       1940.47       1317.67       179.70 o                         
   8   8   2       4158.19       3765.48       198.09 o                         
   9   8   2       2981.90       2825.88       192.71 o                         
  10   8   2       1487.10       1177.76       161.87 o                         
  11   8   2       4283.06       4087.47       299.71 o                         
  12   8   2       7517.26       7407.20       385.47 o                         
  13   8   2       1289.31       1154.17       256.30 o                         
  14   8   2          9.65         61.01       205.09 o                         
  15   8   2          2.33        -52.86       228.96 o                         
  16   8   2        242.35        -38.22       257.35 o                         
  17   8   2        671.61        847.51       308.60 o                         
 -17   9   2       4973.38       5492.12       591.12 o                         
 -16   9   2         35.91        -56.43       379.28 o                         
 -15   9   2       5678.70       6757.84       471.61 o                         
 -14   9   2        796.01        537.18       252.99 o                         
 -13   9   2        268.85        141.41       216.07 o                         
 -12   9   2       1966.25       1913.38       227.72 o                         
 -11   9   2       6420.69       6023.67       465.56 o                         
 -10   9   2       4079.51       4435.80       265.28 o                         
  -9   9   2      24867.64      23303.30       498.88 o                         
  -8   9   2       8962.59       8026.38       271.43 o                         
  -7   9   2      33788.11      34236.86       696.26 o                         
  -6   9   2       4008.59       3119.77       204.45 o                         
  -5   9   2       2874.60       2102.75       149.75 o                         
  -4   9   2         40.13         20.96        78.41 o                         
  -3   9   2        715.24        853.45       120.63 o                         
  -2   9   2       1858.71       2655.84       158.48 o                         
  -1   9   2       2506.63       2635.37       135.25 o                         
   0   9   2      60508.39      58801.27       986.37 o                         
   1   9   2       9064.68      10048.45       259.14 o                         
   2   9   2      32314.68      30993.63       655.00 o                         
   3   9   2       3546.00       4213.46       236.49 o                         
   4   9   2      14725.00      14667.04       371.10 o                         
   5   9   2       1197.66       1316.99       127.46 o                         
   6   9   2       1532.51       1708.50       152.36 o                         
   7   9   2        993.45       1087.49       143.14 o                         
   8   9   2       8394.47       7813.50       471.30 o                         
   9   9   2       6425.59       6415.10       262.40 o                         
  10   9   2      11084.46       9950.72       344.81 o                         
  11   9   2       7384.75       6933.69       365.04 o                         
  12   9   2       9191.18       8738.46       496.21 o                         
  13   9   2       2616.15       2284.41       273.84 o                         
  14   9   2        567.62        520.06       236.69 o                         
  15   9   2         93.16        -35.12       256.91 o                         
  16   9   2          9.18        -71.26       255.64 o                         
  17   9   2       2856.02       3419.56       460.26 o                         
 -17  10   2        150.74        401.24       493.48 o                         
 -16  10   2       4290.57       4821.85       547.33 o                         
 -15  10   2          2.05        237.30       271.35 o                         
 -14  10   2       3617.23       3943.00       360.36 o                         
 -13  10   2        128.04       -195.18       195.18 o                         
 -12  10   2       3420.44       3031.34       402.01 o                         
 -11  10   2       4127.07       3825.31       298.41 o                         
 -10  10   2      21086.38      21028.63       571.61 o                         
  -9  10   2      10826.71       9987.33       301.21 o                         
  -8  10   2      38517.01      38812.63       851.91 o                         
  -7  10   2      23494.54      23044.43       736.39 o                         
  -6  10   2      22120.61      20887.72       508.96 o                         
  -5  10   2      17603.99      15441.82       400.37 o                         
  -4  10   2        121.61        250.86       117.21 o                         
  -3  10   2      12578.03      13464.13       365.24 o                         
  -2  10   2       1028.15        963.81       119.83 o                         
  -1  10   2      87439.65      91641.46      1613.14 o                         
   0  10   2      12930.05      13321.28       291.81 o                         
   1  10   2     120590.46     122903.38      2125.00 o                         
   2  10   2       1296.57       2087.62       148.41 o                         
   3  10   2      74588.75      75133.84      1341.38 o                         
   4  10   2        716.95        687.99       130.06 o                         
   5  10   2       6527.09       6453.06       238.19 o                         
   6  10   2          5.37        -92.24        97.36 o                         
   7  10   2       7636.00       8152.92       303.67 o                         
   8  10   2       8733.71       8582.77       471.76 o                         
   9  10   2      27772.51      28752.81       675.77 o                         
  10  10   2       8009.53       8437.34       326.19 o                         
  11  10   2      18672.11      18793.63       614.94 o                         
  12  10   2       7578.96       7815.72       397.01 o                         
  13  10   2       4905.88       5147.98       367.27 o                         
  14  10   2       1580.51       1428.28       272.37 o                         
  15  10   2          0.28        378.59       311.67 o                         
  16  10   2       1158.11       1761.27       373.67 o                         
  17  10   2        866.21        344.07       510.18 o                         
 -17  11   2      10680.70      11257.54       964.35 o                         
 -16  11   2         24.35         64.20       358.42 o                         
 -15  11   2       7552.75       6682.09       914.93 o                         
 -14  11   2          7.29       -136.17       240.38 o                         
 -13  11   2        169.71        124.43       211.92 o                         
 -12  11   2         24.74       -150.25       226.60 o                         
 -11  11   2       9982.04       9075.24       520.78 o                         
 -10  11   2       9365.73       9069.02       432.02 o                         
  -9  11   2      33927.03      32740.66       708.88 o                         
  -8  11   2      15032.34      15232.28       405.47 o                         
  -7  11   2      33310.10      29467.47       682.89 o                         
  -6  11   2      49139.43      48044.41      1511.92 o                         
  -5  11   2       6810.49       5084.60       220.40 o                         
  -4  11   2       4039.34       4510.75       244.89 o                         
  -3  11   2       7196.42       8518.24       288.29 o                         
  -2  11   2      39862.68      39343.04       828.89 o                         
  -1  11   2      15097.68      16173.14       472.12 o                         
   0  11   2     209790.94     232291.42      3935.45 o                         
   1  11   2       2824.13       3093.51       168.72 o                         
   2  11   2     148991.23     151232.27      2816.26 o                         
   3  11   2         37.36        -33.38       106.39 o                         
   4  11   2      38431.23      37818.42       800.52 o                         
   5  11   2          4.45        -89.42        89.42 o                         
   6  11   2        775.18        816.66       158.04 o                         
   7  11   2       4839.97       4769.25       238.24 o                         
   8  11   2      19231.46      19024.52       504.37 o                         
   9  11   2      17131.73      16096.82       475.98 o                         
  10  11   2      35329.83      35261.98       969.74 o                         
  11  11   2       8034.83       8627.49       412.40 o                         
  12  11   2       7467.78       7473.10       408.26 o                         
  13  11   2       4091.43       4526.90       502.53 o                         
  14  11   2        711.83        326.89       289.73 o                         
  15  11   2         90.88        -27.32       300.59 o                         
  16  11   2        335.17        421.42       344.61 o                         
 -16  12   2       7925.61       8091.86       921.26 o                         
 -15  12   2         53.27        579.98       335.86 o                         
 -14  12   2       4888.49       4607.40       742.00 o                         
 -13  12   2        313.06        422.20       251.54 o                         
 -12  12   2       2013.21       1854.95       288.38 o                         
 -11  12   2       1318.58        979.43       231.76 o                         
 -10  12   2      24277.64      24940.35      1005.13 o                         
  -9  12   2      18768.19      17926.26       453.64 o                         
  -8  12   2      37665.88      36380.46       921.09 o                         
  -7  12   2      46436.38      46127.24      1098.95 o                         
  -6  12   2      23100.03      22378.01       618.62 o                         
  -5  12   2      24236.54      23300.85       627.78 o                         
  -4  12   2       1157.23       1622.56       162.30 o                         
  -3  12   2       2725.46       2997.83       189.55 o                         
  -2  12   2       4050.94       3508.55       200.76 o                         
  -1  12   2      74290.88      75077.80      1361.76 o                         
   0  12   2      19094.95      20791.67       467.60 o                         
   1  12   2     174700.02     178307.78      3059.65 o                         
   2  12   2       5076.37       6122.65       302.29 o                         
   3  12   2      77174.51      78948.05      1546.51 o                         
   4  12   2         56.96        -37.08       116.82 o                         
   5  12   2       3928.11       3573.24       221.92 o                         
   6  12   2        965.77        979.76       137.33 o                         
   7  12   2       6613.81       7241.23       286.29 o                         
   8  12   2       6683.55       7226.30       419.38 o                         
   9  12   2      42595.52      41628.52       868.06 o                         
  10  12   2      17748.79      18872.10       705.94 o                         
  11  12   2      15702.18      15171.65       512.01 o                         
  12  12   2       6837.24       6429.88       477.21 o                         
  13  12   2       1916.83       1382.73       323.11 o                         
  14  12   2        841.79       1053.17       478.15 o                         
  15  12   2        183.82         11.15       309.49 o                         
  16  12   2        395.60        639.13       355.46 o                         
 -16  13   2         69.17       -273.79       342.11 o                         
 -15  13   2       7971.33       7653.10       918.89 o                         
 -14  13   2         55.64         18.20       341.00 o                         
 -13  13   2         66.52        -97.86       234.71 o                         
 -12  13   2       1183.78       1330.09       277.26 o                         
 -11  13   2       5817.45       5809.76       417.02 o                         
 -10  13   2       7449.82       7070.17       377.93 o                         
  -9  13   2      55086.58      55394.71      1112.05 o                         
  -8  13   2      25165.56      23550.28       677.07 o                         
  -7  13   2      42049.87      41699.85      1022.79 o                         
  -6  13   2      28384.17      29054.92       763.40 o                         
  -5  13   2       7396.03       7291.50       296.98 o                         
  -4  13   2       6958.59       8006.63       305.25 o                         
  -3  13   2        379.32        465.73       199.95 o                         
  -2  13   2      24835.36      25747.23       629.76 o                         
  -1  13   2       5967.85       5532.80       223.99 o                         
   0  13   2      72499.34      72421.99      1326.88 o                         
   1  13   2       6942.81       6223.79       266.50 o                         
   2  13   2      87611.96      85448.50      1832.48 o                         
   3  13   2        601.00        938.67       145.03 o                         
   4  13   2      33805.70      30444.67       702.15 o                         
   5  13   2         84.66         -1.91       110.20 o                         
   6  13   2       1740.65       1610.63       199.00 o                         
   7  13   2         15.21       -141.47       141.47 o                         
   8  13   2      16158.11      16315.98       536.65 o                         
   9  13   2       6348.75       6563.11       357.75 o                         
  10  13   2      41952.66      38417.25      1108.41 o                         
  11  13   2      12163.21      12470.48       471.19 o                         
  12  13   2       5863.70       6493.71       483.71 o                         
  13  13   2       4063.37       4162.81       435.30 o                         
  14  13   2        568.35        615.13       309.36 o                         
  15  13   2         33.66         44.45       317.48 o                         
  16  13   2       1328.90       1373.15       456.62 o                         
 -16  14   2      10189.67      11614.39       779.52 o                         
 -15  14   2         25.02         47.52       339.33 o                         
 -14  14   2       2237.67       2287.38       416.09 o                         
 -13  14   2       1251.73       1417.68       373.57 o                         
 -12  14   2       1188.85        830.32       266.78 o                         
 -11  14   2         16.20        160.81       219.06 o                         
 -10  14   2      17367.33      18250.35       606.76 o                         
  -9  14   2       2458.46       2491.68       213.84 o                         
  -8  14   2      39909.88      41716.64      1048.16 o                         
  -7  14   2       8475.00       8295.10       375.66 o                         
  -6  14   2      28371.23      27800.38       750.71 o                         
  -5  14   2      16468.21      16023.26       464.41 o                         
  -4  14   2        156.56         37.92       118.57 o                         
  -3  14   2        381.08        211.07       123.53 o                         
  -2  14   2       5048.23       4899.01       244.63 o                         
  -1  14   2      42168.23      37801.89       800.86 o                         
   0  14   2       3206.86       3314.37       227.04 o                         
   1  14   2      79310.98      74689.14      1737.19 o                         
   2  14   2        149.66         41.37       105.81 o                         
   3  14   2      58743.48      56950.51      1175.16 o                         
   4  14   2        944.24       1011.36       160.88 o                         
   5  14   2       2827.54       3107.86       222.52 o                         
   6  14   2        223.74        141.18       143.39 o                         
   7  14   2       3709.80       3243.39       270.61 o                         
   8  14   2        153.88        132.02       181.42 o                         
   9  14   2      23760.48      21408.02       657.79 o                         
  10  14   2      13164.59      13452.98       534.83 o                         
  11  14   2      12527.23      11948.01       589.50 o                         
  12  14   2      12775.20      13615.88       659.45 o                         
  13  14   2       1237.21       1415.97       346.02 o                         
  14  14   2       1498.94       1385.01       357.76 o                         
  15  14   2        202.19        -50.59       405.87 o                         
 -15  15   2       6585.28       6982.37      1170.12 o                         
 -14  15   2         31.64        402.26       327.29 o                         
 -13  15   2       1381.24       1631.09       401.72 o                         
 -12  15   2        299.57        612.50       310.86 o                         
 -11  15   2       3580.75       4785.99       356.76 o                         
 -10  15   2         63.86         98.36       272.36 o                         
  -9  15   2       8082.15       7818.86       350.70 o                         
  -8  15   2      11475.73      10587.63       528.35 o                         
  -7  15   2      15662.62      15264.01       635.00 o                         
  -6  15   2       3271.39       3540.39       303.28 o                         
  -5  15   2       5106.02       4244.98       261.81 o                         
  -4  15   2       5229.70       4855.19       263.04 o                         
  -3  15   2       3615.12       3362.12       230.43 o                         
  -2  15   2       2213.21       2089.96       238.62 o                         
  -1  15   2       1546.38       1497.92       149.95 o                         
   0  15   2      51196.18      46663.82      1012.54 o                         
   1  15   2       2666.98       2452.11       169.43 o                         
   2  15   2      66857.09      61806.78      1266.91 o                         
   3  15   2         14.23       -116.21       116.21 o                         
   4  15   2      10080.26       9652.61       355.67 o                         
   5  15   2       2013.75       2065.55       202.57 o                         
   6  15   2         16.68         61.50       159.97 o                         
   7  15   2        428.76        589.27       177.14 o                         
   8  15   2      14679.16      14523.92       524.23 o                         
   9  15   2       7172.44       7144.31       384.76 o                         
  10  15   2       5251.87       5442.58       385.79 o                         
  11  15   2       9467.63       9586.40       457.89 o                         
  12  15   2       2689.59       2472.68       379.47 o                         
  13  15   2       4001.74       4134.38       448.78 o                         
  14  15   2         40.09        167.28       330.01 o                         
  15  15   2        266.06        693.65       389.25 o                         
 -15  16   2         42.89        642.49       375.02 o                         
 -14  16   2       2129.37       2006.16       427.42 o                         
 -13  16   2        387.14        232.24       495.06 o                         
 -12  16   2        302.40        311.07       411.91 o                         
 -11  16   2        667.61        526.02       263.09 o                         
 -10  16   2       6306.74       6929.52       412.11 o                         
  -9  16   2        759.80        418.37       153.96 o                         
  -8  16   2      17576.93      17353.00       587.76 o                         
  -7  16   2       4366.37       4284.31       286.55 o                         
  -6  16   2       7228.43       7239.85       403.58 o                         
  -5  16   2       9873.88       9170.56       434.09 o                         
  -4  16   2        343.81        354.47       162.25 o                         
  -3  16   2        638.68        596.35       155.41 o                         
  -2  16   2      11195.87      11252.06       559.22 o                         
  -1  16   2      15992.99      16046.65       480.69 o                         
   0  16   2       1135.36       1180.56       183.58 o                         
   1  16   2      30350.89      29092.84       716.45 o                         
   2  16   2        127.39        227.83       168.75 o                         
   3  16   2      20458.08      18562.89       515.27 o                         
   4  16   2       1452.01       1447.55       234.26 o                         
   5  16   2        128.19        204.40       155.79 o                         
   6  16   2         51.56         62.44       161.58 o                         
   7  16   2       4007.31       4686.03       299.03 o                         
   8  16   2       1008.82        885.64       206.35 o                         
   9  16   2       7453.02       6993.01       394.94 o                         
  10  16   2       6504.78       6374.19       415.99 o                         
  11  16   2       4930.02       5123.03       363.87 o                         
  12  16   2       4419.41       5523.95       492.82 o                         
  13  16   2        124.75        519.31       336.58 o                         
  14  16   2       1232.85       1065.62       535.17 o                         
 -14  17   2        510.72         29.46       542.37 o                         
 -13  17   2        175.91        501.65       436.16 o                         
 -12  17   2        758.85       1410.76       356.72 o                         
 -11  17   2       2134.18       2232.64       338.77 o                         
 -10  17   2        324.03        333.35       248.81 o                         
  -9  17   2       5566.15       5456.57       333.95 o                         
  -8  17   2        661.10        697.96       197.01 o                         
  -7  17   2       5879.01       6055.84       330.60 o                         
  -6  17   2       4094.36       3943.80       359.87 o                         
  -5  17   2       1381.60       1554.20       207.25 o                         
  -4  17   2        463.67        649.98       207.49 o                         
  -3  17   2       6494.97       6021.13       354.72 o                         
  -2  17   2       2942.64       2997.41       280.85 o                         
  -1  17   2       4685.98       5124.11       301.16 o                         
   0  17   2       2877.92       2621.68       236.35 o                         
   1  17   2         12.42         17.64       164.66 o                         
   2  17   2       4326.33       4568.81       310.34 o                         
   3  17   2       2489.92       2387.75       256.74 o                         
   4  17   2        285.03        600.46       196.69 o                         
   5  17   2       2362.72       1960.36       254.32 o                         
   6  17   2         21.23        141.81       163.33 o                         
   7  17   2        306.08        584.90       183.31 o                         
   8  17   2       6896.02       7395.10       331.18 o                         
   9  17   2       1153.22        707.24       217.89 o                         
  10  17   2       2743.60       2957.76       324.81 o                         
  11  17   2       6022.37       6005.85       439.92 o                         
  12  17   2       1047.48       1006.82       328.19 o                         
  13  17   2       1404.71       1312.97       499.11 o                         
  14  17   2        283.20        679.61       387.70 o                         
 -14  18   2        205.97       -122.51       360.78 o                         
 -13  18   2        951.05       1123.15       392.40 o                         
 -12  18   2          6.50        585.61       367.78 o                         
 -11  18   2        591.92        203.21       318.25 o                         
 -10  18   2       1082.56       1578.41       311.80 o                         
  -9  18   2         26.27        161.04       213.52 o                         
  -8  18   2       1932.52       2129.60       251.29 o                         
  -7  18   2       1333.63       1649.02       227.12 o                         
  -6  18   2        761.95        810.57       221.48 o                         
  -5  18   2       3984.43       4135.93       332.09 o                         
  -4  18   2       2355.34       2569.71       280.49 o                         
  -3  18   2       1508.53       2054.67       324.77 o                         
  -2  18   2       2919.66       3032.48       288.83 o                         
  -1  18   2        155.09        144.89       170.45 o                         
   0  18   2       1985.95       1827.63       222.42 o                         
   1  18   2       1025.12       1185.33       220.76 o                         
   2  18   2        101.74        137.69       182.82 o                         
   3  18   2       1914.13       1982.13       252.74 o                         
   4  18   2       5623.55       5736.19       382.74 o                         
   5  18   2        220.34        327.34       205.60 o                         
   6  18   2        244.95        351.87       212.10 o                         
   7  18   2       1770.77       1791.12       231.15 o                         
   8  18   2        936.85       1406.28       294.49 o                         
   9  18   2       1239.23       1186.34       217.66 o                         
  10  18   2        928.04       1049.50       261.16 o                         
  11  18   2        325.58         -2.85       235.93 o                         
  12  18   2        798.39        581.71       350.67 o                         
  13  18   2        663.57        910.09       397.29 o                         
 -13  19   2          3.25         69.02       355.13 o                         
 -12  19   2       1043.10       1737.61       407.13 o                         
 -11  19   2         12.76        571.03       250.77 o                         
 -10  19   2        679.20        769.09       281.80 o                         
  -9  19   2        257.81        352.17       262.11 o                         
  -8  19   2         29.00       -184.82       203.00 o                         
  -7  19   2        595.36        414.47       224.84 o                         
  -6  19   2        743.15        651.04       225.65 o                         
  -5  19   2       1316.25       1121.22       246.19 o                         
  -4  19   2       4413.07       4567.60       348.49 o                         
  -3  19   2       5425.55       5768.56       380.12 o                         
  -2  19   2       1259.44       1428.80       254.02 o                         
  -1  19   2       2043.97       1629.79       235.56 o                         
   0  19   2        150.51        424.18       182.83 o                         
   1  19   2          1.55        257.59       190.10 o                         
   2  19   2          0.06        -56.13       186.89 o                         
   3  19   2        221.03        209.46       200.63 o                         
   4  19   2          9.16        399.46       240.45 o                         
   5  19   2       1193.15        998.91       245.59 o                         
   6  19   2          6.49        467.12       274.69 o                         
   7  19   2        559.24        293.64       224.99 o                         
   8  19   2        109.83         22.06       212.38 o                         
   9  19   2        363.27        259.70       253.85 o                         
  10  19   2          0.59        241.41       257.08 o                         
  11  19   2        499.46        193.11       217.06 o                         
  12  19   2        752.56        923.22       382.19 o                         
  13  19   2        106.37        204.61       379.33 o                         
 -12  20   2         17.97        362.96       392.68 o                         
 -11  20   2        456.73        611.02       326.27 o                         
 -10  20   2        163.47        148.33       286.08 o                         
  -9  20   2       1170.86       1642.28       349.32 o                         
  -8  20   2       3099.23       2715.78       320.14 o                         
  -7  20   2        655.05        191.20       231.91 o                         
  -6  20   2       1677.71       2288.13       289.93 o                         
  -5  20   2        598.35        365.39       244.67 o                         
  -4  20   2       2603.12       2633.48       300.05 o                         
  -3  20   2       1997.44       1999.40       285.54 o                         
  -2  20   2        304.04         16.13       213.39 o                         
  -1  20   2       1782.32       1971.56       301.82 o                         
   0  20   2         12.34       -128.12       195.29 o                         
   1  20   2        117.62        430.61       217.61 o                         
   2  20   2         68.31       -193.47       194.55 o                         
   3  20   2       1067.70        696.50       238.82 o                         
   4  20   2       1313.79       1073.05       247.81 o                         
   5  20   2         76.04        -35.03       216.01 o                         
   6  20   2       1565.06       1452.94       274.58 o                         
   7  20   2        159.46         73.21       222.12 o                         
   8  20   2        966.80        722.68       261.86 o                         
   9  20   2        872.34        242.71       274.84 o                         
  10  20   2         20.51       -164.13       311.74 o                         
  11  20   2       2227.82       1937.98       384.85 o                         
  12  20   2         26.17        209.11       586.64 o                         
 -11  21   2        680.02       1299.04       365.94 o                         
 -10  21   2       1429.32       1498.39       344.51 o                         
  -9  21   2        749.25        430.58       304.98 o                         
  -8  21   2       1231.32       1271.62       288.46 o                         
  -7  21   2       2035.00       2155.48       514.75 o                         
  -6  21   2       1312.09       1561.18       281.90 o                         
  -5  21   2       2250.87       2591.32       313.01 o                         
  -4  21   2        543.12        540.33       264.91 o                         
  -3  21   2        303.21        366.03       232.87 o                         
  -2  21   2       2376.61       2562.83       310.87 o                         
  -1  21   2        108.12         -6.58       216.00 o                         
   0  21   2       3938.86       3390.98       388.73 o                         
   1  21   2        369.40        413.43       229.57 o                         
   2  21   2       5443.16       5839.38       401.68 o                         
   3  21   2       1531.57       1054.87       264.65 o                         
   4  21   2       2143.28       1882.07       290.28 o                         
   5  21   2       1493.18       1286.91       267.32 o                         
   6  21   2        174.06        299.14       241.59 o                         
   7  21   2        873.96       1430.78       287.90 o                         
   8  21   2        979.33       1309.92       284.38 o                         
   9  21   2        613.79        850.48       311.62 o                         
  10  21   2       4261.95       3988.30       436.22 o                         
  11  21   2        946.69        994.83       350.99 o                         
 -10  22   2       3965.66       4011.13       453.88 o                         
  -9  22   2       2054.86       2101.29       389.65 o                         
  -8  22   2       4502.98       5224.38       420.24 o                         
  -7  22   2       2406.17       2370.06       325.64 o                         
  -6  22   2       3816.60       4017.66       375.89 o                         
  -5  22   2       2312.56       2406.73       321.06 o                         
  -4  22   2        895.40        728.80       262.15 o                         
  -3  22   2        530.36        625.01       255.28 o                         
  -2  22   2        961.99        490.15       245.46 o                         
  -1  22   2       6523.44       6943.84       429.07 o                         
   0  22   2        605.53        515.77       246.92 o                         
   1  22   2      10064.79       9604.54       482.28 o                         
   2  22   2        624.68        258.56       230.34 o                         
   3  22   2      12398.04      12365.39       539.69 o                         
   4  22   2        692.28        515.13       254.15 o                         
   5  22   2       1474.14       2377.13       383.83 o                         
   6  22   2        373.30        290.15       256.53 o                         
   7  22   2       1878.20       1904.19       304.36 o                         
   8  22   2        315.29        658.80       285.17 o                         
   9  22   2       4992.01       5217.01       481.60 o                         
  10  22   2       1822.72       2227.45       392.20 o                         
  -9  23   2       7294.77       7595.82       585.44 o                         
  -8  23   2       4946.52       4324.11       374.87 o                         
  -7  23   2       8612.73       9370.81       526.13 o                         
  -6  23   2       2689.77       2826.98       349.81 o                         
  -5  23   2       3357.54       3787.26       379.20 o                         
  -4  23   2       1805.71       1782.40       314.19 o                         
  -3  23   2        223.40        375.71       260.24 o                         
  -2  23   2       3946.18       4443.82       385.62 o                         
  -1  23   2       1089.76        889.17       268.95 o                         
   0  23   2      18311.09      17430.45       917.18 o                         
   1  23   2        223.54        436.24       246.93 o                         
   2  23   2      16977.87      15984.15       627.51 o                         
   3  23   2         55.22         77.95       248.53 o                         
   4  23   2       7318.17       7319.45       472.78 o                         
   5  23   2         37.64         24.60       276.21 o                         
   6  23   2        237.79        223.36       262.88 o                         
   7  23   2         63.97        394.69       261.52 o                         
   8  23   2       3180.82       2844.84       360.53 o                         
   9  23   2        789.44       1819.57       470.56 o                         
  -8  24   2       6756.66       7897.61       474.67 o                         
  -7  24   2       4574.25       4172.35       414.73 o                         
  -6  24   2       8029.58       8335.67       511.68 o                         
  -5  24   2       2101.23       1881.00       321.24 o                         
  -4  24   2         15.85       -110.67       258.99 o                         
  -3  24   2         32.07       -240.48       240.48 o                         
  -2  24   2       1648.01       1330.20       304.48 o                         
  -1  24   2      15809.19      15358.41       634.22 o                         
   0  24   2        307.53        505.09       297.82 o                         
   1  24   2      26710.32      24832.80       827.88 o                         
   2  24   2        602.55        500.14       274.53 o                         
   3  24   2      14845.06      14989.32       617.42 o                         
   4  24   2          1.13        138.93       263.39 o                         
   5  24   2       1409.82       1836.82       326.82 o                         
   6  24   2          0.30       -156.28       265.78 o                         
   7  24   2       1174.74       1005.20       324.28 o                         
   8  24   2        413.06         70.85       334.77 o                         
  -7  25   2       8757.74      10594.87       496.04 o                         
  -6  25   2       5777.41       6901.25       495.28 o                         
  -5  25   2        736.58       1062.76       318.52 o                         
  -4  25   2       1858.17       1923.78       340.44 o                         
  -3  25   2        649.94        542.93       347.39 o                         
  -2  25   2       2429.13       2512.79       346.37 o                         
  -1  25   2       2120.59       2547.88       394.14 o                         
   0  25   2      17305.31      16783.35       810.62 o                         
   1  25   2        586.50        762.25       314.09 o                         
   2  25   2      22297.54      22548.88       800.87 o                         
   3  25   2          9.16        372.81       286.73 o                         
   4  25   2       6361.99       6268.87       470.28 o                         
   5  25   2        128.49        174.92       272.57 o                         
   6  25   2          1.02       -282.98       282.98 o                         
   7  25   2         54.00        192.47       284.38 o                         
  -5  26   2       3249.57       3690.58       454.45 o                         
  -4  26   2         13.88         -3.14       287.09 o                         
  -3  26   2        273.45        203.90       390.17 o                         
  -2  26   2       2423.31       3222.69       404.27 o                         
  -1  26   2       4477.20       6029.96       545.46 o                         
   0  26   2       1286.25       1515.99       350.54 o                         
   1  26   2      13699.41      15324.11       660.54 o                         
   2  26   2         91.12        759.64       301.34 o                         
   3  26   2      11683.92      12673.97       609.34 o                         
   4  26   2        449.06        566.45       364.21 o                         
   5  26   2       1296.54       1517.53       346.69 o                         
  -1  27   2       4102.19       4082.76       513.03 o                         
   0  27   2       4954.36       5481.97       694.13 o                         
   1  27   2        376.67        601.66       334.79 o                         
 -18   1   3         97.50       -257.30       257.30 o                         
 -17   1   3         29.32       -138.86       247.73 o                         
 -16   1   3         16.73       -116.21       224.25 o                         
 -15   1   3        301.54        148.40       213.00 o                         
 -14   1   3         57.25        101.97       186.20 o                         
 -13   1   3        711.51        523.33       185.74 o                         
 -12   1   3         48.82        148.54       162.34 o                         
 -11   1   3         44.33       -135.03       135.03 o                         
 -10   1   3         65.75       -141.36       141.36 o                         
  -9   1   3       1275.88        978.05       196.30 o                         
  -8   1   3        286.98        583.85       140.02 o                         
  -7   1   3        198.62         46.98       104.49 o                         
  -6   1   3      20652.70      22802.61       466.56 o                         
  -5   1   3        430.95        669.43        94.76 o                         
  -4   1   3      47710.54      51713.20       855.20 o                         
  -3   1   3      14083.77      17400.56       319.18 o                         
  -2   1   3        379.73        339.87        42.39 o                         
  -1   1   3          4.98        -21.72        24.84 o                         
   0   1   3       3880.25       4055.36        82.52 o                         
   1   1   3          7.68         56.34        28.04 o                         
   2   1   3        381.20        550.93        44.37 o                         
   3   1   3       2121.52       2585.42       102.28 o                         
   4   1   3      91775.13     100766.54      1612.05 o                         
   5   1   3       3906.43       5054.37       152.86 o                         
   6   1   3       7604.82       9027.01       243.46 o                         
   7   1   3        894.85        634.08        95.17 o                         
   8   1   3         26.59        168.14       115.11 o                         
   9   1   3        158.95        207.45       127.86 o                         
  10   1   3        262.31        224.60       140.91 o                         
  11   1   3       1594.71       2152.82       215.77 o                         
  12   1   3        318.25        226.37       177.97 o                         
  13   1   3        268.88        444.15       189.75 o                         
  14   1   3          6.07       -137.60       190.69 o                         
  15   1   3       1293.85       1352.66       244.22 o                         
  16   1   3        109.79        349.96       216.86 o                         
  17   1   3        686.41        836.92       266.02 o                         
  18   1   3          3.18        121.52       251.02 o                         
 -18   2   3        416.34        418.27       286.04 o                         
 -17   2   3        147.87       -242.28       242.28 o                         
 -16   2   3         87.80       -142.85       232.90 o                         
 -15   2   3       1674.64       1513.64       257.50 o                         
 -14   2   3       4064.43       4064.63       315.28 o                         
 -13   2   3       1178.61       1190.72       219.43 o                         
 -12   2   3       2852.38       3032.60       252.31 o                         
 -11   2   3       7872.48       7539.77       326.24 o                         
 -10   2   3         51.60       -134.14       134.14 o                         
  -9   2   3       2605.09       2463.65       309.86 o                         
  -8   2   3          5.30       -102.74       102.74 o                         
  -7   2   3        314.80        490.82       225.93 o                         
  -6   2   3       5139.86       5210.47       163.27 o                         
  -5   2   3      21745.54      24562.16       447.18 o                         
  -4   2   3       2712.43       2692.24       107.11 o                         
  -3   2   3      83962.33      92469.87      1583.03 o                         
  -2   2   3       4087.75       5185.17       225.10 o                         
  -1   2   3      11715.70      12405.94       252.97 o                         
   0   2   3        321.39        481.14        28.81 o                         
   1   2   3      40768.91      48682.96       850.94 o                         
   2   2   3       6637.50       6849.28       158.34 o                         
   3   2   3       7347.36       8328.03       243.87 o                         
   4   2   3      48151.00      49249.01       878.84 o                         
   5   2   3      14089.70      13513.62       276.25 o                         
   6   2   3       2327.19       1241.45        91.97 o                         
   7   2   3      29504.59      33270.36       656.05 o                         
   8   2   3       4421.65       4050.58       189.16 o                         
   9   2   3       5136.72       5366.14       280.83 o                         
  10   2   3       1844.01       2108.33       201.51 o                         
  11   2   3       1326.09       1270.44       195.14 o                         
  12   2   3       1058.99       1239.66       212.99 o                         
  13   2   3        189.72         81.03       181.79 o                         
  14   2   3       4261.90       4454.49       325.39 o                         
  15   2   3         15.78       -186.72       186.72 o                         
  16   2   3       1192.47       1205.50       261.38 o                         
  17   2   3        235.58        229.94       243.67 o                         
  18   2   3        475.94        585.22       286.03 o                         
 -18   3   3         24.58         85.45       596.53 o                         
 -17   3   3          6.00       -197.48       245.08 o                         
 -16   3   3        485.42        333.53       249.35 o                         
 -15   3   3       1239.27        828.09       227.51 o                         
 -14   3   3       3900.28       3405.86       364.88 o                         
 -13   3   3      12782.05      12330.57       455.67 o                         
 -12   3   3       8070.33       8219.23       367.38 o                         
 -11   3   3       4671.25       4354.70       270.42 o                         
 -10   3   3      14841.80      13769.55       420.78 o                         
  -9   3   3       7874.70       7360.73       297.22 o                         
  -8   3   3       9262.75       9912.85       288.49 o                         
  -7   3   3        118.34        134.84        87.45 o                         
  -6   3   3      24584.46      25004.58       468.07 o                         
  -5   3   3       3722.40       3342.82       131.97 o                         
  -4   3   3      66626.98      67067.34      1100.76 o                         
  -3   3   3       6028.78       6683.96       190.53 o                         
  -2   3   3      89909.54     102151.95      2062.82 o                         
  -1   3   3       2530.72       2479.87       125.26 o                         
   0   3   3       2192.92       2796.90        77.43 o                         
   1   3   3       1443.40       1651.62        71.86 o                         
   2   3   3       3671.98       3771.25       119.75 o                         
   3   3   3       3530.34       3402.95       118.34 o                         
   4   3   3      34026.95      37487.18       646.59 o                         
   5   3   3      44395.18      45405.91       731.91 o                         
   6   3   3      41168.61      40550.18       708.97 o                         
   7   3   3      42156.27      42895.41       757.58 o                         
   8   3   3      13860.45      11956.34       360.60 o                         
   9   3   3       4933.41       4492.54       219.70 o                         
  10   3   3        359.94        685.25       157.47 o                         
  11   3   3        524.41        511.54       191.75 o                         
  12   3   3       2269.10       2444.74       247.13 o                         
  13   3   3      12294.36      12334.36       468.62 o                         
  14   3   3         46.03        509.92       227.84 o                         
  15   3   3       6676.98       6736.94       389.59 o                         
  16   3   3         37.43       -163.39       222.54 o                         
  17   3   3       3603.01       3935.90       387.71 o                         
  18   3   3         98.07        -42.69       283.94 o                         
 -18   4   3       1465.22       1462.20       327.18 o                         
 -17   4   3        299.15         32.76       246.98 o                         
 -16   4   3       2384.73       2351.28       315.55 o                         
 -15   4   3        889.42        363.95       226.81 o                         
 -14   4   3       8935.79       8359.08       431.52 o                         
 -13   4   3      13637.76      11496.63       479.39 o                         
 -12   4   3      46500.61      45981.95      1134.28 o                         
 -11   4   3      12678.19      12243.21       446.89 o                         
 -10   4   3      27312.91      24418.83       667.75 o                         
  -9   4   3      12081.36      10440.08       327.73 o                         
  -8   4   3       7083.57       6986.76       219.08 o                         
  -7   4   3       1237.34       1460.91       147.12 o                         
  -6   4   3       3153.21       3277.33       141.10 o                         
  -5   4   3      63067.61      66348.19      1175.65 o                         
  -4   4   3        293.80        422.87        86.99 o                         
  -3   4   3     133987.02     146808.62      2958.35 o                         
  -2   4   3       3813.19       4181.29       159.98 o                         
  -1   4   3      28157.24      30715.52       554.68 o                         
   0   4   3     164436.61     194637.72      3264.59 o                         
   1   4   3        100.64        142.91        42.83 o                         
   2   4   3       6607.80       7245.06       193.46 o                         
   3   4   3       5724.51       5171.82       160.72 o                         
   4   4   3      17413.79      18487.26       378.34 o                         
   5   4   3      42665.33      41988.95       730.02 o                         
   6   4   3      85787.89      88739.42      1470.85 o                         
   7   4   3      21556.32      20796.13       413.23 o                         
   8   4   3      41999.93      41133.61       808.19 o                         
   9   4   3       4770.76       4346.78       214.31 o                         
  10   4   3       3306.36       3232.06       203.03 o                         
  11   4   3       1294.24       1395.63       194.27 o                         
  12   4   3      11916.82      12623.72       457.40 o                         
  13   4   3        509.53        341.55       195.40 o                         
  14   4   3      10349.33      10160.50       470.55 o                         
  15   4   3        414.74        221.21       233.57 o                         
  16   4   3      11471.92      11751.85       549.26 o                         
  17   4   3         12.99        183.25       260.02 o                         
  18   4   3        845.01       1113.77       319.32 o                         
 -18   5   3        108.72        567.34       433.30 o                         
 -17   5   3        124.73       -229.94       256.69 o                         
 -16   5   3         18.82        -34.75       228.07 o                         
 -15   5   3        859.90        720.99       224.99 o                         
 -14   5   3       5402.08       5630.55       349.93 o                         
 -13   5   3      30713.48      30254.26       850.54 o                         
 -12   5   3      32672.12      33078.82       887.59 o                         
 -11   5   3      29851.39      29217.56       906.94 o                         
 -10   5   3      24120.50      22801.35       563.10 o                         
  -9   5   3       3890.87       3490.12       180.08 o                         
  -8   5   3       8176.70       8115.30       247.88 o                         
  -7   5   3       2123.50       2522.88       174.07 o                         
  -6   5   3      25908.85      26676.02       498.04 o                         
  -5   5   3       3572.23       3082.91       155.18 o                         
  -4   5   3     172365.73     188611.62      3244.04 o                         
  -3   5   3       1570.73       1727.56       135.38 o                         
  -2   5   3     119527.23     134808.00      2487.26 o                         
  -1   5   3      34284.57      38673.76       648.34 o                         
   0   5   3      18366.07      18505.31       360.57 o                         
   1   5   3       6054.08       7151.19       175.09 o                         
   2   5   3       5613.66       5816.68       296.91 o                         
   3   5   3      20626.36      20295.51       438.78 o                         
   4   5   3      33996.05      33803.70       684.71 o                         
   5   5   3      41892.99      41656.62      1052.82 o                         
   6   5   3      21808.80      22343.20       440.19 o                         
   7   5   3      91985.52      92528.26      1546.57 o                         
   8   5   3      21053.09      20615.46       426.94 o                         
   9   5   3      16871.20      17190.88       459.24 o                         
  10   5   3        488.25        503.78       137.45 o                         
  11   5   3        245.47         42.84       156.81 o                         
  12   5   3         67.49       -105.23       164.63 o                         
  13   5   3      23768.59      23800.83       730.61 o                         
  14   5   3          4.07          3.73       214.84 o                         
  15   5   3       8892.44       8963.58       496.73 o                         
  16   5   3       1065.42       1216.25       275.76 o                         
  17   5   3      10496.01      11221.04       572.83 o                         
  18   5   3         25.45       -172.73       278.82 o                         
 -18   6   3       3642.71       3839.43       468.63 o                         
 -17   6   3         32.45       -224.18       236.90 o                         
 -16   6   3         79.15       -135.94       231.30 o                         
 -15   6   3       3545.36       3497.52       307.14 o                         
 -14   6   3      10499.41      10700.40       486.97 o                         
 -13   6   3      23620.82      21911.68       692.35 o                         
 -12   6   3      24275.89      24595.88       724.87 o                         
 -11   6   3      27625.42      24739.99       699.76 o                         
 -10   6   3      23581.83      23720.95       590.97 o                         
  -9   6   3      23422.30      22685.39       500.72 o                         
  -8   6   3         29.77         91.05        89.57 o                         
  -7   6   3       6907.84       7585.05       215.26 o                         
  -6   6   3       5032.55       4089.40       154.07 o                         
  -5   6   3      95875.37     100629.58      1653.86 o                         
  -4   6   3         29.13        -30.07        66.15 o                         
  -3   6   3     233677.36     264651.97      4837.16 o                         
  -2   6   3      13032.96      15094.24       343.02 o                         
  -1   6   3     244644.72     271091.50      4015.45 o                         
   0   6   3      31414.80      32119.67       591.60 o                         
   1   6   3       5202.77       4882.54       146.54 o                         
   2   6   3        415.23        366.60        65.13 o                         
   3   6   3      15218.22      15759.17       361.58 o                         
   4   6   3      27739.71      26561.05       563.74 o                         
   5   6   3      26719.60      25817.44       615.23 o                         
   6   6   3     102262.62     102619.18      1807.47 o                         
   7   6   3      28653.91      29514.10       567.52 o                         
   8   6   3      60080.38      57346.57      1009.38 o                         
   9   6   3       2855.94       3068.74       160.55 o                         
  10   6   3       5423.34       5552.62       266.20 o                         
  11   6   3         44.59       -154.02       154.02 o                         
  12   6   3        988.24        678.19       201.31 o                         
  13   6   3       1756.75       2065.68       258.78 o                         
  14   6   3      13591.72      13836.25       552.12 o                         
  15   6   3        845.46        962.13       268.33 o                         
  16   6   3      16742.59      18195.53       696.29 o                         
  17   6   3        365.50        411.38       291.21 o                         
  18   6   3       2817.20       3637.16       427.13 o                         
 -18   7   3       1059.29       1139.21       356.89 o                         
 -17   7   3        146.65        203.32       247.72 o                         
 -16   7   3         76.46       -101.46       235.98 o                         
 -15   7   3       5561.03       5021.27       386.02 o                         
 -14   7   3       3305.09       3007.63       312.18 o                         
 -13   7   3      17417.24      18655.94       630.98 o                         
 -12   7   3      33168.27      33067.01       813.86 o                         
 -11   7   3      17631.21      17061.93       560.28 o                         
 -10   7   3      29898.96      29240.84       695.74 o                         
  -9   7   3      12000.42      11575.01       324.90 o                         
  -8   7   3       2711.22       3194.55       172.19 o                         
  -7   7   3       4420.54       5566.77       180.42 o                         
  -6   7   3      32426.72      32244.99       640.00 o                         
  -5   7   3        170.72         81.02        86.78 o                         
  -4   7   3     193055.59     205997.52      3799.82 o                         
  -3   7   3       3511.39       3863.60       154.57 o                         
  -2   7   3     136806.94     147043.97      2979.69 o                         
  -1   7   3        156.81        129.65        61.52 o                         
   0   7   3     186667.38     206065.34      3247.05 o                         
   1   7   3      34892.08      35135.79       649.67 o                         
   2   7   3        763.09        473.41        66.15 o                         
   3   7   3      10868.56      11129.16       282.99 o                         
   4   7   3      42128.89      40972.09       830.28 o                         
   5   7   3      25198.71      22165.29       501.73 o                         
   6   7   3      15337.94      15391.81       431.39 o                         
   7   7   3      87317.48      84599.20      1526.14 o                         
   8   7   3      15323.54      17006.00       385.27 o                         
   9   7   3      12756.58      13288.72       349.78 o                         
  10   7   3         72.10        100.51       118.17 o                         
  11   7   3        607.54        506.42       186.23 o                         
  12   7   3       1235.77       1206.98       223.42 o                         
  13   7   3      15621.97      14635.14       556.22 o                         
  14   7   3          0.88        261.02       221.97 o                         
  15   7   3      13216.05      13611.99       574.86 o                         
  16   7   3        664.06       1430.28       306.07 o                         
  17   7   3      11320.87      12098.38       583.69 o                         
 -17   8   3        691.37        320.01       315.03 o                         
 -16   8   3        336.13        223.18       241.16 o                         
 -15   8   3       1534.93       1396.62       279.68 o                         
 -14   8   3      12139.76      13041.29       533.98 o                         
 -13   8   3       8161.44       7339.28       478.64 o                         
 -12   8   3      11869.72      11209.82       467.05 o                         
 -11   8   3      39742.40      36511.54       944.90 o                         
 -10   8   3       9832.92       9051.01       524.19 o                         
  -9   8   3      16813.56      16982.02       458.93 o                         
  -8   8   3        782.24       1086.47       121.46 o                         
  -7   8   3       2864.67       2689.33       169.14 o                         
  -6   8   3         62.49        -14.00        91.53 o                         
  -5   8   3      55335.02      55846.70      1112.46 o                         
  -4   8   3       5308.06       5075.02       194.55 o                         
  -3   8   3     149222.06     153639.86      2850.65 o                         
  -2   8   3      27826.50      30097.52       636.12 o                         
  -1   8   3      72966.91      75303.23      2520.92 o                         
   0   8   3        186.55        244.85        60.55 o                         
   1   8   3       1046.05       1390.48        89.66 o                         
   2   8   3        145.43        152.75        59.16 o                         
   3   8   3      24207.79      24852.30       589.09 o                         
   4   8   3      32039.07      32525.45       686.40 o                         
   5   8   3      38783.36      38680.15       806.75 o                         
   6   8   3      58024.65      57176.56      1152.34 o                         
   7   8   3      41641.56      41647.33       963.29 o                         
   8   8   3      50096.48      50287.00       917.50 o                         
   9   8   3         84.16        -55.90       100.93 o                         
  10   8   3       4050.32       4228.48       235.07 o                         
  11   8   3         31.60        -37.80       164.00 o                         
  12   8   3       3469.90       3692.66       303.99 o                         
  13   8   3         12.86        119.14       194.30 o                         
  14   8   3      16639.18      16558.01       617.65 o                         
  15   8   3          4.91         33.08       232.15 o                         
  16   8   3      10524.69      11795.29       567.50 o                         
  17   8   3       2418.40       3099.12       538.53 o                         
 -17   9   3        238.73        254.78       321.64 o                         
 -16   9   3        112.46        366.67       336.44 o                         
 -15   9   3       4526.39       4605.96       382.99 o                         
 -14   9   3       3072.47       2932.45       314.30 o                         
 -13   9   3      11419.43      11566.94       480.84 o                         
 -12   9   3      16101.29      16087.52       669.51 o                         
 -11   9   3      13073.26      12220.37      1119.75 o                         
 -10   9   3      19655.45      18416.93       514.36 o                         
  -9   9   3       3658.10       3578.55       186.76 o                         
  -8   9   3       9792.02      10129.11       307.58 o                         
  -7   9   3       6206.02       6057.79       218.01 o                         
  -6   9   3       5778.11       4964.40       221.72 o                         
  -5   9   3       5203.06       5137.86       212.54 o                         
  -4   9   3      56409.20      54667.59      1089.79 o                         
  -3   9   3         36.37        109.18       101.00 o                         
  -2   9   3     130567.62     134551.27      2503.68 o                         
  -1   9   3        678.24        622.02        87.43 o                         
   0   9   3        890.67       1609.20        97.58 o                         
   1   9   3       8669.76      10585.41       264.67 o                         
   2   9   3        335.83        436.87        69.77 o                         
   3   9   3       3305.92       3872.19       157.58 o                         
   4   9   3      45488.56      43986.09       897.64 o                         
   5   9   3      54564.72      55690.39      1119.77 o                         
   6   9   3      39253.25      38002.23       811.66 o                         
   7   9   3      48354.12      48821.78      1019.93 o                         
   8   9   3      13150.92      11045.59       600.16 o                         
   9   9   3      12990.45      11712.58       328.10 o                         
  10   9   3        422.86        546.84       153.72 o                         
  11   9   3         38.93        262.14       173.38 o                         
  12   9   3        115.60        349.64       196.56 o                         
  13   9   3       5699.78       5995.54       384.49 o                         
  14   9   3        250.00        150.13       220.64 o                         
  15   9   3      10750.78      10421.69       510.23 o                         
  16   9   3       1263.02       1290.68       303.23 o                         
  17   9   3       3463.46       3953.26       494.84 o                         
 -17  10   3        930.46        546.73       595.35 o                         
 -16  10   3        475.06        865.23       354.71 o                         
 -15  10   3        111.22        388.62       367.42 o                         
 -14  10   3       4851.15       4683.77       422.30 o                         
 -13  10   3       3610.96       2905.63       293.26 o                         
 -12  10   3      16745.30      16058.78       636.54 o                         
 -11  10   3      13608.37      12661.01       442.76 o                         
 -10  10   3       1262.72       1233.95       179.50 o                         
  -9  10   3       2224.35       2439.79       160.88 o                         
  -8  10   3       3668.37       3454.56       194.13 o                         
  -7  10   3         11.09       -101.03       114.14 o                         
  -6  10   3       3332.57       3451.65       203.57 o                         
  -5  10   3      35287.56      33664.60       729.25 o                         
  -4  10   3       1033.63       1093.18       110.40 o                         
  -3  10   3      44000.30      41998.05       874.13 o                         
  -2  10   3        810.04        463.48       102.10 o                         
  -1  10   3       6856.30       7158.33       227.13 o                         
   0  10   3      23547.45      25006.67       475.87 o                         
   1  10   3        628.80        801.88       148.15 o                         
   2  10   3         17.57        -30.47       108.57 o                         
   3  10   3      15317.77      16233.40       371.31 o                         
   4  10   3       4916.87       3927.00       276.43 o                         
   5  10   3      16225.07      15098.64       397.25 o                         
   6  10   3      36202.56      34579.57       758.16 o                         
   7  10   3      20802.42      21657.49       538.15 o                         
   8  10   3      12386.26      11729.64       534.43 o                         
   9  10   3         44.15         10.48       135.36 o                         
  10  10   3       1436.69       1368.20       180.67 o                         
  11  10   3         27.83         24.50       213.43 o                         
  12  10   3       5375.10       5773.18       370.73 o                         
  13  10   3        373.22        298.51       213.89 o                         
  14  10   3       5362.19       5674.05       412.83 o                         
  15  10   3          4.86       -185.36       287.78 o                         
  16  10   3       5290.90       5682.45       514.24 o                         
  17  10   3        727.10        834.55       378.86 o                         
 -17  11   3        245.78        379.12       379.49 o                         
 -16  11   3        761.87        702.72       524.06 o                         
 -15  11   3       1025.56        182.57       357.18 o                         
 -14  11   3          1.73         43.82       241.68 o                         
 -13  11   3       3892.20       4093.89       658.27 o                         
 -12  11   3        725.29        732.75       236.91 o                         
 -11  11   3       3910.87       4074.01       350.92 o                         
 -10  11   3       2694.69       3183.96       239.06 o                         
  -9  11   3        450.09        198.72       125.99 o                         
  -8  11   3        584.45        624.89       130.53 o                         
  -7  11   3       2663.99       2838.21       212.62 o                         
  -6  11   3       6677.39       6239.27       267.11 o                         
  -5  11   3      11539.48      10105.24       313.40 o                         
  -4  11   3      20936.85      20180.67       552.57 o                         
  -3  11   3       3119.59       4028.32       208.98 o                         
  -2  11   3      46755.89      49955.82      1021.06 o                         
  -1  11   3      26832.35      29091.29       598.27 o                         
   0  11   3       3740.00       3413.64       193.91 o                         
   1  11   3      21671.55      21916.10       437.44 o                         
   2  11   3        365.33        648.02       124.54 o                         
   3  11   3        925.80        946.31       121.54 o                         
   4  11   3      13974.25      13932.05       375.64 o                         
   5  11   3      15423.31      15271.08       450.59 o                         
   6  11   3       2951.84       2714.11       197.57 o                         
   7  11   3       7105.03       6984.37       301.71 o                         
   8  11   3        931.71        998.52       157.34 o                         
   9  11   3       1124.88       1032.36       229.40 o                         
  10  11   3        181.26        283.91       159.70 o                         
  11  11   3          2.58         86.69       198.98 o                         
  12  11   3       1077.12       1110.68       239.95 o                         
  13  11   3       3707.19       3603.99       400.01 o                         
  14  11   3        195.99        337.57       336.20 o                         
  15  11   3       3693.77       3883.16       477.35 o                         
  16  11   3        202.02       -319.92       319.92 o                         
 -16  12   3         47.05        724.29       382.79 o                         
 -15  12   3        221.24        199.33       328.85 o                         
 -14  12   3       1020.32       1004.01       361.70 o                         
 -13  12   3          3.71        -50.20       226.58 o                         
 -12  12   3       1385.95        932.71       249.56 o                         
 -11  12   3        103.12        110.95       207.34 o                         
 -10  12   3        101.95          7.29       160.24 o                         
  -9  12   3       5815.74       5692.94       273.61 o                         
  -8  12   3       2428.69       2769.57       199.44 o                         
  -7  12   3        136.64        -89.80       186.25 o                         
  -6  12   3       9653.21       9740.69       374.98 o                         
  -5  12   3        680.04        760.99       159.45 o                         
  -4  12   3        820.28        680.36       227.98 o                         
  -3  12   3       1387.72       1492.64       153.75 o                         
  -2  12   3        161.07        119.58       105.04 o                         
  -1  12   3      13999.56      13702.23       357.00 o                         
   0  12   3      27051.22      26713.20       566.95 o                         
   1  12   3      17529.22      20042.84       458.00 o                         
   2  12   3       7056.00       6336.06       255.40 o                         
   3  12   3       3001.51       3220.18       211.89 o                         
   4  12   3        208.18        187.56        92.83 o                         
   5  12   3         79.81        -71.62        90.25 o                         
   6  12   3       6831.49       6388.54       263.46 o                         
   7  12   3        332.39        245.35       124.18 o                         
   8  12   3       1010.74        993.94       162.50 o                         
   9  12   3        267.16         15.13       140.56 o                         
  10  12   3         13.41        139.84       233.08 o                         
  11  12   3        713.19        442.62       277.49 o                         
  12  12   3        776.03        557.00       280.34 o                         
  13  12   3        395.49        500.44       418.26 o                         
  14  12   3        478.38        897.11       338.33 o                         
  15  12   3         86.93       -304.35       304.35 o                         
  16  12   3        387.37         95.88       319.50 o                         
 -16  13   3        103.41       -293.14       352.00 o                         
 -15  13   3          8.39        528.46       422.72 o                         
 -14  13   3       1906.62       1156.70       367.34 o                         
 -13  13   3        105.07        196.42       296.39 o                         
 -12  13   3         14.13        170.28       267.33 o                         
 -11  13   3        947.77        269.31       219.59 o                         
 -10  13   3          3.50        123.81       181.19 o                         
  -9  13   3        696.39        453.64       231.99 o                         
  -8  13   3        653.62        533.20       177.49 o                         
  -7  13   3        162.80       -131.46       155.71 o                         
  -6  13   3       3779.85       4772.14       295.41 o                         
  -5  13   3        740.18        808.16       162.47 o                         
  -4  13   3         93.96        115.35       125.51 o                         
  -3  13   3       4078.43       4131.85       231.65 o                         
  -2  13   3      11113.34      11603.50       397.88 o                         
  -1  13   3        263.76        205.03       108.81 o                         
   0  13   3         68.55        -16.99        97.48 o                         
   1  13   3       3914.57       4006.97       246.05 o                         
   2  13   3       2728.89       2967.27       201.10 o                         
   3  13   3       2428.68       2319.68       276.92 o                         
   4  13   3          2.18       -117.13       122.56 o                         
   5  13   3        162.17        174.12       116.65 o                         
   6  13   3        922.34        491.45       164.38 o                         
   7  13   3       1809.02       1774.87       214.51 o                         
   8  13   3        138.15         98.25       166.71 o                         
   9  13   3       1076.52       1503.04       317.88 o                         
  10  13   3       5496.27       7050.82       372.81 o                         
  11  13   3         69.36         77.34       312.96 o                         
  12  13   3        300.44        449.25       287.08 o                         
  13  13   3         39.24        616.57       307.84 o                         
  14  13   3         83.02       -232.87       293.02 o                         
  15  13   3         34.19       -147.00       336.14 o                         
  16  13   3         47.23       -409.61       445.78 o                         
 -16  14   3        167.40        858.87       476.81 o                         
 -15  14   3       1056.97        702.16       364.61 o                         
 -14  14   3        358.12        535.95       341.31 o                         
 -13  14   3       3143.17       3561.01       452.10 o                         
 -12  14   3         29.84         62.62       252.44 o                         
 -11  14   3       3092.87       2475.70       476.62 o                         
 -10  14   3         91.71       -136.31       202.64 o                         
  -9  14   3          5.92        -79.97       137.67 o                         
  -8  14   3       1198.54        717.12       150.08 o                         
  -7  14   3         76.97         51.01       161.91 o                         
  -6  14   3       2262.73       2033.68       224.95 o                         
  -5  14   3      13470.52      13010.59       412.23 o                         
  -4  14   3        298.26        517.86       156.24 o                         
  -3  14   3       1523.33       1332.60       161.02 o                         
  -2  14   3       1423.27       1298.85       157.25 o                         
  -1  14   3      23639.00      22662.57       522.45 o                         
   0  14   3       1039.39        907.94       126.98 o                         
   1  14   3       1745.79       1682.83       165.78 o                         
   2  14   3       4314.63       4225.51       232.58 o                         
   3  14   3       1016.00        687.41       149.78 o                         
   4  14   3       4134.08       3215.03       224.24 o                         
   5  14   3       2939.90       2874.34       232.21 o                         
   6  14   3       4570.38       4543.20       266.11 o                         
   7  14   3       6931.48       6868.02       346.15 o                         
   8  14   3         29.79        189.28       171.63 o                         
   9  14   3       1084.70       1220.58       253.85 o                         
  10  14   3        641.97        530.46       237.54 o                         
  11  14   3        358.50        288.27       281.20 o                         
  12  14   3        291.76        448.50       292.74 o                         
  13  14   3          2.39       -310.85       310.85 o                         
  14  14   3        667.43        911.34       348.81 o                         
  15  14   3          1.34       -121.58       342.07 o                         
 -15  15   3       1080.77       1644.49       575.22 o                         
 -14  15   3       4172.59       3619.43       488.12 o                         
 -13  15   3       2405.47       1991.01       387.23 o                         
 -12  15   3       2964.48       3701.78       443.56 o                         
 -11  15   3        595.14        723.50       257.60 o                         
 -10  15   3       4079.28       4394.44       442.71 o                         
  -9  15   3       4316.87       4705.44       271.86 o                         
  -8  15   3        408.42        582.11       196.62 o                         
  -7  15   3       1568.71       1618.81       222.04 o                         
  -6  15   3       4402.46       4382.71       270.61 o                         
  -5  15   3       1299.81       1049.58       180.07 o                         
  -4  15   3      19766.84      18919.01       529.71 o                         
  -3  15   3        117.28        105.83       130.38 o                         
  -2  15   3      25957.75      25436.64       625.66 o                         
  -1  15   3       1150.14       1407.75       152.69 o                         
   0  15   3      21147.64      20398.69       547.61 o                         
   1  15   3        276.33        227.77       128.90 o                         
   2  15   3        226.94        163.49       133.18 o                         
   3  15   3       9307.33       8427.57       340.71 o                         
   4  15   3       7964.81       7553.14       318.88 o                         
   5  15   3       6361.10       6299.95       300.75 o                         
   6  15   3      15339.68      14567.91       505.08 o                         
   7  15   3       5923.98       5586.86       297.30 o                         
   8  15   3       4785.58       4629.59       326.29 o                         
   9  15   3       2794.16       3162.11       298.36 o                         
  10  15   3         32.14        139.35       203.18 o                         
  11  15   3        480.10        299.87       219.05 o                         
  12  15   3       1107.89       1101.25       333.03 o                         
  13  15   3       1209.88       1589.99       397.85 o                         
  14  15   3          9.87        167.73       409.18 o                         
  15  15   3       2360.41       3323.86       561.33 o                         
 -15  16   3       1047.23       1274.21       457.57 o                         
 -14  16   3       3609.48       2418.77       474.17 o                         
 -13  16   3       3917.79       4328.84       490.68 o                         
 -12  16   3       2811.83       3566.39       463.31 o                         
 -11  16   3       9273.24       9374.52       523.02 o                         
 -10  16   3       2760.27       2628.89       331.11 o                         
  -9  16   3       4344.28       3125.32       556.85 o                         
  -8  16   3        278.40         90.44       190.16 o                         
  -7  16   3        286.00        200.19       160.13 o                         
  -6  16   3       2598.90       2540.53       228.08 o                         
  -5  16   3      20476.54      18044.18       526.91 o                         
  -4  16   3         31.78       -127.82       138.89 o                         
  -3  16   3      37765.41      34796.87       811.19 o                         
  -2  16   3        808.07        287.51       177.07 o                         
  -1  16   3      30675.25      29467.63       862.93 o                         
   0  16   3        214.09        234.82       152.54 o                         
   1  16   3      11525.53      11589.02       625.40 o                         
   2  16   3       2824.45       2731.22       252.72 o                         
   3  16   3       5533.08       5354.81       278.34 o                         
   4  16   3       4106.01       4238.70       263.05 o                         
   5  16   3      22547.57      21451.55       581.66 o                         
   6  16   3       7264.57       7770.57       374.66 o                         
   7  16   3      14636.24      12607.27       437.05 o                         
   8  16   3      10926.04      10509.91       410.15 o                         
   9  16   3        722.53        674.21       231.00 o                         
  10  16   3       1445.52       1079.06       243.82 o                         
  11  16   3         13.39       -207.16       226.01 o                         
  12  16   3       1031.91       1365.95       342.22 o                         
  13  16   3        116.22        122.06       328.25 o                         
  14  16   3       4963.45       6011.53       642.67 o                         
 -14  17   3       2248.05       1951.42       652.36 o                         
 -13  17   3       5151.48       6273.65       608.53 o                         
 -12  17   3      12014.54      11377.85       712.06 o                         
 -11  17   3       5280.11       6760.79       587.86 o                         
 -10  17   3       9850.93       9198.70       522.08 o                         
  -9  17   3       2056.53       2116.93       242.21 o                         
  -8  17   3        210.28        170.35       180.89 o                         
  -7  17   3       2058.94       2078.70       230.41 o                         
  -6  17   3       9416.07       8755.02       371.98 o                         
  -5  17   3       2078.92       1657.37       223.17 o                         
  -4  17   3      63583.06      60288.68      1417.54 o                         
  -3  17   3       1496.59       1278.55       228.84 o                         
  -2  17   3      38054.50      37131.85       961.35 o                         
  -1  17   3       4271.47       4616.95       283.36 o                         
   0  17   3       8298.17       7707.60       340.19 o                         
   1  17   3       1169.63       1077.33       206.65 o                         
   2  17   3        453.09        267.56       174.64 o                         
   3  17   3       1325.06       1245.53       219.67 o                         
   4  17   3      11574.93      10292.90       549.49 o                         
   5  17   3       5734.15       6026.69       306.48 o                         
   6  17   3      18499.06      18069.73       542.32 o                         
   7  17   3      17850.75      17385.79       631.12 o                         
   8  17   3      10178.60       8519.60       403.50 o                         
   9  17   3      15009.21      14811.65       511.55 o                         
  10  17   3         14.58        113.95       226.76 o                         
  11  17   3        208.69       -231.76       231.76 o                         
  12  17   3        101.07        337.35       320.77 o                         
  13  17   3       5019.87       7028.18       658.94 o                         
  14  17   3          6.50        528.81       389.27 o                         
 -14  18   3       3835.79       4416.04       564.74 o                         
 -13  18   3       8191.46       7263.36       929.87 o                         
 -12  18   3       5356.01       6494.54       599.22 o                         
 -11  18   3      16525.86      15769.63       698.66 o                         
 -10  18   3       6042.39       6344.96       476.10 o                         
  -9  18   3       9410.94       8728.15       447.28 o                         
  -8  18   3          2.54       -169.81       173.39 o                         
  -7  18   3       1419.79       1372.96       221.74 o                         
  -6  18   3        518.86        461.69       205.34 o                         
  -5  18   3      15088.96      15005.15       545.18 o                         
  -4  18   3        213.20        -37.23       187.30 o                         
  -3  18   3      81574.52      78769.80      1790.69 o                         
  -2  18   3        988.31       1198.32       232.39 o                         
  -1  18   3      17301.29      17277.29       530.55 o                         
   0  18   3         45.42        223.81       174.17 o                         
   1  18   3        152.79        237.50       181.68 o                         
   2  18   3        569.55        762.98       297.27 o                         
   3  18   3       7736.02       7249.84       375.74 o                         
   4  18   3       6487.52       6673.31       393.81 o                         
   5  18   3       9939.37      10014.08       522.51 o                         
   6  18   3      24753.28      23421.36       731.16 o                         
   7  18   3      15747.35      15115.22       554.46 o                         
   8  18   3      20545.93      20441.59       608.94 o                         
   9  18   3       1848.91       1190.44       242.89 o                         
  10  18   3       2846.22       2624.56       270.09 o                         
  11  18   3        251.54        319.55       211.33 o                         
  12  18   3       1522.85       1283.12       342.90 o                         
  13  18   3        158.98       -144.57       393.90 o                         
 -13  19   3       4123.35       6035.81       620.87 o                         
 -12  19   3      13024.83      13957.83       807.04 o                         
 -11  19   3       3837.54       5216.13       468.06 o                         
 -10  19   3      10733.61      11638.07       533.95 o                         
  -9  19   3        632.24        715.28       285.44 o                         
  -8  19   3       1466.76       1464.32       228.13 o                         
  -7  19   3        575.52        564.04       225.29 o                         
  -6  19   3       5964.80       5462.80       387.43 o                         
  -5  19   3       1084.45       1176.13       242.42 o                         
  -4  19   3      33532.80      32493.18       907.39 o                         
  -3  19   3       1100.92        800.46       230.88 o                         
  -2  19   3      53933.51      52183.92      1283.95 o                         
  -1  19   3       1212.51        900.82       210.65 o                         
   0  19   3       9208.73       8745.83       382.05 o                         
   1  19   3       1338.63       1253.80       232.93 o                         
   2  19   3       2893.41       3151.59       331.00 o                         
   3  19   3         51.18        242.66       206.75 o                         
   4  19   3      13627.61      13224.92       515.39 o                         
   5  19   3      19240.59      18692.57       635.07 o                         
   6  19   3      14698.12      14181.38       545.52 o                         
   7  19   3      25721.05      25917.97       789.04 o                         
   8  19   3       5274.46       4827.08       372.77 o                         
   9  19   3      10326.57      10960.34       840.79 o                         
  10  19   3          8.89         89.55       233.19 o                         
  11  19   3        504.33        386.37       281.38 o                         
  12  19   3        412.87        303.85       404.16 o                         
  13  19   3       5209.93       5087.76       595.41 o                         
 -12  20   3       5952.45       6542.22       634.14 o                         
 -11  20   3       8278.77       8195.90       557.58 o                         
 -10  20   3        947.06       1169.90       330.61 o                         
  -9  20   3       4871.55       4688.62       445.43 o                         
  -8  20   3         27.43         35.55       204.04 o                         
  -7  20   3        974.95        989.84       265.75 o                         
  -6  20   3       5621.29       5926.73       442.67 o                         
  -5  20   3      10397.76      10608.14       486.28 o                         
  -4  20   3        196.82         -5.27       210.82 o                         
  -3  20   3      54647.86      52222.58      1304.00 o                         
  -2  20   3       3924.35       4520.35       353.49 o                         
  -1  20   3      28026.66      26744.47       799.31 o                         
   0  20   3       4655.36       5249.21       345.30 o                         
   1  20   3       2838.28       2786.94       302.36 o                         
   2  20   3       1395.61       1132.79       234.85 o                         
   3  20   3       7811.07       7635.67       421.28 o                         
   4  20   3       1795.39       2583.20       422.54 o                         
   5  20   3      13408.43      14192.91       856.32 o                         
   6  20   3      16283.93      17686.92       632.99 o                         
   7  20   3      12210.29      11643.95       517.86 o                         
   8  20   3      16076.58      16521.87       619.67 o                         
   9  20   3        305.20        527.26       293.54 o                         
  10  20   3       4769.89       5236.96       410.70 o                         
  11  20   3       1510.94       1320.69       371.91 o                         
  12  20   3       1258.75       1683.27       591.64 o                         
 -11  21   3       3731.93       4000.15       475.87 o                         
 -10  21   3       7549.10       7783.45       556.24 o                         
  -9  21   3         42.11        380.62       289.70 o                         
  -8  21   3       2610.22       2497.12       296.47 o                         
  -7  21   3       2019.34       2045.09       301.92 o                         
  -6  21   3       2007.51       1631.23       293.39 o                         
  -5  21   3       1793.09       1859.18       342.95 o                         
  -4  21   3      20669.89      18702.02       701.22 o                         
  -3  21   3        117.48       -118.37       219.71 o                         
  -2  21   3      29643.74      29716.93       876.73 o                         
  -1  21   3       4684.84       4792.66       377.23 o                         
   0  21   3       9065.09       9019.31       452.32 o                         
   1  21   3       2090.12       2034.92       274.13 o                         
   2  21   3         71.51       -182.22       214.22 o                         
   3  21   3        111.00        181.32       227.06 o                         
   4  21   3      11680.41      11885.28       523.03 o                         
   5  21   3       5715.00       5932.04       415.95 o                         
   6  21   3       9735.93       9766.87       480.42 o                         
   7  21   3      16022.33      17293.62       648.72 o                         
   8  21   3       1991.01       2399.97       414.30 o                         
   9  21   3       6468.87       6817.59       511.63 o                         
  10  21   3        792.42        485.20       499.77 o                         
  11  21   3         64.43        285.89       389.11 o                         
 -10  22   3        286.21        688.25       342.06 o                         
  -9  22   3       4553.99       4795.50       479.36 o                         
  -8  22   3        324.88        490.71       241.36 o                         
  -7  22   3        329.74        319.09       267.92 o                         
  -6  22   3       2248.22       3198.83       352.46 o                         
  -5  22   3       3526.21       3627.31       355.63 o                         
  -4  22   3        183.80       -224.10       224.10 o                         
  -3  22   3      15000.45      15005.76       597.19 o                         
  -2  22   3       1005.18       1450.77       276.50 o                         
  -1  22   3       5706.38       5720.57       407.54 o                         
   0  22   3       4409.28       4910.29       385.71 o                         
   1  22   3         17.00        230.79       235.75 o                         
   2  22   3        446.94        726.20       258.28 o                         
   3  22   3       3569.53       3652.38       352.96 o                         
   4  22   3        861.02       1272.77       281.93 o                         
   5  22   3       7813.38       7904.49       459.83 o                         
   6  22   3       9372.17      10364.22       579.56 o                         
   7  22   3       5972.11       5735.17       429.59 o                         
   8  22   3       8619.86       8563.81       498.70 o                         
   9  22   3         91.88       -141.50       277.49 o                         
  10  22   3       1061.88        526.72       357.02 o                         
  -9  23   3         98.41        687.24       342.39 o                         
  -8  23   3       3713.69       4240.91       368.47 o                         
  -7  23   3        589.35        981.97       264.99 o                         
  -6  23   3        272.67        385.36       268.13 o                         
  -5  23   3       1901.03       2194.38       327.93 o                         
  -4  23   3       4356.89       4951.54       411.70 o                         
  -3  23   3          9.23        -94.95       235.48 o                         
  -2  23   3       5658.66       6489.40       448.18 o                         
  -1  23   3       2586.03       3076.87       341.62 o                         
   0  23   3        353.73        439.50       255.59 o                         
   1  23   3       2785.74       3017.01       346.11 o                         
   2  23   3        290.32        260.31       248.68 o                         
   3  23   3        125.08        217.20       247.07 o                         
   4  23   3       4211.20       3983.70       377.62 o                         
   5  23   3       1344.85       1411.23       484.86 o                         
   6  23   3       1665.33       2131.25       332.32 o                         
   7  23   3       3398.87       4265.54       427.67 o                         
   8  23   3        245.58       -155.56       309.73 o                         
   9  23   3       2775.45       3081.30       436.73 o                         
  -8  24   3       1463.00       1720.93       324.40 o                         
  -7  24   3        729.92       1059.27       290.24 o                         
  -6  24   3        368.11        392.08       289.69 o                         
  -5  24   3        545.31        756.98       347.13 o                         
  -4  24   3        750.70        850.68       294.49 o                         
  -3  24   3       2156.37       2519.52       343.76 o                         
  -2  24   3        254.84        -57.23       259.79 o                         
  -1  24   3        682.29       1393.85       364.42 o                         
   0  24   3       3361.59       3629.68       415.28 o                         
   1  24   3         35.56        492.24       283.39 o                         
   2  24   3       1865.34       1871.53       438.52 o                         
   3  24   3       1879.58       2284.49       329.31 o                         
   4  24   3          7.21        210.72       256.92 o                         
   5  24   3        884.63        885.78       304.46 o                         
   6  24   3       1429.30       1305.77       321.67 o                         
   7  24   3          1.70        -60.72       323.53 o                         
   8  24   3       1707.36       1910.21       317.91 o                         
  -7  25   3        556.62        965.97       311.46 o                         
  -6  25   3        155.47        490.96       247.01 o                         
  -5  25   3       1843.63       1740.26       340.71 o                         
  -4  25   3         59.63         54.57       284.44 o                         
  -3  25   3         21.39       -249.96       330.00 o                         
  -2  25   3        711.34        630.09       293.44 o                         
  -1  25   3         21.20        134.38       299.51 o                         
   0  25   3         41.52        359.02       300.45 o                         
   1  25   3       4057.94       3696.64       421.82 o                         
   2  25   3        375.33       1073.68       306.19 o                         
   3  25   3       1230.31       1637.95       324.96 o                         
   4  25   3        842.17       1318.92       315.74 o                         
   5  25   3          9.37         -6.86       285.63 o                         
   6  25   3          3.30        313.05       302.83 o                         
  -5  26   3       1035.59        599.29       339.97 o                         
  -4  26   3       1021.05        628.60       326.14 o                         
  -3  26   3        952.72        482.39       302.29 o                         
  -2  26   3        202.04       -158.83       285.28 o                         
  -1  26   3        102.45        248.85       316.03 o                         
   0  26   3        395.60        620.04       318.60 o                         
   1  26   3        831.35       1101.97       350.74 o                         
   2  26   3       1553.02       1723.95       341.49 o                         
   3  26   3         25.23        380.03       304.45 o                         
   4  26   3        834.80        923.27       360.28 o                         
   0  27   3       1481.31       1890.58       394.47 o                         
 -18   0   4       4006.87       4967.36       886.07 o                         
 -17   0   4      10089.20       9858.62       718.77 o                         
 -16   0   4       1868.43       1738.36       411.55 o                         
 -15   0   4      13471.04      13493.82       953.88 o                         
 -14   0   4       3020.81       3167.70       346.89 o                         
 -13   0   4      17055.94      17466.10       998.34 o                         
 -12   0   4        826.76        578.80       252.17 o                         
 -11   0   4       9874.92       8754.45       501.28 o                         
 -10   0   4        473.35        162.68       236.27 o                         
  -9   0   4      48606.89      47142.01      1544.81 o                         
  -8   0   4       5247.95       4974.54       334.03 o                         
  -7   0   4     135118.25     140784.38      3202.97 o                         
  -6   0   4     105572.46     118178.48      2690.38 o                         
  -5   0   4     111333.94     117263.88      2390.70 o                         
  -4   0   4      90742.71     103695.56      2344.94 o                         
  -3   0   4      59533.59      69943.89      1593.22 o                         
  -2   0   4       4461.91       4494.13       197.23 o                         
  -1   0   4      37864.84      45267.32      1032.54 o                         
   0   0   4      58655.14      57972.51      1934.14 o                         
   1   0   4       1391.38       1008.57        62.97 o                         
   2   0   4     209765.72     229829.33      5077.92 o                         
   3   0   4     296369.75     321800.62      8318.45 o                         
   4   0   4     177877.95     179615.50      4010.00 o                         
   5   0   4      31103.26      34937.33       865.05 o                         
   6   0   4      19652.04      19889.91       548.83 o                         
   7   0   4         85.08        199.86        88.85 o                         
   8   0   4      22738.94      21999.94      1121.37 o                         
   9   0   4       1255.18        901.22       213.91 o                         
  10   0   4      37186.82      35453.54      1342.68 o                         
  11   0   4       9266.39       9673.24       522.36 o                         
  12   0   4      33863.29      31999.63      1129.32 o                         
  13   0   4      10940.70      11030.26       615.77 o                         
  14   0   4       3731.55       3422.53       623.01 o                         
  15   0   4        704.58       1200.88       346.88 o                         
  16   0   4        241.54         54.65       320.20 o                         
  17   0   4         29.44       -233.14       304.03 o                         
  18   0   4       1220.34       1818.87       465.85 o                         
 -18   1   4       4213.77       3864.48       379.03 o                         
 -17   1   4       2695.16       3290.52       356.92 o                         
 -16   1   4      11275.14      11584.20       502.76 o                         
 -15   1   4       1183.90        971.99       238.75 o                         
 -14   1   4      16025.37      16212.06       475.18 o                         
 -13   1   4         51.12        131.81       172.25 o                         
 -12   1   4        379.06        375.59       171.50 o                         
 -11   1   4          2.36         -4.43       144.84 o                         
 -10   1   4      11365.75      11743.85       437.40 o                         
  -9   1   4       1172.07        785.67       153.61 o                         
  -8   1   4     139933.95     140828.80      2437.13 o                         
  -7   1   4      25809.76      27922.18       563.35 o                         
  -6   1   4     123492.08     129226.41      2074.52 o                         
  -5   1   4      91865.05     101018.01      1541.55 o                         
  -4   1   4      90345.38      98212.43      1574.47 o                         
  -3   1   4      33457.66      37275.80       625.17 o                         
  -2   1   4       7679.18       8952.44       222.04 o                         
  -1   1   4       4408.36       4870.28       129.94 o                         
   0   1   4      49617.32      56194.78       958.90 o                         
   1   1   4      65162.36      73542.16      1509.42 o                         
   2   1   4      46012.36      54664.32      1027.32 o                         
   3   1   4     177644.67     189013.66      2968.04 o                         
   4   1   4        218.71        376.34        72.22 o                         
   5   1   4     111450.78     115082.65      1846.85 o                         
   6   1   4       2436.74       3346.16       134.43 o                         
   7   1   4        173.26        208.90        89.54 o                         
   8   1   4       1773.99       1740.78       160.72 o                         
   9   1   4      27751.85      26103.83       630.36 o                         
  10   1   4        856.03       1216.70       170.84 o                         
  11   1   4      38065.82      37518.87       874.30 o                         
  12   1   4      18070.33      19073.37       579.17 o                         
  13   1   4      19352.55      17845.00       562.05 o                         
  14   1   4       5933.65       5319.08       352.90 o                         
  15   1   4       2494.25       2632.79       290.95 o                         
  16   1   4        447.67        217.94       260.24 o                         
  17   1   4        391.29        -43.26       277.98 o                         
  18   1   4       2085.71       2215.19       326.39 o                         
 -18   2   4       1262.76       1543.84       327.02 o                         
 -17   2   4       8670.16       8566.60       500.65 o                         
 -16   2   4       1266.90       1469.91       270.14 o                         
 -15   2   4      12277.97      11174.78       472.27 o                         
 -14   2   4       1110.59       1371.29       218.54 o                         
 -13   2   4      24097.24      24529.66       680.92 o                         
 -12   2   4        698.54        846.74       187.89 o                         
 -11   2   4        183.69        352.48       157.97 o                         
 -10   2   4        697.94        634.48       153.41 o                         
  -9   2   4      44685.32      43175.41       842.04 o                         
  -8   2   4       3143.67       3300.45       172.92 o                         
  -7   2   4     143357.88     148084.31      2377.90 o                         
  -6   2   4       9069.28       8877.91       241.01 o                         
  -5   2   4      92856.59      95699.78      1464.80 o                         
  -4   2   4      11251.85      12870.72       260.43 o                         
  -3   2   4      20417.17      19857.43       410.56 o                         
  -2   2   4      36379.63      43806.16       928.65 o                         
  -1   2   4      42034.12      51241.60      1050.45 o                         
   0   2   4      34509.86      40301.77       650.71 o                         
   1   2   4      50611.41      57821.66      1190.27 o                         
   2   2   4     130391.57     142009.20      2602.56 o                         
   3   2   4        509.61       1061.16        88.64 o                         
   4   2   4     142002.36     142089.47      2423.69 o                         
   5   2   4      12769.35      11896.93       274.96 o                         
   6   2   4      83106.34      85789.70      1407.87 o                         
   7   2   4       6216.89       5827.99       215.72 o                         
   8   2   4      15742.49      14211.24       362.66 o                         
   9   2   4        159.96        396.87       113.15 o                         
  10   2   4      33011.17      29485.12       707.95 o                         
  11   2   4      14167.80      12918.20       536.43 o                         
  12   2   4      35672.36      32887.91       811.94 o                         
  13   2   4       8971.93       8518.57       498.98 o                         
  14   2   4       3507.74       3631.74       302.75 o                         
  15   2   4       1528.12       1228.12       333.17 o                         
  16   2   4         64.96          8.23       224.22 o                         
  17   2   4        859.69        961.36       273.22 o                         
  18   2   4       2519.15       2706.49       372.93 o                         
 -18   3   4       1843.21       1354.92       324.96 o                         
 -17   3   4       3401.64       3681.99       382.93 o                         
 -16   3   4      10157.17      10041.78       536.53 o                         
 -15   3   4       1413.07       1983.11       287.83 o                         
 -14   3   4       9531.24       9284.11       564.01 o                         
 -13   3   4        494.64        448.25       173.19 o                         
 -12   3   4      28903.69      28672.23       733.78 o                         
 -11   3   4       1008.53       1183.57       182.31 o                         
 -10   3   4        729.40        544.17       157.06 o                         
  -9   3   4         49.24         67.12       103.59 o                         
  -8   3   4      63217.05      62241.76      1149.81 o                         
  -7   3   4      17478.51      16895.70       358.03 o                         
  -6   3   4      99992.88     106135.47      1733.89 o                         
  -5   3   4      23844.38      24470.56       449.78 o                         
  -4   3   4      40424.11      38595.88       726.45 o                         
  -3   3   4        198.52        150.23        57.35 o                         
  -2   3   4         60.72         89.05        55.04 o                         
  -1   3   4      17261.81      17623.26       293.78 o                         
   0   3   4      67178.75      75588.41      1212.84 o                         
   1   3   4       9333.02       9252.00       200.07 o                         
   2   3   4      42666.57      45243.74       808.83 o                         
   3   3   4      54384.57      56712.35      1008.39 o                         
   4   3   4       4445.38       5498.57       173.09 o                         
   5   3   4      21030.71      19253.86       398.45 o                         
   6   3   4      14042.50      13969.18       300.39 o                         
   7   3   4       1758.41       2531.35       141.71 o                         
   8   3   4         14.34        -49.81        89.69 o                         
   9   3   4      23372.18      22984.03       663.00 o                         
  10   3   4        668.96        574.51       155.89 o                         
  11   3   4      31944.16      31356.93       767.97 o                         
  12   3   4      23660.50      23774.32       866.11 o                         
  13   3   4      14880.29      13121.84       470.88 o                         
  14   3   4       1548.55       1820.25       258.63 o                         
  15   3   4       1512.03       1441.84       270.17 o                         
  16   3   4        507.94        814.31       250.57 o                         
  17   3   4       1571.72       1314.97       332.58 o                         
  18   3   4       2630.55       2848.52       373.16 o                         
 -18   4   4       1482.94        915.51       313.21 o                         
 -17   4   4       2068.09       2116.05       328.46 o                         
 -16   4   4       1612.94       1542.92       288.32 o                         
 -15   4   4       4129.68       4006.36       353.64 o                         
 -14   4   4       1316.66       1694.51       231.36 o                         
 -13   4   4       5517.99       4975.25       343.99 o                         
 -12   4   4       1170.80        756.82       212.88 o                         
 -11   4   4          2.57         19.54       153.99 o                         
 -10   4   4        238.43         61.45       153.35 o                         
  -9   4   4      11049.00       9818.83       322.24 o                         
  -8   4   4       7733.68       7675.86       241.32 o                         
  -7   4   4      37114.70      37171.12       865.67 o                         
  -6   4   4         92.13         90.58        70.96 o                         
  -5   4   4      42607.07      42381.22       779.49 o                         
  -4   4   4      15475.94      15745.93       387.61 o                         
  -3   4   4        457.17        364.16       101.48 o                         
  -2   4   4        407.24        735.91        71.13 o                         
  -1   4   4       8963.76      10450.18       213.97 o                         
   0   4   4        277.96        371.92        51.16 o                         
   1   4   4      23510.89      25903.10       523.26 o                         
   2   4   4      79786.57      85196.08      1487.99 o                         
   3   4   4       9798.92      11252.69       254.50 o                         
   4   4   4      39226.08      40769.19       756.00 o                         
   5   4   4       3893.25       4520.49       151.66 o                         
   6   4   4       1538.41       1536.57       155.44 o                         
   7   4   4       9667.43      10693.85       281.97 o                         
   8   4   4       5362.48       5246.98       200.83 o                         
   9   4   4        285.31        305.04       113.92 o                         
  10   4   4       9160.63       8159.29       292.08 o                         
  11   4   4       6388.45       6741.97       329.91 o                         
  12   4   4      27413.91      25695.02       780.77 o                         
  13   4   4       3572.74       3818.81       298.50 o                         
  14   4   4        667.57        359.73       214.21 o                         
  15   4   4       2204.18       3017.46       350.19 o                         
  16   4   4        381.98       -202.48       241.70 o                         
  17   4   4        664.69        984.06       290.99 o                         
  18   4   4        487.62        945.00       308.33 o                         
 -18   5   4         33.40        377.52       337.01 o                         
 -17   5   4        937.00        775.12       275.48 o                         
 -16   5   4        591.85        364.04       246.84 o                         
 -15   5   4        305.81        334.80       227.18 o                         
 -14   5   4        718.99        686.45       289.80 o                         
 -13   5   4        140.47       -221.68       221.68 o                         
 -12   5   4         12.61        255.17       215.49 o                         
 -11   5   4       1196.88        825.27       174.06 o                         
 -10   5   4        187.90         85.75       133.26 o                         
  -9   5   4         28.45        -62.90       106.54 o                         
  -8   5   4      21914.13      22051.20       507.12 o                         
  -7   5   4       3959.28       4031.64       171.69 o                         
  -6   5   4       6303.42       5886.19       337.61 o                         
  -5   5   4        298.40        209.37        57.82 o                         
  -4   5   4      15211.23      14429.64       337.87 o                         
  -3   5   4        350.42        527.48        89.88 o                         
  -2   5   4       3295.16       4368.71       146.74 o                         
  -1   5   4      38849.77      42644.72       680.38 o                         
   0   5   4      10564.70      11031.52       224.44 o                         
   1   5   4       7495.72       8829.38       205.01 o                         
   2   5   4       4936.68       5274.65       167.14 o                         
   3   5   4      27629.01      26314.07       512.99 o                         
   4   5   4        303.39        453.39        72.63 o                         
   5   5   4        922.60        296.54        77.77 o                         
   6   5   4        369.18        457.11        83.95 o                         
   7   5   4        252.81        468.56       132.60 o                         
   8   5   4       3766.51       3983.91       208.03 o                         
   9   5   4         83.98        195.52        94.99 o                         
  10   5   4        438.58        416.99       135.63 o                         
  11   5   4       6798.60       6207.12       340.51 o                         
  12   5   4        134.63        258.75       181.91 o                         
  13   5   4        241.20        658.38       332.06 o                         
  14   5   4       2161.99       2380.94       284.26 o                         
  15   5   4        151.38        -14.05       221.26 o                         
  16   5   4          1.41        138.75       244.40 o                         
  17   5   4        461.07        -79.72       259.90 o                         
  18   5   4         99.08        140.00       277.21 o                         
 -18   6   4        327.18        416.65       347.81 o                         
 -17   6   4        133.93         94.72       260.43 o                         
 -16   6   4         34.71        -86.31       224.08 o                         
 -15   6   4        526.34        545.31       271.86 o                         
 -14   6   4         37.20       -175.47       195.67 o                         
 -13   6   4         37.90        -31.62       174.48 o                         
 -12   6   4        561.50       1015.10       227.32 o                         
 -11   6   4         10.25        183.45       175.54 o                         
 -10   6   4        336.14        315.57       145.41 o                         
  -9   6   4        414.77        416.05       117.44 o                         
  -8   6   4        702.24        678.02       143.01 o                         
  -7   6   4        434.63        255.38        83.67 o                         
  -6   6   4        289.20        285.47        71.37 o                         
  -5   6   4       2952.51       2789.14       128.62 o                         
  -4   6   4         10.73         31.43        60.58 o                         
  -3   6   4       7907.27       7530.66       234.81 o                         
  -2   6   4        822.80        984.00        86.07 o                         
  -1   6   4       4107.82       4628.09       138.65 o                         
   0   6   4      32580.84      36424.09       666.74 o                         
   1   6   4       3391.28       3620.84       129.56 o                         
   2   6   4          9.23        -13.61        40.99 o                         
   3   6   4       4797.07       5818.60       189.44 o                         
   4   6   4       2658.76       2882.04       143.68 o                         
   5   6   4       1110.60       1245.04       103.79 o                         
   6   6   4        404.15        541.35       139.16 o                         
   7   6   4        119.37        401.10        97.49 o                         
   8   6   4          8.69        -99.38        99.38 o                         
   9   6   4       1097.52       1107.45       125.90 o                         
  10   6   4        521.62        537.80       147.88 o                         
  11   6   4        927.09        847.31       195.04 o                         
  12   6   4          5.29         80.77       164.21 o                         
  13   6   4        341.43        211.63       251.20 o                         
  14   6   4         54.89         80.06       215.02 o                         
  15   6   4         63.44        424.52       235.94 o                         
  16   6   4        180.85        225.24       266.94 o                         
  17   6   4        279.94        681.76       290.38 o                         
 -18   7   4        546.46        653.63       338.69 o                         
 -17   7   4        101.26         77.60       334.25 o                         
 -16   7   4        375.41        346.64       247.37 o                         
 -15   7   4         83.82          5.73       211.55 o                         
 -14   7   4          8.04         40.30       195.18 o                         
 -13   7   4         90.88       -185.53       185.53 o                         
 -12   7   4       1397.32       1181.32       206.93 o                         
 -11   7   4       3536.40       3795.70       291.50 o                         
 -10   7   4       3338.01       3601.78       236.97 o                         
  -9   7   4       1510.29       1859.43       173.42 o                         
  -8   7   4       1813.36       2144.37       163.45 o                         
  -7   7   4       1171.91       1135.56       102.44 o                         
  -6   7   4       9773.92      10208.71       375.47 o                         
  -5   7   4      21126.95      21944.47       551.55 o                         
  -4   7   4        606.68        854.27       117.91 o                         
  -3   7   4        281.00        531.27        83.35 o                         
  -2   7   4       1459.95       1980.01       146.19 o                         
  -1   7   4      10937.42      11892.89       252.49 o                         
   0   7   4         20.26         11.51        45.38 o                         
   1   7   4        941.08        719.32        74.48 o                         
   2   7   4       7671.71       7404.06       197.52 o                         
   3   7   4      10589.58      12044.12       305.07 o                         
   4   7   4        555.74        681.13        92.78 o                         
   5   7   4        398.99        333.80        98.30 o                         
   6   7   4       1075.52       1228.47       118.46 o                         
   7   7   4        732.05        822.73       205.91 o                         
   8   7   4       3172.71       3283.57       171.45 o                         
   9   7   4       6343.05       6195.22       226.16 o                         
  10   7   4        647.83        763.61       161.19 o                         
  11   7   4        462.45        937.26       198.77 o                         
  12   7   4       1686.15       1968.05       248.68 o                         
  13   7   4       1767.93       1298.61       247.47 o                         
  14   7   4          1.04       -222.11       237.88 o                         
  15   7   4         16.52         62.59       236.03 o                         
  16   7   4         13.68       -100.59       246.93 o                         
  17   7   4        465.53        667.20       330.85 o                         
 -17   8   4       2647.72       2762.94       444.95 o                         
 -16   8   4        486.65        593.14       316.54 o                         
 -15   8   4       4878.58       4798.54       379.87 o                         
 -14   8   4        174.51        235.36       216.63 o                         
 -13   8   4        227.82        366.14       204.02 o                         
 -12   8   4        659.92       1072.57       290.68 o                         
 -11   8   4       1102.95       1459.20       226.82 o                         
 -10   8   4        427.27        674.56       168.28 o                         
  -9   8   4       5303.91       4634.92       317.01 o                         
  -8   8   4       1701.05       1833.55       144.60 o                         
  -7   8   4      29373.82      29635.29       611.16 o                         
  -6   8   4       3010.35       2860.78       145.92 o                         
  -5   8   4       2179.85       1377.19       114.87 o                         
  -4   8   4       1019.99       1641.53       124.31 o                         
  -3   8   4       1056.90       1184.91       106.78 o                         
  -2   8   4         14.13         27.85        86.20 o                         
  -1   8   4        528.56        554.28        64.66 o                         
   0   8   4      25571.37      27235.93       529.37 o                         
   1   8   4       3077.85       2688.87       123.02 o                         
   2   8   4      31145.65      32938.45       627.59 o                         
   3   8   4       1277.68       1261.28       108.57 o                         
   4   8   4      11533.61      11974.63       319.97 o                         
   5   8   4       1860.99       2141.27       144.38 o                         
   6   8   4       1314.06       1350.50       149.76 o                         
   7   8   4        536.33        372.59       111.98 o                         
   8   8   4       5912.23       6347.76       289.58 o                         
   9   8   4       1448.85       1872.42       158.00 o                         
  10   8   4       5823.34       5421.10       258.65 o                         
  11   8   4       2464.75       2648.28       256.41 o                         
  12   8   4      12816.81      13042.36       742.38 o                         
  13   8   4       1266.42       1636.88       256.19 o                         
  14   8   4       1044.43        914.33       255.47 o                         
  15   8   4         41.05        286.29       237.89 o                         
  16   8   4        705.54       1599.92       317.29 o                         
  17   8   4        314.80        521.08       285.63 o                         
 -17   9   4       1242.63       1671.04       413.89 o                         
 -16   9   4       4957.82       4549.27       538.82 o                         
 -15   9   4        471.68        371.08       327.20 o                         
 -14   9   4      11245.56      11110.49       495.90 o                         
 -13   9   4        144.27       -136.53       247.94 o                         
 -12   9   4        130.27        145.93       187.70 o                         
 -11   9   4         81.12         65.40       143.93 o                         
 -10   9   4       4051.77       3987.29       252.66 o                         
  -9   9   4        592.01        578.55       133.47 o                         
  -8   9   4      28696.15      26983.89       582.06 o                         
  -7   9   4       4730.41       5222.69       205.07 o                         
  -6   9   4      37913.27      36659.62       965.36 o                         
  -5   9   4        144.96        114.05        86.59 o                         
  -4   9   4       3403.03       3321.56       172.59 o                         
  -3   9   4        123.04        458.00       107.64 o                         
  -2   9   4         35.45       -106.66       106.66 o                         
  -1   9   4      20989.94      22695.71       512.38 o                         
   0   9   4       3466.49       4369.35       149.39 o                         
   1   9   4      71709.45      76874.47      1358.48 o                         
   2   9   4        664.85       1246.71       100.61 o                         
   3   9   4      81424.30      85184.38      1620.39 o                         
   4   9   4       8768.41       9743.31       286.45 o                         
   5   9   4       2651.30       2368.08       162.10 o                         
   6   9   4         36.89         40.99       102.86 o                         
   7   9   4          7.89         40.29       100.80 o                         
   8   9   4        457.56        454.85       118.63 o                         
   9   9   4       9749.37       9422.67       294.30 o                         
  10   9   4       3655.57       3931.22       234.74 o                         
  11   9   4      15176.40      14917.83       530.46 o                         
  12   9   4        477.88        404.40       206.03 o                         
  13   9   4       5111.19       5213.20       371.84 o                         
  14   9   4       1266.01       1449.87       266.79 o                         
  15   9   4        980.81       1280.54       282.41 o                         
  16   9   4        210.97       -253.41       253.41 o                         
  17   9   4         50.34       -132.11       338.00 o                         
 -17  10   4       7105.18       6998.20       653.53 o                         
 -16  10   4        892.45       1346.38       442.03 o                         
 -15  10   4       8797.60       7552.15       631.44 o                         
 -14  10   4         48.11        -99.91       338.70 o                         
 -13  10   4       2214.46       1874.24       255.69 o                         
 -12  10   4       1534.57       1047.00       205.23 o                         
 -11  10   4       2111.46       1767.66       232.98 o                         
 -10  10   4        217.50        251.12       153.71 o                         
  -9  10   4      24662.58      23445.56       539.71 o                         
  -8  10   4        543.08        823.90       123.81 o                         
  -7  10   4      51470.52      49323.45       894.52 o                         
  -6  10   4      12443.68      11286.10       455.35 o                         
  -5  10   4      26081.99      26091.76       597.33 o                         
  -4  10   4      11327.59      12265.42       337.09 o                         
  -3  10   4       8664.59       9299.72       294.41 o                         
  -2  10   4       1091.38       1462.75       135.18 o                         
  -1  10   4       6633.85       6398.35       305.37 o                         
   0  10   4     118155.77     125435.96      2029.60 o                         
   1  10   4       2097.31       1854.14       122.74 o                         
   2  10   4      97889.30     102082.83      1785.93 o                         
   3  10   4        979.57       1383.05       108.36 o                         
   4  10   4      49446.29      48799.73       989.55 o                         
   5  10   4        289.57        391.87       111.32 o                         
   6  10   4      13000.83      13148.77       378.92 o                         
   7  10   4        440.95        678.16       155.79 o                         
   8  10   4      16127.77      15357.72       409.51 o                         
   9  10   4       1157.56       1324.38       153.18 o                         
  10  10   4      20077.02      20187.46       523.13 o                         
  11  10   4       1523.27       1933.50       375.48 o                         
  12  10   4      11664.46      11550.46       486.24 o                         
  13  10   4       2676.64       3026.37       418.41 o                         
  14  10   4       6806.18       6092.09       425.30 o                         
  15  10   4        367.03        272.89       328.49 o                         
  16  10   4         37.82       -380.88       380.88 o                         
  17  10   4        101.06        235.62       345.78 o                         
 -17  11   4       2289.78       2302.75       487.86 o                         
 -16  11   4       8104.04       7131.57       935.30 o                         
 -15  11   4       1050.86       1513.59       401.16 o                         
 -14  11   4      10699.67      11934.63       705.60 o                         
 -13  11   4        154.97       -215.02       215.02 o                         
 -12  11   4       2524.01       2474.82       306.70 o                         
 -11  11   4         40.35       -113.41       174.88 o                         
 -10  11   4      10552.64       9900.83       370.59 o                         
  -9  11   4         15.22        -36.10       112.37 o                         
  -8  11   4      30942.38      29867.12       605.58 o                         
  -7  11   4      16977.67      16052.33       565.77 o                         
  -6  11   4      75695.23      74217.41      1479.23 o                         
  -5  11   4      13091.38      13599.21       380.34 o                         
  -4  11   4      12684.86      11692.01       385.58 o                         
  -3  11   4       7125.77       7726.29       278.62 o                         
  -2  11   4      12747.17      13707.09       379.23 o                         
  -1  11   4       4381.03       4838.21       217.73 o                         
   0  11   4      55936.95      57048.34       981.89 o                         
   1  11   4     112387.63     115189.87      2009.84 o                         
   2  11   4       8613.01       8116.02       237.30 o                         
   3  11   4      78697.88      80180.51      1436.97 o                         
   4  11   4      18663.46      18300.59       455.62 o                         
   5  11   4      46005.78      45463.00       954.17 o                         
   6  11   4        243.00        262.39       115.91 o                         
   7  11   4         13.07          3.02       110.76 o                         
   8  11   4       2424.74       3050.36       196.48 o                         
   9  11   4      25750.66      25413.65       560.69 o                         
  10  11   4       1062.66       1197.36       181.11 o                         
  11  11   4      21888.13      21740.38       684.11 o                         
  12  11   4       3087.34       3591.60       322.60 o                         
  13  11   4       9991.00       9796.86       571.97 o                         
  14  11   4       2118.32       2138.56       381.48 o                         
  15  11   4       1653.39       1478.89       361.41 o                         
  16  11   4         20.33         20.95       405.62 o                         
 -16  12   4       2894.02       2972.27       525.22 o                         
 -15  12   4      10183.58      10390.27       691.88 o                         
 -14  12   4         20.82        -97.59       308.63 o                         
 -13  12   4       6044.40       6379.47       565.43 o                         
 -12  12   4        152.37        181.13       220.32 o                         
 -11  12   4       2106.46       2628.16       307.73 o                         
 -10  12   4         31.09       -142.25       142.25 o                         
  -9  12   4      29284.03      28623.68       649.15 o                         
  -8  12   4      10346.13       9612.23       363.26 o                         
  -7  12   4      71240.29      71612.41      2569.95 o                         
  -6  12   4      15951.58      15379.40       531.99 o                         
  -5  12   4      52999.42      54033.04      1235.63 o                         
  -4  12   4      45400.68      47276.61      1000.35 o                         
  -3  12   4       1416.44       1674.29       186.36 o                         
  -2  12   4       8261.36       8464.96       294.24 o                         
  -1  12   4       7334.96       7720.19       306.60 o                         
   0  12   4      29410.45      26695.88       518.58 o                         
   1  12   4      15802.90      15008.84       354.35 o                         
   2  12   4      98880.15      95293.23      1688.30 o                         
   3  12   4      10197.46       9658.46       305.02 o                         
   4  12   4      61363.34      58579.04      1094.95 o                         
   5  12   4        207.81        163.04       130.37 o                         
   6  12   4       9371.38       9098.42       355.41 o                         
   7  12   4          1.43         21.34       120.97 o                         
   8  12   4       2945.91       2832.24       210.17 o                         
   9  12   4        829.00        825.51       144.28 o                         
  10  12   4      30369.80      30357.83       777.94 o                         
  11  12   4       2883.39       2785.66       363.53 o                         
  12  12   4      21647.43      21317.96       808.71 o                         
  13  12   4       2663.79       2733.11       385.30 o                         
  14  12   4       5456.15       5708.65       499.26 o                         
  15  12   4        794.13        298.75       328.95 o                         
  16  12   4         43.46       -335.85       474.36 o                         
 -16  13   4      12087.93      13503.21       826.59 o                         
 -15  13   4       1401.98       1877.19       650.56 o                         
 -14  13   4       6393.94       6728.44       609.69 o                         
 -13  13   4        183.98        420.05       297.18 o                         
 -12  13   4        945.02       1299.36       305.12 o                         
 -11  13   4         72.48         55.54       172.37 o                         
 -10  13   4       8314.42       8424.16       392.32 o                         
  -9  13   4        109.64       -102.65       147.66 o                         
  -8  13   4      52560.16      50376.16      1359.60 o                         
  -7  13   4      22706.84      21736.20       745.02 o                         
  -6  13   4      88192.79      88048.91      1925.77 o                         
  -5  13   4      17444.74      16351.48       500.80 o                         
  -4  13   4      17018.45      16260.34       457.57 o                         
  -3  13   4       8592.91       8096.04       304.61 o                         
  -2  13   4       3359.65       3638.04       217.22 o                         
  -1  13   4      20581.37      19855.47       464.06 o                         
   0  13   4       9560.59       8753.64       279.48 o                         
   1  13   4      58430.04      57006.84      1061.39 o                         
   2  13   4       7377.99       7116.31       273.55 o                         
   3  13   4      74264.97      74630.66      1483.49 o                         
   4  13   4       3449.18       3297.58       180.93 o                         
   5  13   4      29463.91      28402.80       659.03 o                         
   6  13   4        465.68        227.48       145.59 o                         
   7  13   4       3251.11       3193.62       257.37 o                         
   8  13   4         13.63        -36.96       158.89 o                         
   9  13   4      17989.91      17950.42       535.09 o                         
  10  13   4       1416.41       1602.29       328.44 o                         
  11  13   4      26557.11      27095.90       917.15 o                         
  12  13   4       6051.90       7702.70       528.36 o                         
  13  13   4      13477.05      12783.31       644.94 o                         
  14  13   4       2298.88       2521.08       400.30 o                         
  15  13   4        466.33        342.26       356.46 o                         
  16  13   4        146.97       -185.54       339.11 o                         
 -16  14   4       2314.36       3665.00       543.82 o                         
 -15  14   4      12947.39      12600.75       918.52 o                         
 -14  14   4         31.42        457.87       336.43 o                         
 -13  14   4       6871.13       6272.44       568.41 o                         
 -12  14   4        102.79        330.79       262.03 o                         
 -11  14   4       1501.98        974.27       251.70 o                         
 -10  14   4       3452.46       3315.75       295.92 o                         
  -9  14   4      16268.24      16259.33       456.94 o                         
  -8  14   4       8916.29       7986.73       936.74 o                         
  -7  14   4      67705.28      64949.45      1493.98 o                         
  -6  14   4      10271.71      10882.94       418.68 o                         
  -5  14   4      27250.09      26170.18       654.16 o                         
  -4  14   4      17063.19      17496.78       486.00 o                         
  -3  14   4       6006.61       5552.37       332.24 o                         
  -2  14   4          4.50        174.26       123.13 o                         
  -1  14   4       4903.72       4736.08       226.14 o                         
   0  14   4      11984.80      11674.84       449.44 o                         
   1  14   4       7570.03       7051.22       310.88 o                         
   2  14   4      85819.20      82613.52      1816.93 o                         
   3  14   4       1755.53       2061.33       186.92 o                         
   4  14   4      43267.27      41869.96       918.33 o                         
   5  14   4        937.23       1118.84       179.19 o                         
   6  14   4       1968.02       2047.37       203.97 o                         
   7  14   4        193.80        176.03       169.15 o                         
   8  14   4       3283.48       3789.89       288.02 o                         
   9  14   4        298.90        503.57       184.77 o                         
  10  14   4      21089.98      20852.18       626.76 o                         
  11  14   4       3554.88       4398.10       323.41 o                         
  12  14   4      17745.46      17836.14       882.52 o                         
  13  14   4       3820.65       5420.72       867.93 o                         
  14  14   4       2015.97       1957.36       391.44 o                         
  15  14   4       1614.26       2147.79       424.20 o                         
 -15  15   4       1510.35       1542.57       421.36 o                         
 -14  15   4       7340.34       7096.82       615.25 o                         
 -13  15   4         19.29        444.04       313.44 o                         
 -12  15   4        293.39         60.59       257.62 o                         
 -11  15   4        568.59        527.21       252.79 o                         
 -10  15   4       4866.05       4550.68       393.87 o                         
  -9  15   4          0.99       -130.33       130.33 o                         
  -8  15   4      24449.27      24085.83       806.98 o                         
  -7  15   4       4237.77       4160.45       298.36 o                         
  -6  15   4      32879.41      32528.34       925.42 o                         
  -5  15   4       8290.79       8312.35       341.56 o                         
  -4  15   4       6951.08       7742.30       388.00 o                         
  -3  15   4       8418.85       9041.00       337.49 o                         
  -2  15   4       4121.05       3576.29       266.40 o                         
  -1  15   4       2133.50       2311.47       179.22 o                         
   0  15   4       2936.11       3212.63       232.62 o                         
   1  15   4      31950.82      32081.56       924.45 o                         
   2  15   4       4621.50       4769.55       335.29 o                         
   3  15   4      66401.42      65213.68      1338.26 o                         
   4  15   4       3022.13       3688.31       243.97 o                         
   5  15   4       5945.32       6018.60       295.74 o                         
   6  15   4        794.53        471.86       167.41 o                         
   7  15   4        901.09        586.74       171.89 o                         
   8  15   4       1318.22       1676.17       238.98 o                         
   9  15   4      10481.03      10376.02       460.51 o                         
  10  15   4       3915.90       4239.54       374.07 o                         
  11  15   4      17008.80      17795.07       590.06 o                         
  12  15   4       3470.84       3777.88       622.76 o                         
  13  15   4       5849.29       6262.96       706.96 o                         
  14  15   4       2021.50       2133.39       423.40 o                         
  15  15   4        395.97        777.03       399.40 o                         
 -15  16   4       3879.50       4187.91       528.00 o                         
 -14  16   4        160.72        285.65       317.12 o                         
 -13  16   4       4088.72       4822.87       654.44 o                         
 -12  16   4        169.51        683.02       304.89 o                         
 -11  16   4        109.69        474.28       267.34 o                         
 -10  16   4        268.67        -16.96       234.08 o                         
  -9  16   4       5830.65       6771.88       436.01 o                         
  -8  16   4        231.08         35.02       167.12 o                         
  -7  16   4      23635.40      23110.34       634.05 o                         
  -6  16   4       1146.87       1234.19       208.22 o                         
  -5  16   4       9005.02       8711.11       358.23 o                         
  -4  16   4       3800.64       3855.95       262.82 o                         
  -3  16   4          5.53        106.03       144.52 o                         
  -2  16   4       3197.41       3546.51       240.10 o                         
  -1  16   4       6364.68       6030.67       301.29 o                         
   0  16   4       6096.09       6527.63       320.95 o                         
   1  16   4       5475.17       5089.67       354.89 o                         
   2  16   4      26560.42      23816.07      1196.22 o                         
   3  16   4       3646.21       3222.15       268.02 o                         
   4  16   4      14645.38      15061.16       461.68 o                         
   5  16   4       2257.13       2206.01       220.82 o                         
   6  16   4        476.53         64.85       166.26 o                         
   7  16   4       1595.46       1356.77       208.40 o                         
   8  16   4       2665.97       2720.09       268.77 o                         
   9  16   4        234.94        327.47       194.84 o                         
  10  16   4       9059.05       9182.33       468.07 o                         
  11  16   4       2689.53       2239.94       298.98 o                         
  12  16   4       2714.75       2974.85       412.26 o                         
  13  16   4       3134.14       3271.35       440.26 o                         
  14  16   4       1032.80       1224.96       388.63 o                         
 -14  17   4       1817.38       1534.45       418.67 o                         
 -13  17   4        614.14       1277.09       370.52 o                         
 -12  17   4       1233.13       1258.31       379.33 o                         
 -11  17   4       2238.98       2356.22       348.65 o                         
 -10  17   4        472.84        807.73       278.46 o                         
  -9  17   4        173.22        266.42       193.66 o                         
  -8  17   4      11114.12      11578.36       414.88 o                         
  -7  17   4        777.93        579.21       187.08 o                         
  -6  17   4      17284.23      17799.19       542.37 o                         
  -5  17   4        435.89        240.53       162.07 o                         
  -4  17   4        354.32        567.28       230.65 o                         
  -3  17   4         76.76         93.38       232.90 o                         
  -2  17   4        105.40        247.92       185.46 o                         
  -1  17   4        746.99        764.27       181.56 o                         
   0  17   4       7571.83       6633.42       321.13 o                         
   1  17   4       5211.99       5230.71       325.02 o                         
   2  17   4       3126.03       3032.45       270.82 o                         
   3  17   4       1779.80       1679.29       230.55 o                         
   4  17   4       1232.07       1302.06       225.26 o                         
   5  17   4        742.23        693.75       208.50 o                         
   6  17   4       4755.65       5126.34       319.39 o                         
   7  17   4        201.11        202.53       172.16 o                         
   8  17   4       1485.00       2179.43       253.21 o                         
   9  17   4       5252.09       5269.98       320.72 o                         
  10  17   4        444.83        167.46       213.58 o                         
  11  17   4       1395.66       1129.31       262.25 o                         
  12  17   4       2478.62       2021.01       389.04 o                         
  13  17   4        711.76        665.30       389.69 o                         
  14  17   4        755.33       1122.59       673.82 o                         
 -14  18   4          0.16       -305.76       305.76 o                         
 -13  18   4        748.34       1315.84       409.83 o                         
 -12  18   4       1379.26       1511.43       384.34 o                         
 -11  18   4        254.40        841.38       300.01 o                         
 -10  18   4       1116.96       1388.86       297.44 o                         
  -9  18   4       1315.40       1855.08       233.35 o                         
  -8  18   4        790.39        930.85       196.15 o                         
  -7  18   4       7232.01       7894.52       417.83 o                         
  -6  18   4         13.21       -170.92       170.92 o                         
  -5  18   4       4431.90       4099.43       332.23 o                         
  -4  18   4       1203.42       1036.90       224.99 o                         
  -3  18   4       4465.55       4975.77       344.30 o                         
  -2  18   4        431.47        502.48       198.51 o                         
  -1  18   4       1297.93       1502.46       220.21 o                         
   0  18   4        477.75        890.20       194.99 o                         
   1  18   4       1538.05       1461.21       228.05 o                         
   2  18   4        551.55        530.83       249.70 o                         
   3  18   4         85.81         50.00       180.82 o                         
   4  18   4        375.08        -17.62       184.92 o                         
   5  18   4       7154.71       6973.66       390.44 o                         
   6  18   4       1680.13       1667.59       262.08 o                         
   7  18   4       3079.25       2981.73       310.57 o                         
   8  18   4         39.95        896.21       247.73 o                         
   9  18   4        358.25        631.60       229.03 o                         
  10  18   4        848.88       1100.81       340.42 o                         
  11  18   4        666.31        965.07       258.59 o                         
  12  18   4         34.81       -323.75       323.75 o                         
  13  18   4        603.03        361.92       456.89 o                         
 -13  19   4        124.31        -17.24       363.42 o                         
 -12  19   4        172.24       1197.20       779.83 o                         
 -11  19   4        372.10        843.52       294.08 o                         
 -10  19   4        172.76        174.13       238.11 o                         
  -9  19   4       1644.91       1739.72       341.66 o                         
  -8  19   4         62.55         93.37       202.62 o                         
  -7  19   4          9.62        -30.18       175.35 o                         
  -6  19   4        408.07        110.03       209.58 o                         
  -5  19   4        406.44         86.36       205.00 o                         
  -4  19   4        198.21        403.92       214.18 o                         
  -3  19   4       2104.98       2372.67       290.76 o                         
  -2  19   4       2544.14       2381.83       277.89 o                         
  -1  19   4       4767.81       4868.72       324.25 o                         
   0  19   4       1528.32       1555.31       299.91 o                         
   1  19   4         35.56        -79.83       198.87 o                         
   2  19   4        282.96        392.38       207.80 o                         
   3  19   4        192.90        177.68       201.37 o                         
   4  19   4        290.47        -21.08       199.83 o                         
   5  19   4        213.90        179.72       212.19 o                         
   6  19   4       4676.18       4675.79       358.75 o                         
   7  19   4        179.83        438.43       232.63 o                         
   8  19   4       1644.68       2071.51       290.31 o                         
   9  19   4          3.25        144.44       231.50 o                         
  10  19   4         40.67       -130.12       282.56 o                         
  11  19   4         22.94        216.55       277.37 o                         
  12  19   4         86.64       -314.10       314.10 o                         
  13  19   4        165.91       -163.40       365.48 o                         
 -12  20   4        313.51        541.30       500.34 o                         
 -11  20   4         28.42        220.38       312.47 o                         
 -10  20   4       1869.92       2440.17       375.52 o                         
  -9  20   4        607.64        117.83       279.57 o                         
  -8  20   4        494.22        392.88       224.21 o                         
  -7  20   4       1503.22       1467.07       251.73 o                         
  -6  20   4        585.53        282.65       225.05 o                         
  -5  20   4       1983.95       1457.01       277.68 o                         
  -4  20   4        735.48       1431.78       267.56 o                         
  -3  20   4       2107.75       2757.80       310.45 o                         
  -2  20   4       2413.23       2476.63       303.67 o                         
  -1  20   4        539.44        606.94       213.73 o                         
   0  20   4       3319.49       2619.97       272.43 o                         
   1  20   4         10.71       -187.59       196.13 o                         
   2  20   4        770.98        658.98       234.53 o                         
   3  20   4       1109.83        681.41       223.44 o                         
   4  20   4         24.61       -195.28       195.28 o                         
   5  20   4       2997.03       2933.65       310.14 o                         
   6  20   4        562.55        219.28       231.86 o                         
   7  20   4       2790.35       2955.45       329.59 o                         
   8  20   4         70.66        192.20       237.63 o                         
   9  20   4        932.30        843.92       268.45 o                         
  10  20   4        185.76       -304.75       446.47 o                         
  11  20   4         67.09        244.30       391.45 o                         
  12  20   4        341.87       1430.49       574.08 o                         
 -11  21   4        217.37          5.58       325.75 o                         
 -10  21   4        895.41        861.21       334.19 o                         
  -9  21   4       2298.30       2492.22       387.90 o                         
  -8  21   4       4399.15       4474.68       354.24 o                         
  -7  21   4       2518.71       2621.97       296.69 o                         
  -6  21   4       2642.42       2526.10       316.84 o                         
  -5  21   4       1123.15       1119.70       268.04 o                         
  -4  21   4        714.65        800.97       263.21 o                         
  -3  21   4        428.59        684.71       247.46 o                         
  -2  21   4         45.15         61.99       221.10 o                         
  -1  21   4       6601.36       6327.58       407.89 o                         
   0  21   4        256.22        -36.53       219.75 o                         
   1  21   4       4116.08       3811.20       431.06 o                         
   2  21   4       3408.90       2863.96       309.04 o                         
   3  21   4       4792.26       4084.52       369.49 o                         
   4  21   4       4854.77       4652.37       368.38 o                         
   5  21   4       1405.42       1470.26       287.18 o                         
   6  21   4       2880.43       2930.24       327.53 o                         
   7  21   4        435.74        602.38       254.39 o                         
   8  21   4        995.99        974.40       279.98 o                         
   9  21   4        675.74        494.31       318.26 o                         
  10  21   4        111.54        137.95       323.82 o                         
  11  21   4       2733.58       2924.72       750.65 o                         
 -10  22   4         93.87         30.92       311.44 o                         
  -9  22   4       3822.31       3965.17       437.69 o                         
  -8  22   4       1291.19        735.78       252.46 o                         
  -7  22   4       6763.09       6119.53       472.74 o                         
  -6  22   4        588.90        274.39       256.37 o                         
  -5  22   4       7495.93       7774.15       536.16 o                         
  -4  22   4       1401.33       1609.45       290.82 o                         
  -3  22   4         82.49        148.47       231.22 o                         
  -2  22   4        897.64        740.41       254.84 o                         
  -1  22   4         88.71        249.02       227.69 o                         
   0  22   4       3899.80       3912.15       355.68 o                         
   1  22   4        805.14        982.80       262.68 o                         
   2  22   4      10552.00       9793.68       479.86 o                         
   3  22   4       4296.52       4223.86       367.99 o                         
   4  22   4       6444.36       6924.42       433.75 o                         
   5  22   4       1994.30       2054.35       308.98 o                         
   6  22   4       2473.57       2911.52       338.77 o                         
   7  22   4       1254.42       1449.97       292.08 o                         
   8  22   4        248.68       -252.29       252.29 o                         
   9  22   4        151.18         83.26       329.37 o                         
  10  22   4       4958.94       5059.91       518.69 o                         
  -9  23   4        817.20       1748.29       420.24 o                         
  -8  23   4      12434.55      13103.79       559.09 o                         
  -7  23   4        187.57        487.36       253.32 o                         
  -6  23   4       5736.32       6005.76       412.43 o                         
  -5  23   4       1366.60       1380.51       363.14 o                         
  -4  23   4       5962.20       6467.39       490.32 o                         
  -3  23   4        287.34         93.67       242.30 o                         
  -2  23   4         28.20        148.60       243.09 o                         
  -1  23   4       1252.28       1075.28       271.21 o                         
   0  23   4       1003.69        869.59       273.03 o                         
   1  23   4      10078.92       9820.44       493.74 o                         
   2  23   4       2838.43       2910.79       337.10 o                         
   3  23   4      17186.53      17685.37       668.06 o                         
   4  23   4       1613.60       1394.08       326.02 o                         
   5  23   4       7847.31       7725.17       471.75 o                         
   6  23   4        523.83        539.18       275.18 o                         
   7  23   4         54.66        239.92       328.00 o                         
   8  23   4         27.45       -262.35       262.35 o                         
   9  23   4       2410.45       2585.16       420.47 o                         
  -8  24   4       2426.79       2699.90       349.28 o                         
  -7  24   4      11754.22      13749.87       577.29 o                         
  -6  24   4       1309.19       1431.71       295.39 o                         
  -5  24   4       4586.29       5607.88       448.31 o                         
  -4  24   4       3452.76       3186.25       370.22 o                         
  -3  24   4        358.79        421.43       299.67 o                         
  -2  24   4         10.66       -171.00       251.53 o                         
  -1  24   4        899.71        568.01       304.44 o                         
   0  24   4       3710.43       4401.93       444.07 o                         
   1  24   4       2880.44       3085.39       356.78 o                         
   2  24   4      14497.08      13392.85       585.34 o                         
   3  24   4       2401.07       2334.94       567.35 o                         
   4  24   4      15867.44      15140.67       640.03 o                         
   5  24   4        552.84        591.49       283.25 o                         
   6  24   4       2124.71       2215.60       350.44 o                         
   7  24   4         33.12         85.24       255.36 o                         
   8  24   4        390.54       -104.76       280.87 o                         
  -7  25   4       1515.39       1734.56       321.42 o                         
  -6  25   4      10999.73      10674.71       525.60 o                         
  -5  25   4       6057.85       6242.59       435.50 o                         
  -4  25   4       4305.58       4952.53       441.26 o                         
  -3  25   4       1770.15       1578.48       337.78 o                         
  -2  25   4        298.77        -52.03       268.53 o                         
  -1  25   4        884.25        876.14       332.53 o                         
   0  25   4       1851.14       1064.55       332.69 o                         
   1  25   4       9921.82      11548.69       626.97 o                         
   2  25   4       3471.37       2695.57       362.65 o                         
   3  25   4      16910.25      17450.47       697.69 o                         
   4  25   4        292.65        182.44       273.34 o                         
   5  25   4       6122.30       7218.03       499.05 o                         
   6  25   4         12.12        331.32       272.96 o                         
  -5  26   4       6209.88       6737.76       477.65 o                         
  -4  26   4       5397.10       5556.77       437.42 o                         
  -3  26   4        660.81        837.66       325.60 o                         
  -2  26   4         33.07       -122.16       281.35 o                         
  -1  26   4       2395.37       2641.23       406.53 o                         
   0  26   4       3492.66       3063.69       412.70 o                         
   1  26   4       2750.40       2836.71       419.93 o                         
   2  26   4      15268.88      17046.57       772.61 o                         
   3  26   4       1208.67       1568.20       337.42 o                         
   4  26   4      11391.93      12499.14       617.33 o                         
 -18   1   5        502.99        316.14       269.70 o                         
 -17   1   5         15.91       -237.29       237.29 o                         
 -16   1   5         50.08        186.11       231.09 o                         
 -15   1   5          1.86       -218.56       218.56 o                         
 -14   1   5         83.36        -72.62       190.77 o                         
 -13   1   5         27.72       -249.76       249.76 o                         
 -12   1   5       8320.52       7412.51       346.44 o                         
 -11   1   5       1581.64       1807.07       170.24 o                         
 -10   1   5         52.85         30.07       122.03 o                         
  -9   1   5         94.72         31.61        87.77 o                         
  -8   1   5       1013.28        672.72       103.19 o                         
  -7   1   5        181.17         75.92        90.48 o                         
  -6   1   5      14180.19      14738.91       310.65 o                         
  -5   1   5      15102.57      17327.86       341.80 o                         
  -4   1   5        125.76        136.11        56.97 o                         
  -3   1   5       3787.16       4150.64       137.22 o                         
  -2   1   5       8318.65       9600.30       261.15 o                         
  -1   1   5        395.39        316.37        43.67 o                         
   0   1   5       8087.09       8102.29       171.09 o                         
   1   1   5      11819.21      11762.76       291.61 o                         
   2   1   5      27329.61      27934.02       553.37 o                         
   3   1   5      72540.52      77401.23      1344.08 o                         
   4   1   5      23699.95      25225.34       454.47 o                         
   5   1   5       2897.77       2416.03       165.28 o                         
   6   1   5        408.87        797.83        85.13 o                         
   7   1   5       4120.12       3564.29       149.23 o                         
   8   1   5        338.21        243.33        94.59 o                         
   9   1   5       1765.38       1915.83       179.11 o                         
  10   1   5       1945.02       1595.57       182.83 o                         
  11   1   5        509.01        782.05       174.82 o                         
  12   1   5         50.12        341.69       168.73 o                         
  13   1   5        488.65        419.48       197.86 o                         
  14   1   5         35.26         75.16       209.19 o                         
  15   1   5         55.48         71.70       207.58 o                         
  16   1   5        217.73        272.15       234.07 o                         
  17   1   5         50.82        523.97       315.89 o                         
  18   1   5         12.81         40.72       257.79 o                         
 -18   2   5         33.99       -152.24       272.23 o                         
 -17   2   5       1402.56       1179.86       346.03 o                         
 -16   2   5        359.27        174.71       235.60 o                         
 -15   2   5         56.27        308.54       214.00 o                         
 -14   2   5          3.37       -181.85       181.85 o                         
 -13   2   5       3677.85       3669.70       288.23 o                         
 -12   2   5       6887.70       6689.49       338.68 o                         
 -11   2   5      22159.64      20911.31       527.92 o                         
 -10   2   5       3840.69       3946.76       256.38 o                         
  -9   2   5       7261.09       6201.38       244.67 o                         
  -8   2   5       5244.36       4397.89       164.04 o                         
  -7   2   5       1242.96       1278.22       108.31 o                         
  -6   2   5       6222.14       8027.44       213.27 o                         
  -5   2   5         77.36         63.00        64.54 o                         
  -4   2   5      26974.85      30305.98       566.83 o                         
  -3   2   5        390.64        216.97        55.73 o                         
  -2   2   5       3476.06       3363.23       126.60 o                         
  -1   2   5       1991.53       2546.98       103.68 o                         
   0   2   5        450.77        507.78        39.19 o                         
   1   2   5       2608.40       2884.92       186.61 o                         
   2   2   5        100.68        169.67        59.30 o                         
   3   2   5       6725.43       7321.88       185.78 o                         
   4   2   5       5836.30       6238.90       208.27 o                         
   5   2   5       1308.41        982.95       116.82 o                         
   6   2   5      10024.87       8068.72       249.67 o                         
   7   2   5       2016.13       1685.13       114.31 o                         
   8   2   5      21234.71      20181.34       464.13 o                         
   9   2   5        886.30        775.82       126.94 o                         
  10   2   5       4009.81       3766.93       247.05 o                         
  11   2   5       1406.06       1496.79       197.08 o                         
  12   2   5       2858.60       2559.38       248.96 o                         
  13   2   5       1028.52       1054.32       217.16 o                         
  14   2   5        615.34        147.09       198.96 o                         
  15   2   5       1853.85       2468.80       288.30 o                         
  16   2   5        141.38        -23.43       223.80 o                         
  17   2   5       2335.79       3172.98       342.35 o                         
  18   2   5         18.34        148.91       277.88 o                         
 -18   3   5       1720.67       1916.68       341.48 o                         
 -17   3   5         11.09       -221.33       243.67 o                         
 -16   3   5         32.40       -230.35       230.35 o                         
 -15   3   5        377.46        137.45       277.01 o                         
 -14   3   5       5171.51       4475.63       387.57 o                         
 -13   3   5       1997.97       1648.33       231.73 o                         
 -12   3   5      20464.86      19875.31       578.90 o                         
 -11   3   5       6198.60       5406.88       318.64 o                         
 -10   3   5      16866.31      16937.95       449.81 o                         
  -9   3   5      23841.95      24154.85       505.91 o                         
  -8   3   5      13964.71      14817.13       346.97 o                         
  -7   3   5       7043.42       7569.59       232.06 o                         
  -6   3   5        498.10        263.95        93.03 o                         
  -5   3   5      28712.98      30158.49       576.03 o                         
  -4   3   5         31.42         21.83        45.44 o                         
  -3   3   5      20683.71      22107.46       569.49 o                         
  -2   3   5        132.87         90.78        39.44 o                         
  -1   3   5     291976.38     328202.00      5472.09 o                         
   0   3   5       7010.63       7997.37       194.66 o                         
   1   3   5      33123.12      35341.79       682.89 o                         
   2   3   5       2830.05       3046.61       127.04 o                         
   3   3   5      19389.84      19062.49       410.35 o                         
   4   3   5       6490.58       7239.82       194.36 o                         
   5   3   5      22061.94      22057.95       417.99 o                         
   6   3   5        791.42        536.63        91.85 o                         
   7   3   5      36351.32      37695.15       681.42 o                         
   8   3   5      38185.43      36700.46       747.45 o                         
   9   3   5      16854.12      16313.63       416.10 o                         
  10   3   5       2490.16       2937.51       226.27 o                         
  11   3   5         24.34       -143.35       143.35 o                         
  12   3   5        537.90        582.53       185.55 o                         
  13   3   5        451.05        309.53       186.12 o                         
  14   3   5       1764.44       1829.60       259.86 o                         
  15   3   5        264.36        -41.98       201.26 o                         
  16   3   5       7419.42       6501.17       414.50 o                         
  17   3   5        609.83        446.06       288.62 o                         
  18   3   5       2397.39       3308.62       400.55 o                         
 -18   4   5        241.82        265.66       336.14 o                         
 -17   4   5       2848.09       3101.36       363.89 o                         
 -16   4   5        713.73        921.47       262.17 o                         
 -15   4   5         69.26         31.73       210.41 o                         
 -14   4   5         56.52        -89.81       220.89 o                         
 -13   4   5       8166.62       7778.02       399.21 o                         
 -12   4   5       5119.03       4382.86       310.16 o                         
 -11   4   5      22893.75      22546.06       652.23 o                         
 -10   4   5      14488.99      13747.73       377.82 o                         
  -9   4   5      36308.14      36468.33       866.39 o                         
  -8   4   5      10414.55      10515.94       290.00 o                         
  -7   4   5      20815.73      21084.01       450.15 o                         
  -6   4   5       3445.19       4449.06       170.91 o                         
  -5   4   5         38.70         28.51        62.16 o                         
  -4   4   5      57720.45      65325.91      1240.00 o                         
  -3   4   5         51.40        165.80        55.29 o                         
  -2   4   5      95383.11     108643.14      2019.85 o                         
  -1   4   5      18514.86      20053.28       365.67 o                         
   0   4   5     226063.78     251007.95      3729.48 o                         
   1   4   5      10052.21      11751.53       276.77 o                         
   2   4   5      15136.25      15161.32       317.67 o                         
   3   4   5      16912.21      18470.73       377.53 o                         
   4   4   5       5593.49       6033.32       179.92 o                         
   5   4   5       2203.07       1537.91       104.60 o                         
   6   4   5      65193.17      70502.17      1267.31 o                         
   7   4   5      41922.24      38944.66       704.63 o                         
   8   4   5      26322.31      26394.69       521.76 o                         
   9   4   5      27838.62      26071.36       579.99 o                         
  10   4   5       6614.95       6189.69       262.36 o                         
  11   4   5       2338.56       2466.26       255.64 o                         
  12   4   5        121.02        -93.00       238.18 o                         
  13   4   5       2146.18       2155.41       250.49 o                         
  14   4   5        976.01        713.82       227.08 o                         
  15   4   5       5579.82       6390.53       605.14 o                         
  16   4   5       1158.54       1101.88       287.42 o                         
  17   4   5       8626.97       9824.50       540.72 o                         
  18   4   5        107.23        671.31       301.59 o                         
 -18   5   5       6469.25       6965.11       606.65 o                         
 -17   5   5         47.24       -236.09       236.09 o                         
 -16   5   5       1138.25        967.49       265.78 o                         
 -15   5   5         74.05        400.38       221.02 o                         
 -14   5   5       3814.11       4338.46       339.18 o                         
 -13   5   5       4534.82       4111.84       323.73 o                         
 -12   5   5       8540.06       8593.87       619.49 o                         
 -11   5   5      21278.01      21614.76       636.38 o                         
 -10   5   5      54495.30      52751.95      1105.87 o                         
  -9   5   5      18094.15      17813.21       478.10 o                         
  -8   5   5      11061.06      10502.92       290.69 o                         
  -7   5   5       7082.70       7555.42       229.83 o                         
  -6   5   5       2248.08       1989.50       122.95 o                         
  -5   5   5      53083.18      56548.60      1201.33 o                         
  -4   5   5       3077.44       2901.69       139.10 o                         
  -3   5   5     181461.67     188274.62      3234.55 o                         
  -2   5   5       4974.36       5058.66       179.54 o                         
  -1   5   5     273707.75     312350.16      4952.90 o                         
   0   5   5      52443.36      59152.92       923.05 o                         
   1   5   5      60480.78      63496.68      1213.42 o                         
   2   5   5        214.34        119.74        59.06 o                         
   3   5   5        288.67        185.06        63.09 o                         
   4   5   5       6977.77       6089.41       184.49 o                         
   5   5   5      90829.75      93200.10      1652.87 o                         
   6   5   5       9881.46       8967.51       236.62 o                         
   7   5   5      53835.70      52401.50       984.04 o                         
   8   5   5      40021.12      37687.15       751.43 o                         
   9   5   5      20823.67      19939.71       460.66 o                         
  10   5   5      17840.23      17632.88       594.39 o                         
  11   5   5       3385.87       3370.14       289.15 o                         
  12   5   5       3191.30       2583.73       262.65 o                         
  13   5   5       3222.53       3225.87       300.53 o                         
  14   5   5       2479.56       3294.73       375.28 o                         
  15   5   5         37.84       -212.45       212.45 o                         
  16   5   5      10806.14      12723.45       579.94 o                         
  17   5   5         42.24        336.22       275.15 o                         
  18   5   5       7579.96       9295.90       552.17 o                         
 -18   6   5         20.35         38.63       320.98 o                         
 -17   6   5       4412.33       4386.04       542.11 o                         
 -16   6   5        243.21         71.84       224.96 o                         
 -15   6   5         18.99         79.88       218.56 o                         
 -14   6   5        916.17        618.56       213.05 o                         
 -13   6   5      16008.65      15225.76       548.74 o                         
 -12   6   5      30488.98      29815.72      1437.55 o                         
 -11   6   5      20280.16      19006.54       588.61 o                         
 -10   6   5      29684.61      30430.00       931.68 o                         
  -9   6   5      35283.64      32607.65       671.36 o                         
  -8   6   5      20152.21      19216.26       435.67 o                         
  -7   6   5        251.90        111.08        88.20 o                         
  -6   6   5        715.33        485.91       125.96 o                         
  -5   6   5       4551.49       4219.20       151.70 o                         
  -4   6   5      94159.79      97834.12      1724.99 o                         
  -3   6   5        103.83        247.09        71.25 o                         
  -2   6   5     172284.84     182977.66      3148.87 o                         
  -1   6   5      14164.05      15272.13       289.24 o                         
   0   6   5     112319.14     118167.45      1795.13 o                         
   1   6   5         13.95         94.79        55.37 o                         
   2   6   5      19264.92      19672.27       401.09 o                         
   3   6   5        141.86         38.62        66.21 o                         
   4   6   5       5717.02       5670.26       199.90 o                         
   5   6   5        358.21        475.32       121.04 o                         
   6   6   5      79305.96      78873.32      1429.69 o                         
   7   6   5      47870.99      45751.71       824.75 o                         
   8   6   5      53138.81      50049.39       958.85 o                         
   9   6   5      25214.46      23031.41       521.98 o                         
  10   6   5       9873.59      10088.75       356.56 o                         
  11   6   5       5574.41       4908.42       321.35 o                         
  12   6   5        172.66        184.31       178.58 o                         
  13   6   5        197.36        125.69       193.26 o                         
  14   6   5        830.12        312.72       228.90 o                         
  15   6   5       9941.03      10303.92       502.32 o                         
  16   6   5        271.13         -6.92       254.03 o                         
  17   6   5       9542.10      10911.77       564.26 o                         
 -18   7   5       7358.39       7828.47       601.52 o                         
 -17   7   5        414.00         80.71       277.93 o                         
 -16   7   5        834.72       1408.37       318.41 o                         
 -15   7   5         14.15        -88.20       207.71 o                         
 -14   7   5       3347.36       3424.53       315.37 o                         
 -13   7   5        796.68        585.89       218.32 o                         
 -12   7   5      24940.58      22665.69       679.67 o                         
 -11   7   5      23459.35      22245.89       655.09 o                         
 -10   7   5      45028.34      44627.15       971.20 o                         
  -9   7   5      21508.59      22270.96       506.06 o                         
  -8   7   5       9189.35       8000.86       323.17 o                         
  -7   7   5       3426.01       3403.52       225.64 o                         
  -6   7   5        399.62        452.18        85.38 o                         
  -5   7   5      32908.32      34725.14       894.43 o                         
  -4   7   5       4368.18       4754.73       175.77 o                         
  -3   7   5     137737.05     154801.77      2684.93 o                         
  -2   7   5        521.76        365.15        73.32 o                         
  -1   7   5     127523.81     135203.16      2160.82 o                         
   0   7   5         89.34         84.01        59.39 o                         
   1   7   5      52268.93      54020.88       966.85 o                         
   2   7   5        300.47        169.23        58.20 o                         
   3   7   5       1985.02       1718.02       109.29 o                         
   4   7   5        529.39        763.39        93.25 o                         
   5   7   5      15929.58      13888.09       338.06 o                         
   6   7   5      39318.28      40130.71       784.95 o                         
   7   7   5      61405.02      58836.91      1037.70 o                         
   8   7   5      23498.25      20839.06       452.84 o                         
   9   7   5      12741.47      12298.43       350.26 o                         
  10   7   5      17512.41      15818.97       469.09 o                         
  11   7   5       2581.32       2545.33       261.49 o                         
  12   7   5         63.41       -170.29       170.29 o                         
  13   7   5        709.25        663.81       213.98 o                         
  14   7   5       6758.76       6270.77       407.33 o                         
  15   7   5        387.71        568.87       247.88 o                         
  16   7   5      11712.61      13363.53       770.55 o                         
  17   7   5          1.16       -253.46       253.46 o                         
 -17   8   5       2807.68       2994.95       404.53 o                         
 -16   8   5        295.63        134.87       268.23 o                         
 -15   8   5        476.23        473.60       226.62 o                         
 -14   8   5        267.88        148.12       215.17 o                         
 -13   8   5      11596.75      11390.35       542.46 o                         
 -12   8   5       4398.95       4181.16       313.01 o                         
 -11   8   5      32423.94      31809.88      1111.85 o                         
 -10   8   5      18736.49      16815.43       932.38 o                         
  -9   8   5      17501.53      17724.95       470.47 o                         
  -8   8   5      18424.92      18519.91       436.18 o                         
  -7   8   5        739.27        621.79       111.94 o                         
  -6   8   5         16.21         24.85        76.97 o                         
  -5   8   5      12252.59      11824.67       305.93 o                         
  -4   8   5      63056.33      66085.78      1209.00 o                         
  -3   8   5       6098.87       6388.80       188.51 o                         
  -2   8   5     157416.33     165587.08      2824.24 o                         
  -1   8   5       1837.62       1880.20       110.28 o                         
   0   8   5     165625.59     171073.91      2915.21 o                         
   1   8   5      11323.53      11402.70       271.10 o                         
   2   8   5      26871.21      24356.27       486.86 o                         
   3   8   5        166.99        224.05        71.83 o                         
   4   8   5       3747.66       3848.55       181.58 o                         
   5   8   5       9627.46       8886.86       307.11 o                         
   6   8   5      41877.98      43531.33       849.71 o                         
   7   8   5      23402.49      21832.95       499.47 o                         
   8   8   5      38275.80      39750.73       756.15 o                         
   9   8   5      27897.29      28045.09       614.84 o                         
  10   8   5       5546.39       5837.14       298.55 o                         
  11   8   5       1100.56       1447.14       222.57 o                         
  12   8   5        326.13        255.65       196.12 o                         
  13   8   5       3239.44       2801.93       295.57 o                         
  14   8   5        595.76        -18.58       218.98 o                         
  15   8   5       9205.03       9175.15       505.85 o                         
  16   8   5         78.73        216.90       276.84 o                         
  17   8   5       7385.52       8411.04       738.14 o                         
 -17   9   5        473.60        596.98       347.18 o                         
 -16   9   5        366.43        425.46       350.51 o                         
 -15   9   5        439.44        304.35       266.33 o                         
 -14   9   5       2696.19       3462.20       327.68 o                         
 -13   9   5         53.20        -66.25       192.93 o                         
 -12   9   5      14673.18      16422.95       562.24 o                         
 -11   9   5       3639.73       3505.13       309.24 o                         
 -10   9   5      26936.10      25867.52       772.92 o                         
  -9   9   5      22847.38      22546.04       527.36 o                         
  -8   9   5       3661.56       3600.14       209.08 o                         
  -7   9   5      10767.38      10930.36       290.58 o                         
  -6   9   5         32.38         76.65       109.84 o                         
  -5   9   5        141.42         71.02        88.21 o                         
  -4   9   5       4664.06       4199.27       165.05 o                         
  -3   9   5      71436.02      74928.01      1454.02 o                         
  -2   9   5       1561.34       1565.49       101.30 o                         
  -1   9   5     148967.31     156673.50      2506.38 o                         
   0   9   5      14545.82      13811.92       320.37 o                         
   1   9   5      58466.20      59771.07      1078.27 o                         
   2   9   5        179.82        512.47        82.95 o                         
   3   9   5       1830.68       2302.97       162.57 o                         
   4   9   5       4705.88       5179.32       213.66 o                         
   5   9   5      25767.67      25139.16       576.15 o                         
   6   9   5      12487.99      12239.61       333.82 o                         
   7   9   5      51479.34      51115.05      1521.05 o                         
   8   9   5      23031.71      22180.53       483.54 o                         
   9   9   5      13866.12      13818.39       363.91 o                         
  10   9   5      10173.21      10509.30       383.37 o                         
  11   9   5        294.67        431.77       185.62 o                         
  12   9   5        465.43        200.52       198.05 o                         
  13   9   5       1518.04       1615.68       259.35 o                         
  14   9   5       2285.80       2425.31       325.40 o                         
  15   9   5        936.82        842.00       326.98 o                         
  16   9   5       6968.96       8019.44       501.79 o                         
  17   9   5         69.06        462.94       359.90 o                         
 -17  10   5       1385.20        882.08       409.74 o                         
 -16  10   5        641.77        949.36       375.37 o                         
 -15  10   5        604.86        521.86       333.31 o                         
 -14  10   5          4.66       -271.64       271.64 o                         
 -13  10   5       2623.37       2628.02       330.65 o                         
 -12  10   5        202.05        120.29       175.65 o                         
 -11  10   5      12547.09      13314.08       483.62 o                         
 -10  10   5       6163.89       5998.54       300.01 o                         
  -9  10   5       5534.51       5668.27       267.79 o                         
  -8  10   5       8407.64       8296.91       264.80 o                         
  -7  10   5        126.79         29.20       122.44 o                         
  -6  10   5       5245.78       5149.66       220.14 o                         
  -5  10   5       9245.87       8802.25       270.39 o                         
  -4  10   5      14841.54      14495.51       382.46 o                         
  -3  10   5        322.58        345.75       114.87 o                         
  -2  10   5      88018.59      94956.49      1674.93 o                         
  -1  10   5        196.86        133.49        65.08 o                         
   0  10   5      77365.87      80215.31      1427.21 o                         
   1  10   5         58.08         42.03        76.71 o                         
   2  10   5      12210.29      12189.49       326.70 o                         
   3  10   5       1097.79       1073.62       140.92 o                         
   4  10   5       1010.22       1163.89       116.75 o                         
   5  10   5       9660.05      10392.86       318.33 o                         
   6  10   5      31915.93      32517.74       633.73 o                         
   7  10   5       3880.58       4264.23       228.34 o                         
   8  10   5       7915.51       7478.70       279.33 o                         
   9  10   5      13590.54      13730.85       372.55 o                         
  10  10   5       1260.72       1383.74       183.66 o                         
  11  10   5        675.20       1302.11       226.43 o                         
  12  10   5       3900.98       4439.04       343.23 o                         
  13  10   5        579.52        869.73       352.40 o                         
  14  10   5       1574.47       1146.70       277.66 o                         
  15  10   5       2930.43       2876.04       420.13 o                         
  16  10   5        184.14        283.33       347.06 o                         
  17  10   5       3077.01       3864.60       484.80 o                         
 -17  11   5        152.02       -144.57       352.17 o                         
 -16  11   5         17.75         16.75       330.23 o                         
 -15  11   5       1274.39       1039.32       389.65 o                         
 -14  11   5       1241.47       1524.95       380.21 o                         
 -13  11   5          5.05       -191.58       267.20 o                         
 -12  11   5       1645.56       2257.90       288.50 o                         
 -11  11   5        262.06         85.95       184.41 o                         
 -10  11   5       1905.32       2087.90       208.72 o                         
  -9  11   5       2645.37       2741.78       196.46 o                         
  -8  11   5        115.12       -111.63       111.63 o                         
  -7  11   5       3920.68       3843.42       253.19 o                         
  -6  11   5        216.00        234.33       151.89 o                         
  -5  11   5       1315.58       1484.97       130.20 o                         
  -4  11   5       6110.53       6037.41       273.68 o                         
  -3  11   5       9031.96       8382.53       292.55 o                         
  -2  11   5       2872.28       3169.52       173.50 o                         
  -1  11   5      38136.87      38658.52      1191.38 o                         
   0  11   5        719.09        786.34        94.90 o                         
   1  11   5      22055.47      21024.15       674.53 o                         
   2  11   5       2949.05       2546.44       142.47 o                         
   3  11   5       1215.68       1542.86       123.73 o                         
   4  11   5       1144.79       1077.11       124.25 o                         
   5  11   5      20696.14      19364.54       486.53 o                         
   6  11   5       5083.63       5013.47       242.51 o                         
   7  11   5       8067.04       7299.31       272.52 o                         
   8  11   5       5238.40       5340.97       250.81 o                         
   9  11   5       2931.55       2614.77       190.08 o                         
  10  11   5       1721.29       1776.80       195.72 o                         
  11  11   5        145.87        547.77       206.00 o                         
  12  11   5        892.21       1861.44       264.85 o                         
  13  11   5        107.13        238.25       285.44 o                         
  14  11   5       1527.78       1842.06       372.32 o                         
  15  11   5        169.72       -299.15       299.15 o                         
  16  11   5       1919.74       1531.21       384.44 o                         
 -16  12   5         34.65       -177.18       331.32 o                         
 -15  12   5        342.17        517.09       334.68 o                         
 -14  12   5       2024.45       2674.71       445.59 o                         
 -13  12   5         18.38        140.58       266.61 o                         
 -12  12   5       1398.18       1199.22       317.97 o                         
 -11  12   5       1973.66       1804.46       257.60 o                         
 -10  12   5         16.62       -104.62       148.42 o                         
  -9  12   5        157.92        -49.94       135.45 o                         
  -8  12   5       2970.27       3457.35       216.73 o                         
  -7  12   5        894.32        465.84       175.59 o                         
  -6  12   5       1523.52       1753.65       187.54 o                         
  -5  12   5       1125.88        874.47       170.74 o                         
  -4  12   5        395.05        439.79       137.38 o                         
  -3  12   5        396.32        505.61       127.94 o                         
  -2  12   5        144.31        447.76       112.07 o                         
  -1  12   5        465.40        443.93       128.40 o                         
   0  12   5        547.46        864.48        97.23 o                         
   1  12   5       2939.74       2290.66       146.05 o                         
   2  12   5        527.01        504.70       100.01 o                         
   3  12   5       6884.17       6960.62       238.75 o                         
   4  12   5        902.97       1062.26       135.17 o                         
   5  12   5        277.90        412.08       118.22 o                         
   6  12   5       3346.00       3596.38       398.01 o                         
   7  12   5       2548.42       2510.61       173.66 o                         
   8  12   5       3038.72       2544.32       192.09 o                         
   9  12   5       4353.40       4578.84       236.46 o                         
  10  12   5       2313.16       2216.03       253.71 o                         
  11  12   5       1035.00       1485.16       503.30 o                         
  12  12   5         98.60         89.92       274.81 o                         
  13  12   5          1.55        199.41       299.98 o                         
  14  12   5         27.07        -78.43       367.30 o                         
  15  12   5        987.72       1503.64       421.52 o                         
  16  12   5          0.67       -139.72       334.25 o                         
 -16  13   5          7.00        299.16       535.33 o                         
 -15  13   5        113.14         36.40       341.64 o                         
 -14  13   5          2.81       -274.62       274.62 o                         
 -13  13   5        501.21        550.24       413.52 o                         
 -12  13   5        177.89        409.97       317.10 o                         
 -11  13   5        158.92        175.89       186.81 o                         
 -10  13   5          8.49        178.24       172.17 o                         
  -9  13   5       1033.41        685.32       159.38 o                         
  -8  13   5       1858.14        905.63       248.08 o                         
  -7  13   5        574.32        222.37       184.22 o                         
  -6  13   5       4537.19       4738.17       273.29 o                         
  -5  13   5       8489.92       7631.35       348.94 o                         
  -4  13   5        198.13        121.87       130.38 o                         
  -3  13   5         22.33        177.63       125.94 o                         
  -2  13   5        145.86        269.50       112.08 o                         
  -1  13   5       1079.97       1271.25       172.61 o                         
   0  13   5         27.39         59.05        81.57 o                         
   1  13   5       4759.50       5139.42       202.76 o                         
   2  13   5       8209.12       8147.66       252.94 o                         
   3  13   5        240.46        -37.30        97.68 o                         
   4  13   5        259.51        313.18       101.97 o                         
   5  13   5        255.24        300.71       101.49 o                         
   6  13   5       1047.14       1068.05       144.75 o                         
   7  13   5          5.69         27.40       154.64 o                         
   8  13   5       1250.74        937.23       179.23 o                         
   9  13   5       3469.20       3673.80       266.53 o                         
  10  13   5          4.46       -108.28       185.54 o                         
  11  13   5       3580.49       3425.43       380.44 o                         
  12  13   5       1121.41       1703.93       341.85 o                         
  13  13   5        258.75         68.12       289.51 o                         
  14  13   5         62.09        287.95       324.76 o                         
  15  13   5        101.78        -47.26       342.88 o                         
  16  13   5          2.39       -324.85       341.82 o                         
 -16  14   5        290.60        630.33       406.10 o                         
 -15  14   5        234.34        553.67       369.59 o                         
 -14  14   5       1927.09       2393.26       420.27 o                         
 -13  14   5       2697.87       2217.88       389.27 o                         
 -12  14   5        510.62        328.45       266.34 o                         
 -11  14   5        192.02          3.02       220.96 o                         
 -10  14   5       7829.73       7387.84       519.69 o                         
  -9  14   5       1711.39       2137.07       203.15 o                         
  -8  14   5        360.45        382.94       172.96 o                         
  -7  14   5        176.50        270.77       160.11 o                         
  -6  14   5        352.55        335.41       139.74 o                         
  -5  14   5         68.69        -22.40       131.95 o                         
  -4  14   5       4741.37       4109.04       397.61 o                         
  -3  14   5       1161.53       1514.92       170.28 o                         
  -2  14   5      13983.34      12433.31       421.72 o                         
  -1  14   5         92.06         32.32       104.96 o                         
   0  14   5       4251.84       4410.17       222.18 o                         
   1  14   5       4363.79       3902.23       183.40 o                         
   2  14   5       1716.51       2298.83       186.97 o                         
   3  14   5       4036.28       3645.12       233.56 o                         
   4  14   5        128.73         83.93       142.20 o                         
   5  14   5       2089.58       2026.56       200.11 o                         
   6  14   5       3429.69       3540.39       246.35 o                         
   7  14   5        700.58        646.37       177.88 o                         
   8  14   5        986.54        965.45       190.72 o                         
   9  14   5        110.87        154.42       172.08 o                         
  10  14   5       7516.74       6971.64       370.87 o                         
  11  14   5         25.12        143.32       281.95 o                         
  12  14   5        365.73        886.57       335.32 o                         
  13  14   5          1.21        197.53       321.81 o                         
  14  14   5         10.08        -81.66       408.20 o                         
  15  14   5        723.66       1358.04       389.33 o                         
 -15  15   5        152.72        249.14       343.05 o                         
 -14  15   5       1557.90       2024.09       419.32 o                         
 -13  15   5       3431.51       3661.88       473.17 o                         
 -12  15   5       5175.17       4405.37       474.02 o                         
 -11  15   5       6035.90       5830.32       434.64 o                         
 -10  15   5       4741.65       5284.33       415.82 o                         
  -9  15   5       3671.56       3001.91       418.52 o                         
  -8  15   5       4208.19       4084.17       279.33 o                         
  -7  15   5        283.26        341.29       169.78 o                         
  -6  15   5       2822.52       2377.06       190.83 o                         
  -5  15   5       4925.89       4950.67       290.14 o                         
  -4  15   5          1.02        -58.45       137.21 o                         
  -3  15   5       8480.30       8121.13       323.63 o                         
  -2  15   5       3371.09       2900.53       215.96 o                         
  -1  15   5      21735.85      20390.77       498.11 o                         
   0  15   5         31.24        -35.79       131.35 o                         
   1  15   5       5422.67       5426.40       310.52 o                         
   2  15   5       2425.18       2621.67       213.09 o                         
   3  15   5         37.07       -107.15       138.12 o                         
   4  15   5       2914.71       3455.05       243.22 o                         
   5  15   5       3410.81       3437.60       246.73 o                         
   6  15   5      12414.59      12317.16       462.13 o                         
   7  15   5      11228.52       9892.10       560.48 o                         
   8  15   5       1686.44       1445.90       191.63 o                         
   9  15   5       5297.90       5260.47       323.11 o                         
  10  15   5        901.48        836.53       224.20 o                         
  11  15   5       3367.95       4501.00       436.39 o                         
  12  15   5        198.22        428.39       315.93 o                         
  13  15   5        511.35        117.99       329.47 o                         
  14  15   5       2156.03       2855.01       429.90 o                         
  15  15   5        273.38       -193.00       344.56 o                         
 -15  16   5         49.39        -11.52       338.70 o                         
 -14  16   5         66.96        344.29       336.85 o                         
 -13  16   5       2098.23       1975.95       403.62 o                         
 -12  16   5       6717.27       6346.22       575.01 o                         
 -11  16   5      13053.51      13872.40       638.80 o                         
 -10  16   5       6785.65       6865.65       477.93 o                         
  -9  16   5      10989.18       9405.39      1248.04 o                         
  -8  16   5       2832.44       2620.83       246.02 o                         
  -7  16   5         90.79        386.93       163.57 o                         
  -6  16   5        599.58       1040.73       191.49 o                         
  -5  16   5          3.11         -2.64       146.79 o                         
  -4  16   5      50172.79      47959.41      1058.32 o                         
  -3  16   5        205.85        242.58       144.81 o                         
  -2  16   5      34617.88      33505.96       785.14 o                         
  -1  16   5         93.93        151.22       151.81 o                         
   0  16   5      20665.86      19414.77       632.80 o                         
   1  16   5         50.23         37.70       193.54 o                         
   2  16   5       1480.10       1651.57       223.54 o                         
   3  16   5       2296.28       1752.63       232.07 o                         
   4  16   5       2376.47       2427.29       219.21 o                         
   5  16   5       8478.97       8195.28       367.34 o                         
   6  16   5      17570.83      17221.99       515.35 o                         
   7  16   5       6919.63       6442.98       328.59 o                         
   8  16   5      13013.83      13547.18       439.75 o                         
   9  16   5       8920.17       9000.84       367.21 o                         
  10  16   5       3155.81       3237.97       331.45 o                         
  11  16   5       4058.47       3971.69       374.02 o                         
  12  16   5        625.40        765.00       330.54 o                         
  13  16   5        466.70        764.96       357.48 o                         
  14  16   5         12.21       -107.59       359.87 o                         
 -14  17   5       1320.63       1067.22       377.79 o                         
 -13  17   5       1645.07       1592.39       377.55 o                         
 -12  17   5       9149.21       9193.88       644.20 o                         
 -11  17   5       7325.91       7383.66       485.15 o                         
 -10  17   5      13882.54      13197.11       615.21 o                         
  -9  17   5      18633.36      17515.51       566.84 o                         
  -8  17   5       1965.33       2370.01       230.25 o                         
  -7  17   5        134.83        131.88       158.22 o                         
  -6  17   5        432.85        250.10       170.41 o                         
  -5  17   5       2948.37       3142.49       250.10 o                         
  -4  17   5       1936.84       2163.24       219.35 o                         
  -3  17   5      87562.55      83606.84      1871.10 o                         
  -2  17   5         32.86         12.04       194.00 o                         
  -1  17   5      38693.17      35748.74       853.40 o                         
   0  17   5        485.24        673.12       184.22 o                         
   1  17   5      23746.30      22236.77       784.84 o                         
   2  17   5        615.58        708.32       195.68 o                         
   3  17   5       1209.77       1224.56       217.49 o                         
   4  17   5       1817.00       1515.88       230.90 o                         
   5  17   5      13975.93      12400.45       481.68 o                         
   6  17   5       9611.94       9191.82       427.20 o                         
   7  17   5      14450.61      13522.35       545.30 o                         
   8  17   5      12793.79      12705.23       436.77 o                         
   9  17   5       9562.17       9525.15       387.63 o                         
  10  17   5       8057.84       8488.80       414.90 o                         
  11  17   5        109.92        465.80       271.63 o                         
  12  17   5        209.13       -376.19       376.19 o                         
  13  17   5        283.01        576.55       370.74 o                         
  14  17   5       1733.47       2706.46       452.13 o                         
 -14  18   5        309.91        383.29       335.71 o                         
 -13  18   5       6562.60       6185.67       597.78 o                         
 -12  18   5       3655.03       4178.95       508.39 o                         
 -11  18   5      17306.80      19197.83       778.50 o                         
 -10  18   5      10904.83      10815.87       700.45 o                         
  -9  18   5      10224.41      11218.06       422.46 o                         
  -8  18   5      10713.97      11585.58       721.93 o                         
  -7  18   5       1649.05       1939.93       253.37 o                         
  -6  18   5         93.47        204.28       169.53 o                         
  -5  18   5        797.85        870.84       232.34 o                         
  -4  18   5      18190.79      17321.59       825.77 o                         
  -3  18   5       2431.56       2150.58       263.07 o                         
  -2  18   5      53847.66      53194.52      1291.68 o                         
  -1  18   5         10.65        130.71       175.33 o                         
   0  18   5      56565.64      54759.46      1202.11 o                         
   1  18   5        289.16        527.85       200.71 o                         
   2  18   5        244.13        110.70       184.45 o                         
   3  18   5       2374.25       1858.10       248.62 o                         
   4  18   5       1575.30       1297.53       235.41 o                         
   5  18   5       4647.92       4559.02       340.26 o                         
   6  18   5      13970.31      13548.70       519.49 o                         
   7  18   5      16947.07      18074.29       622.49 o                         
   8  18   5      13730.60      12932.15       486.37 o                         
   9  18   5      14436.23      13971.41       555.87 o                         
  10  18   5       2113.13       1509.79       397.04 o                         
  11  18   5       1626.43       2207.74       342.92 o                         
  12  18   5        799.27        210.63       357.51 o                         
  13  18   5        808.86        828.77       406.96 o                         
 -13  19   5       1814.59       1454.02       635.83 o                         
 -12  19   5      12784.18      14003.17       806.85 o                         
 -11  19   5       7052.99       6983.91       522.93 o                         
 -10  19   5      12418.91      14097.12       596.38 o                         
  -9  19   5      15278.96      14106.68       658.06 o                         
  -8  19   5       2166.79       2567.89       285.98 o                         
  -7  19   5       1355.71       1693.65       246.78 o                         
  -6  19   5        331.92        215.52       182.60 o                         
  -5  19   5       1915.93       1904.45       263.86 o                         
  -4  19   5       4318.05       4480.71       345.13 o                         
  -3  19   5      48642.35      46027.03      1171.79 o                         
  -2  19   5        622.41        918.63       235.38 o                         
  -1  19   5      43750.93      43175.02      1013.53 o                         
   0  19   5          7.87        -46.72       190.36 o                         
   1  19   5      16414.78      15653.01       559.22 o                         
   2  19   5       3203.72       3047.21       290.33 o                         
   3  19   5        123.12         50.96       194.63 o                         
   4  19   5         18.97         89.47       191.52 o                         
   5  19   5      15107.70      14281.55       537.42 o                         
   6  19   5       3068.00       3412.79       314.75 o                         
   7  19   5      14138.97      14477.62       576.98 o                         
   8  19   5      13417.17      14250.73       524.77 o                         
   9  19   5       8546.36       9355.78       492.71 o                         
  10  19   5       6337.41       6406.60       506.25 o                         
  11  19   5         43.83        312.62       394.73 o                         
  12  19   5         11.55       -287.66       377.95 o                         
 -12  20   5       3088.57       3103.40       496.90 o                         
 -11  20   5      11564.87      12742.75       665.30 o                         
 -10  20   5      11043.58      11089.52       605.37 o                         
  -9  20   5       5680.18       6156.40       501.30 o                         
  -8  20   5       5563.87       5511.90       372.93 o                         
  -7  20   5         48.43        377.01       212.57 o                         
  -6  20   5        122.23        288.67       203.36 o                         
  -5  20   5       2921.88       2819.17       313.94 o                         
  -4  20   5      16317.81      15717.98       591.56 o                         
  -3  20   5       4653.51       4973.25       375.05 o                         
  -2  20   5      43610.43      41696.97      1101.08 o                         
  -1  20   5         59.77        299.08       195.13 o                         
   0  20   5      27051.86      24545.47       751.54 o                         
   1  20   5       1715.63       2037.18       317.35 o                         
   2  20   5       6857.41       6338.93       385.43 o                         
   3  20   5       4205.56       3902.71       337.18 o                         
   4  20   5       5303.72       5159.45       365.00 o                         
   5  20   5       1013.24        930.28       248.15 o                         
   6  20   5      13230.42      12818.87       541.03 o                         
   7  20   5       5352.35       5587.51       335.64 o                         
   8  20   5       7091.75       7470.32       402.74 o                         
   9  20   5       9313.16       9210.10       570.34 o                         
  10  20   5       2212.30       2036.91       384.44 o                         
  11  20   5       2261.69       2018.17       813.90 o                         
  12  20   5         74.09       1162.64       559.62 o                         
 -11  21   5       3459.34       4202.77       472.06 o                         
 -10  21   5       6803.76       8166.36       570.98 o                         
  -9  21   5       8713.33       9380.91       568.49 o                         
  -8  21   5        733.02        993.26       255.76 o                         
  -7  21   5       3932.89       4024.86       342.87 o                         
  -6  21   5       1186.49       1556.01       260.74 o                         
  -5  21   5       5194.80       4438.81       373.27 o                         
  -4  21   5       3379.98       3837.64       414.54 o                         
  -3  21   5      17336.24      17778.23       639.87 o                         
  -2  21   5        570.59        249.42       226.56 o                         
  -1  21   5      32144.11      29674.85       876.26 o                         
   0  21   5        151.92        151.08       220.18 o                         
   1  21   5       7781.82       7996.24       434.52 o                         
   2  21   5       5330.41       5443.63       380.25 o                         
   3  21   5        128.12        126.97       217.77 o                         
   4  21   5        294.70        588.35       263.10 o                         
   5  21   5       5829.90       6337.63       416.81 o                         
   6  21   5       1223.84       1317.72       284.22 o                         
   7  21   5       9139.87       9170.69       455.56 o                         
   8  21   5       6009.27       6367.09       450.62 o                         
   9  21   5       1434.36       1383.05       555.84 o                         
  10  21   5       6509.11       6376.88       559.66 o                         
  11  21   5         16.46        272.22       512.66 o                         
 -10  22   5       4361.92       4155.59       458.74 o                         
  -9  22   5       2330.59       2478.35       390.65 o                         
  -8  22   5       6333.01       7133.48       436.60 o                         
  -7  22   5        177.58         -6.49       226.13 o                         
  -6  22   5        779.06        804.62       247.67 o                         
  -5  22   5       3678.76       3743.37       302.68 o                         
  -4  22   5       7659.30       8625.55       474.90 o                         
  -3  22   5       1314.68       1618.77       287.14 o                         
  -2  22   5      17000.53      16973.13      1094.14 o                         
  -1  22   5          2.64       -132.89       233.02 o                         
   0  22   5      10675.74      11233.56       514.56 o                         
   1  22   5       4648.42       4347.91       369.68 o                         
   2  22   5       1125.21       1019.72       281.64 o                         
   3  22   5       1432.69       1464.55       271.68 o                         
   4  22   5       1840.61       1333.01       279.83 o                         
   5  22   5         31.51       -225.56       240.01 o                         
   6  22   5       3963.08       3911.52       374.53 o                         
   7  22   5       4075.75       3866.78       386.98 o                         
   8  22   5       5492.57       5215.00       435.45 o                         
   9  22   5       5755.15       6024.01       543.38 o                         
  10  22   5          4.05          0.60       335.21 o                         
  -9  23   5       2648.49       3348.51       441.98 o                         
  -8  23   5         47.12        294.05       253.42 o                         
  -7  23   5       1845.34       2101.57       308.15 o                         
  -6  23   5        706.92        813.56       256.98 o                         
  -5  23   5         10.19        503.28       238.91 o                         
  -4  23   5       2794.70       2773.77       349.60 o                         
  -3  23   5       6034.31       6847.73       539.08 o                         
  -2  23   5        410.07        510.76       257.14 o                         
  -1  23   5       7263.41       7141.39       503.60 o                         
   0  23   5        667.22        324.63       248.11 o                         
   1  23   5       4723.45       4956.05       400.20 o                         
   2  23   5       1611.22       1655.49       295.34 o                         
   3  23   5         79.07        103.06       251.64 o                         
   4  23   5        882.17        795.74       275.39 o                         
   5  23   5       3369.35       3754.39       375.01 o                         
   6  23   5       1152.80       1150.74       268.88 o                         
   7  23   5       2645.21       2492.25       358.43 o                         
   8  23   5       3812.77       3160.17       392.13 o                         
   9  23   5        165.74        516.71       345.53 o                         
  -8  24   5       1456.64       1415.47       366.84 o                         
  -7  24   5        159.55        438.92       266.04 o                         
  -6  24   5        660.56       1034.51       277.20 o                         
  -5  24   5       2788.23       2935.32       328.79 o                         
  -4  24   5         24.00        257.86       252.13 o                         
  -3  24   5        442.97        334.94       272.69 o                         
  -2  24   5       3323.97       3598.08       501.61 o                         
  -1  24   5         12.22       -224.93       267.57 o                         
   0  24   5       2800.45       3278.28       397.95 o                         
   1  24   5       1459.66       1334.71       300.70 o                         
   2  24   5          4.59        162.58       266.43 o                         
   3  24   5       1700.98       2039.53       324.40 o                         
   4  24   5        485.96        667.97       283.74 o                         
   5  24   5          6.22         30.11       228.99 o                         
   6  24   5       2392.55       1702.15       482.80 o                         
   7  24   5        836.62        773.33       307.52 o                         
   8  24   5        220.83        521.98       310.81 o                         
  -7  25   5        643.76        883.91       297.79 o                         
  -6  25   5        423.84       1042.73       299.20 o                         
  -5  25   5       2140.03       2549.56       337.16 o                         
  -4  25   5        828.32        449.83       264.28 o                         
  -3  25   5        570.90        646.24       248.76 o                         
  -2  25   5         44.03       -111.34       268.88 o                         
  -1  25   5          5.57        372.30       293.72 o                         
   0  25   5       1204.16       1849.14       352.92 o                         
   1  25   5          6.92        321.76       309.91 o                         
   2  25   5       1136.60       1561.21       358.09 o                         
   3  25   5        472.11        928.06       307.61 o                         
   4  25   5       1404.32       1344.15       273.75 o                         
   5  25   5        217.50         99.27       278.12 o                         
   6  25   5         62.89       -329.78       329.78 o                         
  -4  26   5       1865.45       1547.77       316.93 o                         
  -3  26   5         25.45         64.16       267.62 o                         
  -2  26   5        221.86       -188.26       278.59 o                         
  -1  26   5          7.26        -92.25       253.47 o                         
   0  26   5        752.06        765.73       282.10 o                         
   1  26   5       1996.80       1810.47       373.82 o                         
   2  26   5        146.93        687.27       264.09 o                         
   3  26   5       1004.99       1106.68       445.07 o                         
   4  26   5         42.03        227.24       301.64 o                         
 -18   0   6          9.83       -310.74       339.63 o                         
 -17   0   6       4092.29       4498.77       536.50 o                         
 -16   0   6       8193.82       7226.00       592.88 o                         
 -15   0   6       7159.47       6935.32       562.52 o                         
 -14   0   6      24918.57      22831.10       945.56 o                         
 -13   0   6       4705.79       5532.84       481.72 o                         
 -12   0   6      30085.52      31318.89      1306.85 o                         
 -11   0   6        878.59        682.50       368.82 o                         
 -10   0   6       2735.81       2505.15       364.87 o                         
  -9   0   6        467.25        669.52       138.91 o                         
  -8   0   6      49883.34      46873.59      1168.27 o                         
  -7   0   6         10.32          4.86       102.36 o                         
  -6   0   6     216270.16     233197.30      5211.71 o                         
  -5   0   6      20443.98      23997.57       632.54 o                         
  -4   0   6      92537.66      96477.41      2198.37 o                         
  -2   0   6      34383.66      38616.91       912.63 o                         
  -1   0   6       1404.95       1963.55       186.61 o                         
   0   0   6      46790.71      50047.59      3452.67 o                         
   1   0   6        919.19       1094.79       104.04 o                         
   2   0   6      31927.30      32693.28       821.48 o                         
   3   0   6     204942.08     207369.66      4606.10 o                         
   4   0   6      56166.75      61627.87      1444.94 o                         
   5   0   6     197786.38     199455.69      5228.16 o                         
   6   0   6        686.77        746.05       125.47 o                         
   7   0   6      19719.22      18724.79       860.72 o                         
   8   0   6          2.77        -25.68       109.57 o                         
   9   0   6       1187.85        794.84       203.38 o                         
  10   0   6       3557.31       3956.91       354.17 o                         
  11   0   6      12501.95      12028.66       621.87 o                         
  12   0   6       1593.62       1621.94       309.62 o                         
  13   0   6      29941.24      27241.69      1050.33 o                         
  14   0   6        314.76        469.39       302.70 o                         
  15   0   6      11624.14      10882.73       681.27 o                         
  16   0   6        691.30        744.36       353.66 o                         
  17   0   6        625.76        -88.86       325.18 o                         
  18   0   6        151.95        169.21       382.36 o                         
 -18   1   6       1412.20       1883.35       317.86 o                         
 -17   1   6       2251.58       1799.69       304.21 o                         
 -16   1   6       3251.14       3525.78       332.37 o                         
 -15   1   6      16342.83      15877.30       562.19 o                         
 -14   1   6       7247.13       7230.49       390.18 o                         
 -13   1   6      24982.42      24024.82       667.49 o                         
 -12   1   6        290.19        388.17       176.82 o                         
 -11   1   6       5294.53       4740.88       279.63 o                         
 -10   1   6       1352.72        970.02       160.88 o                         
  -9   1   6      15052.59      14490.31       332.03 o                         
  -8   1   6       5673.85       5061.21       180.01 o                         
  -7   1   6     124417.84     122954.37      1992.97 o                         
  -6   1   6      10225.94      11437.84       264.61 o                         
  -5   1   6     215071.22     232747.28      3671.27 o                         
  -4   1   6      30589.30      32324.16       565.34 o                         
  -3   1   6      62151.15      61888.36      1650.50 o                         
  -2   1   6       1723.67       1861.76        88.46 o                         
  -1   1   6       5828.14       5479.07       189.63 o                         
   0   1   6       5906.48       6127.25       273.50 o                         
   1   1   6     130071.19     135778.20      2561.10 o                         
   2   1   6     110942.30     123468.89      2093.88 o                         
   3   1   6      92167.86      98396.70      1696.16 o                         
   4   1   6     121424.75     123559.06      2126.12 o                         
   5   1   6      44620.28      45274.82       779.03 o                         
   6   1   6      64154.89      61763.47      1122.33 o                         
   7   1   6       5255.59       4908.28       177.80 o                         
   8   1   6       1134.24        819.81        97.55 o                         
   9   1   6         35.92        -82.66        94.73 o                         
  10   1   6      14626.29      12939.23       412.03 o                         
  11   1   6        348.97        326.59       156.64 o                         
  12   1   6      13665.11      13919.47       475.39 o                         
  13   1   6       1603.83       2357.45       253.39 o                         
  14   1   6      18538.79      17592.72       687.44 o                         
  15   1   6       1809.17       2005.14       279.19 o                         
  16   1   6       4174.97       3729.36       349.46 o                         
  17   1   6        118.63          3.74       246.69 o                         
  18   1   6        195.71       -240.08       333.68 o                         
 -18   2   6        818.05        236.85       287.10 o                         
 -17   2   6       2497.97       2624.50       351.61 o                         
 -16   2   6       6148.10       5450.10       391.02 o                         
 -15   2   6       6586.93       6336.66       417.37 o                         
 -14   2   6      25106.29      23120.31       673.37 o                         
 -13   2   6       5788.29       6213.55       345.20 o                         
 -12   2   6      16614.46      15520.34       496.16 o                         
 -11   2   6        461.65        288.76       160.63 o                         
 -10   2   6       2409.72       2133.54       198.63 o                         
  -9   2   6       3187.81       3331.62       157.01 o                         
  -8   2   6      29372.28      30389.21       576.09 o                         
  -7   2   6       4954.25       5387.93       183.81 o                         
  -6   2   6     138663.05     140115.27      2248.29 o                         
  -5   2   6        676.20       1104.09        88.59 o                         
  -4   2   6     100886.55     105736.88      1962.68 o                         
  -3   2   6        494.42        827.39        74.04 o                         
  -2   2   6       3696.82       4426.56       154.96 o                         
  -1   2   6      63577.64      73648.25      1380.04 o                         
   0   2   6      62914.30      69815.14      1114.30 o                         
   1   2   6     204906.42     222178.88      5063.57 o                         
   2   2   6      23164.13      26733.56       601.95 o                         
   3   2   6      45796.33      44421.99       794.96 o                         
   4   2   6      37259.36      39483.77       679.37 o                         
   5   2   6      77067.84      74420.42      1228.44 o                         
   6   2   6        403.30        556.19        99.66 o                         
   7   2   6      38260.66      36552.07       666.63 o                         
   8   2   6        681.92        539.38        94.11 o                         
   9   2   6       1233.15       1176.75       139.05 o                         
  10   2   6          6.26        -34.99       130.75 o                         
  11   2   6      18358.09      15929.15       509.50 o                         
  12   2   6       1579.67       1793.02       226.87 o                         
  13   2   6      22899.72      22966.71       662.48 o                         
  14   2   6        620.00        904.89       234.79 o                         
  15   2   6       9594.69       9902.52       463.20 o                         
  16   2   6       1471.75       1528.99       275.73 o                         
  17   2   6         17.81       -257.21       257.21 o                         
  18   2   6        168.67       -144.34       300.73 o                         
 -18   3   6       1111.03       1279.41       361.34 o                         
 -17   3   6       2905.59       2830.98       378.29 o                         
 -16   3   6       7030.87       7287.35       462.26 o                         
 -15   3   6       6151.08       5966.57       580.46 o                         
 -14   3   6       9252.36       8742.70       438.13 o                         
 -13   3   6       8187.59       7487.82       393.53 o                         
 -12   3   6       1328.08       1149.89       204.79 o                         
 -11   3   6       3653.12       3638.85       334.18 o                         
 -10   3   6        190.90         91.01       114.73 o                         
  -9   3   6       4362.96       4846.80       193.21 o                         
  -8   3   6       1482.48       2128.59       149.71 o                         
  -7   3   6      55637.29      54502.58      1007.04 o                         
  -6   3   6          8.17         28.25        69.41 o                         
  -5   3   6     109616.66     112649.41      1944.10 o                         
  -4   3   6      13855.24      15689.59       356.27 o                         
  -3   3   6       2915.16       2973.92       115.95 o                         
  -2   3   6      27061.07      28624.08       633.17 o                         
  -1   3   6      30390.55      30141.72       656.83 o                         
   0   3   6      74604.39      81359.05      1395.62 o                         
   1   3   6      12392.86      13516.52       299.49 o                         
   2   3   6      42291.07      44363.98       862.05 o                         
   3   3   6      10999.28      11818.22       287.63 o                         
   4   3   6      49700.08      51888.16       931.76 o                         
   5   3   6       6640.53       6049.62       177.25 o                         
   6   3   6      19045.00      17554.79       364.65 o                         
   7   3   6          3.95        -37.12        72.43 o                         
   8   3   6       3215.29       2953.19       155.66 o                         
   9   3   6        890.45        753.18       103.10 o                         
  10   3   6       8101.56       7390.28       347.32 o                         
  11   3   6       1841.77       1950.54       270.64 o                         
  12   3   6      30220.68      29668.30       762.19 o                         
  13   3   6       1540.96       2046.59       291.44 o                         
  14   3   6      13105.50      11303.43       465.18 o                         
  15   3   6        613.18        702.79       234.78 o                         
  16   3   6       1520.88       1345.65       379.59 o                         
  17   3   6       1270.56       1891.98       333.82 o                         
  18   3   6        180.91       -181.92       265.80 o                         
 -18   4   6        209.40        236.95       320.09 o                         
 -17   4   6        370.33        388.88       269.64 o                         
 -16   4   6       1563.51       1621.85       291.37 o                         
 -15   4   6       1937.36       2182.41       288.01 o                         
 -14   4   6       3447.08       3858.51       327.94 o                         
 -13   4   6        804.37        546.88       206.19 o                         
 -12   4   6        612.24        594.08       195.40 o                         
 -11   4   6        113.81         32.20       155.63 o                         
 -10   4   6        205.03         36.84       124.39 o                         
  -9   4   6        368.17        297.10       133.73 o                         
  -8   4   6      26050.67      24871.50       529.29 o                         
  -7   4   6        148.36        -18.56        81.26 o                         
  -6   4   6      63047.39      65926.38      1186.46 o                         
  -5   4   6        133.63         58.51        54.87 o                         
  -4   4   6      50554.11      53011.41      1118.53 o                         
  -3   4   6       3955.73       3208.68       208.44 o                         
  -2   4   6        169.05        185.42        50.79 o                         
  -1   4   6      12631.93      14320.31       464.26 o                         
   0   4   6      13194.89      15290.11       334.71 o                         
   1   4   6      37825.91      42607.00       822.03 o                         
   2   4   6      11760.28      11944.05       288.67 o                         
   3   4   6      43466.81      43138.68       851.68 o                         
   4   4   6      16904.60      17105.54       393.04 o                         
   5   4   6      19892.87      18063.48       418.41 o                         
   6   4   6       2897.63       3441.47       160.56 o                         
   7   4   6       3461.97       3338.82       168.19 o                         
   8   4   6       2307.41       2175.93       139.25 o                         
   9   4   6         46.33          1.24        92.38 o                         
  10   4   6        891.66        911.99       149.92 o                         
  11   4   6       9413.59       8980.93       373.22 o                         
  12   4   6        439.60        543.32       190.22 o                         
  13   4   6       4403.15       4236.10       315.03 o                         
  14   4   6        615.54        528.73       226.07 o                         
  15   4   6       2891.17       2753.41       322.41 o                         
  16   4   6        763.81        964.87       285.76 o                         
  17   4   6        201.08        892.31       283.69 o                         
  18   4   6          7.30        321.59       403.37 o                         
 -18   5   6         29.17        425.66       310.98 o                         
 -17   5   6        178.07        228.40       311.87 o                         
 -16   5   6         28.36          4.63       236.37 o                         
 -15   5   6        565.43        565.07       231.40 o                         
 -14   5   6         41.99        106.92       201.13 o                         
 -13   5   6         91.42       -171.71       171.71 o                         
 -12   5   6         71.67       -174.62       174.62 o                         
 -11   5   6       1382.38       1407.98       213.83 o                         
 -10   5   6        128.00        -70.23       125.28 o                         
  -9   5   6        294.14        243.15       127.12 o                         
  -8   5   6         35.41        -29.39        92.54 o                         
  -7   5   6       9951.65       9578.85       278.56 o                         
  -6   5   6      28440.58      29742.28       587.13 o                         
  -5   5   6      22865.04      22921.79       501.57 o                         
  -4   5   6        616.71        639.77        83.28 o                         
  -3   5   6         80.27        146.80        72.68 o                         
  -2   5   6       2078.47       2338.95       114.48 o                         
  -1   5   6      19421.06      19715.75       368.89 o                         
   0   5   6      38596.14      41355.66       663.69 o                         
   1   5   6       1525.08       1906.24       125.29 o                         
   2   5   6        497.29        529.62        63.68 o                         
   3   5   6       3656.84       4145.94       149.33 o                         
   4   5   6      17212.50      15769.17       349.33 o                         
   5   5   6        631.69        649.05        96.72 o                         
   6   5   6       3141.70       3302.62       164.32 o                         
   7   5   6        141.67         50.03        89.31 o                         
   8   5   6       1339.93       1427.22       135.47 o                         
   9   5   6        525.99        591.83       117.61 o                         
  10   5   6       1956.53       1790.55       189.37 o                         
  11   5   6        554.01        833.61       195.93 o                         
  12   5   6       2577.82       2725.27       279.37 o                         
  13   5   6       1089.43        686.30       217.14 o                         
  14   5   6       3550.12       3244.88       320.04 o                         
  15   5   6        287.18        187.24       335.73 o                         
  16   5   6        226.80        564.71       314.14 o                         
  17   5   6        164.94        790.64       296.11 o                         
 -18   6   6        268.81        553.37       367.00 o                         
 -17   6   6         67.10        431.23       302.70 o                         
 -16   6   6        351.99       -130.40       262.07 o                         
 -15   6   6          4.17       -200.30       200.30 o                         
 -14   6   6        292.22        133.09       197.21 o                         
 -13   6   6          4.23       -177.57       177.57 o                         
 -12   6   6       2779.22       2314.47       256.41 o                         
 -11   6   6        540.98        482.06       184.40 o                         
 -10   6   6         19.55        178.18       161.03 o                         
  -9   6   6         17.49        -51.13       106.45 o                         
  -8   6   6        449.59        401.83       125.48 o                         
  -7   6   6        132.90        153.85        86.78 o                         
  -6   6   6       1032.02        905.37        96.53 o                         
  -5   6   6       9999.37      10642.67       290.36 o                         
  -4   6   6       1255.00       1410.83       104.83 o                         
  -3   6   6       2770.67       2847.83       136.66 o                         
  -2   6   6       1363.49       1156.53        94.46 o                         
  -1   6   6        587.61        810.68        70.75 o                         
   0   6   6        146.94         60.55        54.17 o                         
   1   6   6       3054.01       3376.56       134.57 o                         
   2   6   6        805.41       1249.71       109.55 o                         
   3   6   6        243.50        493.25        78.02 o                         
   4   6   6       8160.74       8283.62       230.46 o                         
   5   6   6       1163.84       1267.30       108.40 o                         
   6   6   6        676.83        920.69       107.92 o                         
   7   6   6         29.02         73.94        98.24 o                         
   8   6   6         31.47        -83.95       101.12 o                         
   9   6   6        942.72       1133.71       176.20 o                         
  10   6   6         17.48       -133.29       133.76 o                         
  11   6   6       1017.64       1129.08       217.78 o                         
  12   6   6         26.64       -155.92       174.27 o                         
  13   6   6        746.09        541.41       310.36 o                         
  14   6   6        157.36        -18.33       218.87 o                         
  15   6   6        334.63        350.78       239.96 o                         
  16   6   6         34.71         77.22       247.16 o                         
  17   6   6         24.99        294.97       267.79 o                         
 -18   7   6        153.09        365.93       431.34 o                         
 -17   7   6         33.06        284.85       283.75 o                         
 -16   7   6         80.80         11.19       262.79 o                         
 -15   7   6        779.23        546.20       227.90 o                         
 -14   7   6        397.17        136.20       201.62 o                         
 -13   7   6        227.62        155.10       184.17 o                         
 -12   7   6        573.01        329.68       208.13 o                         
 -11   7   6       1513.32       1363.03       219.28 o                         
 -10   7   6        135.85         -7.04       140.26 o                         
  -9   7   6       3048.91       2965.99       184.50 o                         
  -8   7   6         24.24         -6.24        87.12 o                         
  -7   7   6       2130.37       2322.38       156.25 o                         
  -6   7   6        666.02        787.31       103.13 o                         
  -5   7   6        505.79        507.84        97.16 o                         
  -4   7   6         12.88         88.03        72.55 o                         
  -3   7   6       6872.62       7488.95       219.30 o                         
  -2   7   6         38.46         59.11        68.45 o                         
  -1   7   6         11.37         -1.89        55.29 o                         
   0   7   6       4110.83       4047.96       136.60 o                         
   1   7   6       3293.25       3572.25       143.68 o                         
   2   7   6       6300.46       7498.96       240.83 o                         
   3   7   6       3591.79       3708.08       153.45 o                         
   4   7   6       7938.67       9061.81       251.87 o                         
   5   7   6       4338.14       4849.60       187.95 o                         
   6   7   6       3769.18       3903.95       185.72 o                         
   7   7   6         63.56          9.36        94.23 o                         
   8   7   6       8793.64       8818.49       473.13 o                         
   9   7   6         98.94        144.98       117.49 o                         
  10   7   6        287.39        725.64       168.23 o                         
  11   7   6        383.38        263.46       197.44 o                         
  12   7   6       1832.77       1321.35       236.36 o                         
  13   7   6         95.86        151.88       230.41 o                         
  14   7   6        765.08        563.87       239.29 o                         
  15   7   6         66.25        222.72       238.59 o                         
  16   7   6        296.16        536.55       264.61 o                         
  17   7   6         18.16       -114.18       271.57 o                         
 -17   8   6        393.70        490.03       351.15 o                         
 -16   8   6       1797.22       1482.16       330.83 o                         
 -15   8   6       1572.21       1600.36       319.16 o                         
 -14   8   6       4500.90       4033.80       370.95 o                         
 -13   8   6       1199.32       1290.13       239.12 o                         
 -12   8   6       2094.51       1963.08       241.61 o                         
 -11   8   6        154.85       -173.73       173.73 o                         
 -10   8   6         98.41        302.98       147.39 o                         
  -9   8   6       2386.33       2196.45       203.22 o                         
  -8   8   6       9562.31       8390.01       408.95 o                         
  -7   8   6        277.62        191.29        98.95 o                         
  -6   8   6      40294.36      41771.91       870.53 o                         
  -5   8   6       1798.71       1886.47       130.62 o                         
  -4   8   6       6424.61       6030.37       207.53 o                         
  -3   8   6        183.49        121.91        75.82 o                         
  -2   8   6       1820.03       1720.83       104.80 o                         
  -1   8   6       3795.98       3782.34       134.82 o                         
   0   8   6       1182.06       1307.58       109.58 o                         
   1   8   6      21910.80      24111.92       492.73 o                         
   2   8   6       1684.27       1511.24       102.02 o                         
   3   8   6      30196.28      30393.14       563.51 o                         
   4   8   6       9098.04       9529.84       267.65 o                         
   5   8   6      13651.61      13047.37       331.93 o                         
   6   8   6        279.75        223.61        99.70 o                         
   7   8   6       1178.61       1003.23       130.12 o                         
   8   8   6        248.91         60.51       105.53 o                         
   9   8   6       4050.38       4033.52       247.14 o                         
  10   8   6        544.44        523.13       167.75 o                         
  11   8   6       1447.62       1553.63       230.23 o                         
  12   8   6          4.26        -55.59       182.08 o                         
  13   8   6       5206.70       4793.44       364.14 o                         
  14   8   6       1599.16       2271.95       300.10 o                         
  15   8   6       1208.41       1240.57       283.82 o                         
  16   8   6          2.14       -208.17       337.60 o                         
  17   8   6         27.05        302.18       297.50 o                         
 -17   9   6        143.28        685.82       354.50 o                         
 -16   9   6       1971.18       1680.91       412.16 o                         
 -15   9   6       6323.75       6244.37       495.41 o                         
 -14   9   6       4194.99       4486.70       417.73 o                         
 -13   9   6       6646.78       5365.19       365.87 o                         
 -12   9   6       1096.91        945.36       215.80 o                         
 -11   9   6       3347.32       3353.92       356.23 o                         
 -10   9   6         75.84        -81.92       140.41 o                         
  -9   9   6       3736.67       3929.49       214.57 o                         
  -8   9   6         90.49        177.69       111.12 o                         
  -7   9   6      48856.43      47821.81       864.32 o                         
  -6   9   6       5066.13       4922.76       215.32 o                         
  -5   9   6      51600.92      50473.66       962.29 o                         
  -4   9   6         81.71        103.55        82.18 o                         
  -3   9   6      20831.25      19474.73       431.83 o                         
  -2   9   6          5.48        156.20        90.37 o                         
  -1   9   6      12607.47      16108.70       337.61 o                         
   0   9   6       3988.16       3996.03       149.98 o                         
   1   9   6       5588.23       5392.47       186.16 o                         
   2   9   6      71762.37      75477.55      1343.44 o                         
   3   9   6      14869.94      15329.60       457.51 o                         
   4   9   6      37116.52      35535.41       710.20 o                         
   5   9   6       6128.08       5851.85       219.46 o                         
   6   9   6       8736.93       8128.84       266.30 o                         
   7   9   6        450.83        536.08       120.47 o                         
   8   9   6       1220.45       1408.56       148.07 o                         
   9   9   6         51.96         63.28       118.55 o                         
  10   9   6       2651.74       3312.07       248.94 o                         
  11   9   6        633.20        902.13       207.07 o                         
  12   9   6      11635.68      10594.92       512.77 o                         
  13   9   6       1419.90       1853.78       282.61 o                         
  14   9   6       6532.24       6440.15       427.58 o                         
  15   9   6        361.77        655.59       307.12 o                         
  16   9   6        577.42        995.10       395.15 o                         
  17   9   6         84.97        549.89       358.75 o                         
 -17  10   6       3370.09       3591.54       525.17 o                         
 -16  10   6       3484.65       3481.85       494.53 o                         
 -15  10   6       2667.71       2704.93       532.35 o                         
 -14  10   6      15345.28      13413.40      1075.43 o                         
 -13  10   6       4484.30       4638.80       487.06 o                         
 -12  10   6       8353.43       6654.15       425.26 o                         
 -11  10   6         97.61        -59.93       159.14 o                         
 -10  10   6       1114.70       1169.59       210.20 o                         
  -9  10   6        362.39        334.04       122.21 o                         
  -8  10   6      27573.97      26265.63       580.93 o                         
  -7  10   6       1061.32       1100.89       121.99 o                         
  -6  10   6      79831.56      78327.29      1448.72 o                         
  -5  10   6       9903.44      10289.59       298.30 o                         
  -4  10   6      56885.72      54613.03      1035.16 o                         
  -3  10   6       3486.56       2983.12       155.99 o                         
  -2  10   6      21840.40      20426.16       415.97 o                         
  -1  10   6      14061.01      16045.21       344.19 o                         
   0  10   6      23113.02      24482.33       508.92 o                         
   1  10   6      14074.73      13418.80       321.06 o                         
   2  10   6      16221.35      14678.52       360.02 o                         
   3  10   6      38439.41      35495.24       694.23 o                         
   4  10   6      38514.48      38247.86       667.80 o                         
   5  10   6      41031.12      40170.56       802.55 o                         
   6  10   6       4360.26       3785.21       200.63 o                         
   7  10   6       1451.37       1153.57       139.35 o                         
   8  10   6        267.62         95.41       123.50 o                         
   9  10   6       3437.73       3448.98       214.71 o                         
  10  10   6        192.62        355.77       173.80 o                         
  11  10   6      23025.41      22161.57       691.00 o                         
  12  10   6        294.40        503.99       214.85 o                         
  13  10   6      18686.86      18676.76       658.49 o                         
  14  10   6       1155.97       1301.83       283.15 o                         
  15  10   6       4152.57       4302.84       481.10 o                         
  16  10   6         60.62       -257.05       322.61 o                         
 -17  11   6       2787.84       2319.09       551.55 o                         
 -16  11   6       5116.19       5966.30       601.13 o                         
 -15  11   6       9037.94       7422.53       625.72 o                         
 -14  11   6       5468.92       5359.52       537.31 o                         
 -13  11   6      10737.91       9772.70       610.65 o                         
 -12  11   6       3993.85       4533.53       449.64 o                         
 -11  11   6       1735.56       2270.92       277.09 o                         
 -10  11   6         10.78       -145.05       145.05 o                         
  -9  11   6       5382.86       5626.46       257.18 o                         
  -8  11   6       3187.36       3026.69       177.90 o                         
  -7  11   6      46254.83      45054.53       962.70 o                         
  -6  11   6      10421.20      10575.78       318.73 o                         
  -5  11   6      74834.34      75913.48      1405.69 o                         
  -4  11   6      15606.45      17413.06       418.46 o                         
  -3  11   6      42067.98      42066.26       894.45 o                         
  -2  11   6       1275.38       1832.88       144.67 o                         
  -1  11   6        232.42        298.78        77.62 o                         
   0  11   6       2644.98       3684.88       171.58 o                         
   1  11   6       6550.31       6156.60       205.49 o                         
   2  11   6      31730.27      28827.22       584.04 o                         
   3  11   6      35307.26      36337.30       716.97 o                         
   4  11   6      59573.85      55341.51      1116.21 o                         
   5  11   6      14783.02      15135.28       387.30 o                         
   6  11   6      31473.45      29686.74       661.77 o                         
   7  11   6       1231.02       1320.39       158.19 o                         
   8  11   6        524.27        388.39       133.31 o                         
   9  11   6        861.72        591.72       139.90 o                         
  10  11   6      12575.37      12399.60       454.54 o                         
  11  11   6        375.68        797.39       214.30 o                         
  12  11   6      40035.34      38345.17      1038.88 o                         
  13  11   6        774.00       1260.90       332.21 o                         
  14  11   6      12505.05      12366.75       674.82 o                         
  15  11   6        399.92        568.46       356.03 o                         
  16  11   6       1878.51       1148.23       384.29 o                         
 -16  12   6       3550.75       4278.71       553.37 o                         
 -15  12   6       3293.45       3797.91       521.04 o                         
 -14  12   6      14132.89      13817.53       762.43 o                         
 -13  12   6       5992.98       6384.10       521.10 o                         
 -12  12   6       3752.46       3753.19       431.08 o                         
 -11  12   6        600.22        347.49       212.78 o                         
 -10  12   6         27.38       -148.07       148.07 o                         
  -9  12   6        546.81        453.13       155.24 o                         
  -8  12   6      26660.29      24867.70       613.91 o                         
  -7  12   6        110.46        -27.64       139.67 o                         
  -6  12   6      55962.18      54485.41      1158.48 o                         
  -5  12   6      17625.69      17919.70       494.28 o                         
  -4  12   6      85512.75      87277.12      1502.16 o                         
  -3  12   6      11655.33      11616.40       362.84 o                         
  -2  12   6       7034.06       5700.95       227.60 o                         
  -1  12   6       6829.57       6927.39       246.72 o                         
   0  12   6       5436.44       5602.95       207.94 o                         
   1  12   6      12103.46      11867.58       307.20 o                         
   2  12   6      39788.30      41134.42       800.28 o                         
   3  12   6      57100.92      54973.31      1031.87 o                         
   4  12   6      29819.68      29240.60       611.94 o                         
   5  12   6      81520.50      79338.69      1451.52 o                         
   6  12   6       9179.48      10044.73       388.05 o                         
   7  12   6      15473.66      14500.35       502.71 o                         
   8  12   6         90.02        115.14       133.04 o                         
   9  12   6        463.76        544.96       146.22 o                         
  10  12   6         38.65        287.03       181.08 o                         
  11  12   6      15348.79      16140.04       674.56 o                         
  12  12   6        497.96       1164.39       313.10 o                         
  13  12   6      18764.17      19217.39       794.30 o                         
  14  12   6        943.96       1531.18       368.11 o                         
  15  12   6       3599.21       3010.35       449.54 o                         
  16  12   6        519.23        -91.89       350.13 o                         
 -16  13   6       6053.71       6272.85       770.23 o                         
 -15  13   6       7716.89       7418.24       815.27 o                         
 -14  13   6       2678.81       3034.02       545.83 o                         
 -13  13   6      16274.55      15221.17       785.89 o                         
 -12  13   6        804.31        879.70       287.88 o                         
 -11  13   6       1842.08       1425.10       384.90 o                         
 -10  13   6       4754.75       4316.44       354.59 o                         
  -9  13   6       2993.97       2942.83       218.57 o                         
  -8  13   6         53.79       -105.56       105.56 o                         
  -7  13   6      30131.09      28854.53       713.57 o                         
  -6  13   6       1573.37       1587.24       190.30 o                         
  -5  13   6      92009.12      88289.93      1774.76 o                         
  -4  13   6       7120.85       7745.34       308.89 o                         
  -3  13   6      31670.28      28362.54      1032.24 o                         
  -2  13   6       7653.92       8123.28       281.01 o                         
  -1  13   6       2241.20       2531.07       173.93 o                         
   0  13   6      10134.69      10292.16       275.65 o                         
   1  13   6      13567.03      13734.85       345.76 o                         
   2  13   6      18670.78      16698.35       810.20 o                         
   3  13   6      36271.63      36129.53       728.27 o                         
   4  13   6      74116.05      70136.87      1298.09 o                         
   5  13   6      16799.36      16589.33       455.54 o                         
   6  13   6      39007.00      39139.80       759.96 o                         
   7  13   6        931.47       1019.03       182.21 o                         
   8  13   6       3546.07       3292.80       251.48 o                         
   9  13   6       1217.63       1179.37       192.34 o                         
  10  13   6      10155.55       9978.52       414.07 o                         
  11  13   6        150.63        188.15       303.64 o                         
  12  13   6      12846.48      12702.69       633.70 o                         
  13  13   6        806.99        729.14       328.00 o                         
  14  13   6       9955.57      10448.16       636.11 o                         
  15  13   6       1707.17       2878.55       548.13 o                         
 -16  14   6       4577.27       5867.24      1153.09 o                         
 -15  14   6       4752.45       5019.83       563.59 o                         
 -14  14   6      10214.49      10546.02       730.39 o                         
 -13  14   6       4770.81       5125.75       510.08 o                         
 -12  14   6       7588.32       7747.10       552.88 o                         
 -11  14   6        596.30        686.28       250.78 o                         
 -10  14   6       1959.35       1979.26       285.29 o                         
  -9  14   6        167.58         99.76       154.61 o                         
  -8  14   6      28114.42      28920.46       731.95 o                         
  -7  14   6        285.23        196.80       153.91 o                         
  -6  14   6      34886.80      33187.35       792.64 o                         
  -5  14   6       7800.16       6795.54       284.57 o                         
  -4  14   6      44073.80      43732.39       964.02 o                         
  -3  14   6       8239.39       7271.75       300.99 o                         
  -2  14   6       3508.46       3840.12       216.13 o                         
  -1  14   6        263.20        160.98       119.96 o                         
   0  14   6       2565.16       2694.89       180.61 o                         
   1  14   6      10717.48       9699.05       287.48 o                         
   2  14   6      19285.06      18988.27       442.47 o                         
   3  14   6      42861.13      40394.46       885.24 o                         
   4  14   6      15151.27      14917.93       438.59 o                         
   5  14   6      52766.62      48439.80      1043.99 o                         
   6  14   6       2772.87       2878.06       203.68 o                         
   7  14   6       8457.29       8107.82       318.90 o                         
   8  14   6          8.25       -100.00       160.32 o                         
   9  14   6       7073.56       7091.34       343.79 o                         
  10  14   6        192.35        428.11       199.76 o                         
  11  14   6      10590.11      10549.21       570.23 o                         
  12  14   6        507.32        896.02       322.64 o                         
  13  14   6      14583.61      15559.01       726.15 o                         
  14  14   6       1875.28       1893.40       400.55 o                         
  15  14   6       4424.67       4554.49       523.13 o                         
 -15  15   6       4803.86       5395.30       580.16 o                         
 -14  15   6       1655.18       1642.21       536.46 o                         
 -13  15   6       8998.22       8787.63       616.02 o                         
 -12  15   6       3815.85       3661.99       448.14 o                         
 -11  15   6       2610.70       2955.66       341.00 o                         
 -10  15   6        412.03       -108.88       251.40 o                         
  -9  15   6       1478.54        916.63       357.97 o                         
  -8  15   6        418.45        330.92       173.96 o                         
  -7  15   6      31951.81      31212.44       776.13 o                         
  -6  15   6        151.18        115.22       140.12 o                         
  -5  15   6      41182.06      40518.44       862.77 o                         
  -4  15   6       5613.59       5401.77       336.69 o                         
  -3  15   6      25019.83      24382.23       621.04 o                         
  -2  15   6      10406.16      10203.89       393.79 o                         
  -1  15   6        550.12        524.52       122.22 o                         
   0  15   6       1453.46       1360.36       155.88 o                         
   1  15   6      14112.32      13320.32       455.92 o                         
   2  15   6      23415.71      22181.62       564.08 o                         
   3  15   6      16576.93      15820.74       628.06 o                         
   4  15   6      72144.13      69045.20      1415.16 o                         
   5  15   6       7161.88       6978.05       391.39 o                         
   6  15   6       7240.59       7825.47       415.30 o                         
   7  15   6        285.72        320.75       158.30 o                         
   8  15   6        935.94        747.53       184.87 o                         
   9  15   6        933.30        982.15       211.05 o                         
  10  15   6       6995.25       6984.06       388.04 o                         
  11  15   6         50.65        157.07       315.21 o                         
  12  15   6       9203.11      11246.43       623.16 o                         
  13  15   6       1733.68       2521.74       415.48 o                         
  14  15   6       4176.57       4086.20       485.57 o                         
  15  15   6       1500.97       2061.48       446.18 o                         
 -15  16   6       4036.39       4154.29       525.11 o                         
 -14  16   6       3671.89       3848.93       501.89 o                         
 -13  16   6       1007.14       1540.28       372.25 o                         
 -12  16   6       7153.00       6740.72       585.53 o                         
 -11  16   6       1181.79       1726.01       301.08 o                         
 -10  16   6        626.19        927.52       273.16 o                         
  -9  16   6        276.87        171.04       180.77 o                         
  -8  16   6       6675.60       6640.99       338.09 o                         
  -7  16   6        172.52         89.35       151.23 o                         
  -6  16   6      24433.44      24269.49       608.78 o                         
  -5  16   6         23.46        -89.00       137.05 o                         
  -4  16   6      11582.13      11249.34       405.77 o                         
  -3  16   6        757.34       1220.39       182.24 o                         
  -2  16   6       1765.85       1711.86       193.43 o                         
  -1  16   6       2297.33       2056.77       298.15 o                         
   0  16   6       3598.80       3780.78       255.31 o                         
   1  16   6       4591.06       4660.98       307.85 o
[truncated: 1,393,282 more chars]
